# Supplementary material for: Deep learning model for diagnosing early gastric cancer using preoperative computed tomography images
Source: Front Oncol. 2022 Nov 30;12:1065934. doi: 10.3389/fonc.2022.1065934 (PMC9748811; doi:10.3389/fonc.2022.1065934)
Supplement: Supplementary Figure 1 — The inclusion criteria and exclusion criteria for the patients. EGC, early gastric cancer; CT, computed tomography; ESD, endoscopic submucosal dissection. [file DataSheet_1.zip]

Archive with 10 entries (10 files):
- Figure S1.TIF
- Figure S2.DOCX
- Figure S3.TIF
- Figure S4.TIF
- Figure S5.DOCX
- Table S1.DOCX
- Table S2.DOCX
- Table S3.XLSX
- Table S4.XLSX
- Table S5.XLSX
