# Supplementary material for: Deep learning model for diagnosing early gastric cancer using preoperative computed tomography images
Source: Front Oncol. 2022 Nov 30;12:1065934. doi: 10.3389/fonc.2022.1065934 (PMC9748811; doi:10.3389/fonc.2022.1065934)
Supplement: Supplementary Figure 1 — The inclusion criteria and exclusion criteria for the patients. EGC, early gastric cancer; CT, computed tomography; ESD, endoscopic submucosal dissection. [file DataSheet_1.zip › Table S3.XLSX]

## Sheet: ResNet18
ID	1	2	3	4	5	6	7	8	9	10	11	12	13	14	15	16	17	18	19	20	21	22	23	24	25	26	27	28	29	30	31	32	33	34	35	36	37	38	39	40	41	42	43	44	45	46	47	48	49
0	0.0518065	0.00596139	0.238831	0.68692	0.128985	0.0417387	0.720293	0.107797	0.395633	0.253483	1.36931	0.2812	0.276278	0.900293	0.19799	0.478125	0.298064	1.23363	2.06679	0.00657014	0.774133	0.144119	0.70916	0.114722	1.14276	0.0072304	0.502968	1.30092	0.0725866	0.281922	0.163191	0.0524627	0.0424903	0.592524	0.025707	3.40673	0.00213599	0.154445	0.329525	0.176551	0.249144	0.0445428	0.00615644	1.04452	0.64479	0.044264	0.27933	0.0323608	0.691367
1	0.0477619	0.356495	0.358801	0.0204791	0.338033	0.00935898	0.515468	0.922802	0.323674	0.0737658	0.426075	0.376144	0.242265	0.290952	0.0440555	0.083584	0.0890388	0.498143	0.576851	0.283828	0.352168	0.997152	0.128684	0.248653	0.919006	0.29338	0.544022	0.449117	0.0106312	0.0921188	0.0954529	0.178551	0.796684	0.113477	0.0841683	1.34667	0.0444825	0.160955	1.06884	1.2821	0.153068	0.13869	0.0265777	0.215744	0.211853	0.313858	0.677743	0.00241786	0.49988
2	0.0300749	0.440458	1.08504	0.228335	0.121547	1.35851	0.18233	0	0.186484	0.295385	0.24963	0.564575	0.273572	0.053292	0.259663	0.190377	0.185426	0.399439	0.240884	0.340691	0.565356	0.527065	0.0579924	0.124246	0.370415	0.445363	0.199089	0.420925	0.136424	0.0220935	0.205095	0.227578	0.134242	0.128622	0.122681	1.80121	0.20426	0.0336759	0.674036	0.004912	0.290873	0.0186487	0.00343894	0.149352	0.098744	0.0884262	0.879387	0.0120565	0.219056
3	0.771052	0.42269	0.291671	0.170196	0.874522	0.0133364	0.258488	0.308609	0.080374	0.679804	0.182041	0.616478	0.894968	0.33455	1.14359	0.221784	0.644717	0.693972	2.09416	0.954801	0.921159	0.651602	0.147421	0.00351653	0.978104	1.19257	1.20854	0.8058	0.778143	0.129082	0.429438	2.35613	0.885116	0.110949	0.282599	0.183217	0.265783	0.367066	1.0983	0.270805	0.310238	0.423198	0.00764891	0.662911	0.523445	0.877184	0.639415	0.17446	0.680457
4	0.013309	0.2328	0.695044	0.144068	0.0910487	0.148943	0.66994	0.168661	0.00109544	1.22556	0.870025	0.340328	1.2979	1.61308	0.853238	0.233405	1.24899	2.69305	1.71916	0.476875	0.851651	0.711247	0.324556	0.222256	2.13816	1.72565	2.51941	1.78662	0.411606	0.322851	0.128919	0.260341	0.264578	1.04203	0.0165421	4.02977	0.0622481	0.610158	0.206333	0.512065	0.0347473	0.164799	0	1.15488	0.361799	0.663343	0.0950362	0.0203388	1.20593
5	0.040265	0.0911539	0.148232	0.000115677	0.0227713	0.0628594	0.583581	0.63689	0.478322	0.0286151	0.00967595	0.228726	0.182358	0.020734	0.119921	0.0597313	0.140922	0.655983	0.616267	0.199354	0.789013	0.721679	0.0466427	0.0966656	1.13407	0.491978	0.361332	0.242603	0.0218665	0.162856	0.18359	0.281157	0.383055	0.423698	0.10949	0.366325	0.0882939	0.0111598	1.20806	0.230818	0.333572	0.00774986	0	0.13622	0.465347	0.106905	0.214639	0.000577978	0.0797763
6	0.0377126	0.297541	0.478521	0.0542625	0.0161789	1.43968	0.0381358	0.00278223	0.205308	0.30768	0.646977	0.410746	0.0255216	0.0319339	0.10564	0.228966	0.155411	1.3492	0.157825	0.43043	0.529055	0.727923	0.00630349	0.076559	0.136455	0.54876	0.362132	0.469344	0.0141928	0.0595402	0.0384662	0.0392921	0.0723705	0.284076	0.0260105	1.50033	0.130378	0.0966432	0.347098	0.0247833	0.267634	0.0103674	0	0.218952	0.0253673	0.0674295	1.34689	0	0.53865
7	0.242339	0.0712287	0.49122	0.329225	0.128368	0.638574	0.215594	0.00931237	0.197556	0.762517	1.58193	0.69545	0.537613	0.19388	0.818858	0.527647	0.0864273	1.60761	0.567994	0.377804	1.23269	0.264533	0.215145	0.0434121	0.662187	1.5046	0.754164	1.88547	0.903791	0.0839932	0.410763	1.1987	0.174354	0.206216	0.0156282	1.47831	0.1047	0.0669143	0.566166	0.0708817	0.692043	0.0902837	0.0379684	0.578671	0.0431517	0.673701	0.382875	0.00147337	0.260439
8	0.0821299	0.0565723	0.708923	0.061511	0.0471424	0.277329	0.569977	0.0359866	0.178368	0.164522	0.330842	0.264073	0.00837072	0.00168897	0.482918	0.204441	0.259271	1.51627	0.452437	0.258248	0.411863	0.629271	0.0385201	0.00294419	0.307417	0.871562	0.558709	0.525621	0.00470695	0.00580461	0.0127939	0.0749377	0.142327	0.665516	0.00369413	1.44054	0.00272589	0.0725542	0.762106	0.0857036	0.581987	0.0686446	0.00589349	0.260121	0.240651	0.00398778	0.407748	0	0.256679
9	0.276277	0.193332	0.41557	0.223711	0.229257	0.948411	0.127839	0	0.1208	0.117529	0.155403	0.342744	0.335649	0.0354426	0.897993	0.175332	0.0363461	0.277467	0.46378	0.371676	1.17561	0.451886	0.296871	0.000506307	0.241191	0.4906	0.0958406	1.41328	0.0865451	0.01468	0.0182013	0.649789	0.0626895	0.300122	0.029338	1.26855	0.0789709	0.0263377	0.909854	0.171918	0.225844	0.0434869	0.00238778	0.345876	0.367686	0.0984725	0.681041	0.0416747	0.377199
10	0.034732	0.0288734	0.0918358	0.686461	0.0940782	0.0594887	0.0965797	0.0157133	0.46285	0.00758682	0.00960261	0.0229285	0.018633	0.00115818	0.867482	0.184314	0.00679981	0.230019	0.521206	0.384995	1.07985	0.846047	0.118404	0.0188004	0.0791902	0.357762	0.19397	0.820573	0.00458169	0.00079045	0.0974002	0.276716	0	0.0860485	0.0108731	0.000358981	0.108782	0.00833291	1.19072	0.0306641	0.102752	0.0150836	0.00451315	0.0112596	0.179515	0.207862	0.409486	0.00327324	0
11	0.637778	0.00853574	0.198235	1.35007	0.116658	0.09511	0.0345657	4.58289e-05	1.23542	0.143411	0.0442852	0.852274	0.0742754	0.212836	0.679275	0.268668	0.00472087	0.163745	0.781553	0.0733384	0.486061	0.208827	0.00520323	0	0.540453	0.248039	0.0824299	1.75259	0.22634	0.00460328	0.135432	1.98768	0.0426879	0.0142367	0.000298499	0.056583	0.0772604	0.05178	2.13757	0.0169848	0.403967	0.0691919	0.00137271	0.181553	0.47761	0.651337	0.300614	0.000428399	0.29393
12	0.293562	0.763051	0.51207	0.226847	0.29848	2.32857	0.614817	0.0630993	0.0843321	0.160784	1.11733	1.20401	0.3436	0.124717	0.232743	0.198115	0.331589	1.65163	1.32145	1.06545	1.41184	1.06083	0.214072	0.128955	0.574833	2.49286	1.0863	1.60541	0.553525	0.048119	0.256309	0.36367	0.0572279	0.408916	0.190424	2.61557	0.435888	0.228205	0.359597	0.562699	0.454947	0.48313	0.0489523	0.591391	0.0772056	0.604342	1.01035	0.430986	0.912292
13	0.617206	1.30342	0.313378	0.0565899	0.114385	2.12504	0.306402	0.073425	0.0270744	0.854571	0.0645241	1.14212	0.648132	0.0400542	0.234227	0.163348	0.233267	0.790971	0.399017	1.06371	0.188261	1.01141	0.0339022	0.0465239	0.346715	1.25945	0.571156	0.780286	0.158343	0.0258528	0.278442	0.417232	0.186351	0.308336	0.308544	1.49274	0.0793924	0.338925	0.817436	0.515826	0.0593798	0.0495284	0.109164	0.160173	0.221646	0.434481	0.602732	0.00281357	0.964596
14	0.135436	0.558936	0.244934	0.734765	0.243969	0.06505	0.523783	0.0906632	0.230099	0.0775611	0.488308	1.36879	0.205086	1.23021	0.943871	0.24916	0.47087	1.83532	1.44693	0.491391	0.897431	0.352215	0.14413	0.219211	1.6527	0.46272	0.393227	1.23037	0.00188762	0.0457858	0.252829	0.0448092	0.255281	0.385577	0.0255342	2.30787	0.00200336	0.700373	0.183031	0.484456	0.727337	0.526116	0.00125739	0.928848	0.0186583	0.306984	0.824737	0.0210179	2.61241
15	0.574288	0.545876	0.19081	0.201377	0.929487	0.690844	0.440066	0.103092	0.0609677	0.390425	2.09442	0.795614	0.772413	0.220208	0.992136	0.129563	0.35821	1.41665	0.741105	0.349016	1.57465	0.243841	0.195697	0.10153	0.92036	1.27974	0.754213	1.41212	0.773138	0.0927473	0.311358	1.24297	0.529468	0.33549	0.243912	1.74012	0.0368578	0.0533149	0.744938	0.160058	0.789459	0.270532	0.0676729	0.787518	0.36472	0.591978	0.385958	0.0587823	0.589242
16	0.562439	0.0233791	0.237666	0.352991	0.166606	0.737501	0.0441618	0	0.42603	0.0237703	0.0951311	0.608177	0.465134	0.0476356	1.66885	0.0194586	0.0164066	0.0332768	0.376293	0.413015	1.38244	0.579411	0.17115	0	0.14582	0.358448	0.112574	1.26465	0.0460261	0.0116271	0.195538	1.70921	0.0430735	0.107723	0.00424593	0.282366	0.160389	0.0351409	3.143	0.0793233	0.42861	0.140299	0.00317443	0.211471	0.84259	0.193642	0.87264	0.034434	0.242055
17	0.609859	0.156854	1.07043	0.581051	0.211114	0.10251	0.587204	0.263569	0.24147	0.750831	0.756466	1.4057	0.308633	0.694586	0.508028	1.02344	0.32311	1.31543	1.0776	0.348463	0.798128	0.634605	0.4854	0.147463	1.0475	0.598967	0.42243	0.306872	0.716883	0.351055	0.363762	0.623839	0.60344	0.0265807	0.350764	1.89098	0.0103273	0.391191	1.17296	0.3919	0.393847	0.418018	0.0694572	0.431558	0.913923	0.800124	1.47274	0.0995571	0.3458
18	1.58761	0.890523	0.24185	0.0490424	0	2.68452	0.188134	0.105827	0.179327	0.10867	0.000815188	0.624269	0.0126612	0	0.0601541	0	0.0698895	0.134846	0.322177	0.996993	0.739144	0.15794	0.0124564	0	0.0694786	1.00392	0.340379	0.782529	8.14309e-05	0	0.274236	0.116648	0.130316	0.411935	0.112813	1.00629	0.0356071	0.038115	1.70196	0.426057	0.137058	0.107214	0.0196432	0.0165558	0.409075	0.113202	0.654133	0	1.00477
19	0.00131896	0.0899513	0.795908	0.0473578	0.00977169	1.10973	0.16544	0.00733062	0.252894	0.197651	0.421996	0.265505	0.203811	0.000198517	0.706014	0.14115	0.172505	0.698101	0.27908	0.443547	0.854806	0.961667	0.0158847	0.0134875	0.196377	0.716714	0.493016	0.699654	0	0.0072379	0.0125396	0.00288212	0.0571269	0.546887	0.0400285	1.05006	0.17437	0.0151018	0.747763	0.0119334	0.211761	0.000128487	0.00303636	0.0737723	0.0467039	0.0526987	1.12708	0.0034044	0.017711
20	0.363404	0.038597	0.123102	0.308305	0.132687	0.386925	0.124616	0.0002819	1.19334	0.165274	0.0118935	0.12056	0.00799843	0	0.880714	0.243474	0	0.0462612	0.651457	0.255914	1.28907	0.799003	0.0740445	0.0125873	0.210541	0.348277	0.0588624	1.18362	0.00534328	0.00106179	0.0734258	0.397686	0.00417632	0.114653	0.0271006	0.0699792	0.192322	0.0340351	2.0232	0.00147232	0.251685	0.0125689	0.00550486	0.0395853	0.511752	0.247765	1.02941	0.0359647	0.109977
21	0.14736	0.0149383	0.250435	0.151516	0.186276	0.153287	0.560075	0.284771	0.288909	0.613223	0.498663	1.03519	0.714756	0.175313	0.274713	0.264289	0.21925	0.8291	0.769081	0.28974	0.88607	0.495755	0.405072	0.0116993	0.321585	0.56915	0.901934	0.520569	0.271977	0.038185	0.141332	0.431249	0.327478	0.835508	0.126524	1.97798	0.0601976	0.14165	0.337311	0.176254	0.248599	0.0597375	0.00627133	0.893785	0.362687	0.311568	0.735026	0.0663354	0.213001
22	0.123614	0.271596	0.545012	0.222064	0.0769537	1.06627	0.143885	0.0019771	0.121282	0.636797	0.115266	0.415329	0.244629	0.0226471	0.503138	0.104648	0.152852	0.627945	0.16066	0.564977	0.550095	0.739792	0.0477065	0.100425	0.171204	0.576362	0.0751762	0.718081	0.0999077	0.25268	0.011021	0.387003	0.0457749	0.352441	0.0160435	1.21969	0.0312095	0.0933059	0.724663	0.0747824	0.057358	0.0263599	0.0265997	0.222368	0.148592	0.07181	1.07326	0	0.229294
23	0.27739	0.191005	0.639656	0.238504	0.390475	0.252555	0.72873	0.101991	0.331756	0.0148959	0.499348	0.571782	0.130028	0.462523	0.219133	0.549595	0.297987	1.75302	0.918572	0.421807	0.673825	1.21616	0.224864	0.527475	1.15754	0.585407	0.463702	0.58445	0.00530947	0.0230209	0.0201862	0.05057	0.833251	0.709064	0.114578	2.83777	0.0594326	0.091371	0.602298	0.29957	0.316118	0.0433258	0.0048862	0.348863	0.217448	0.0739833	0.46685	0.00569259	0.385835
24	0.996426	0.566043	0.0967886	0.491376	0.857034	0.456704	0.839995	0.00936383	0.140635	0.502068	0.336366	1.57757	0.362041	1.26655	0.438394	0.695268	0.552014	2.02298	0.918659	0.463013	1.2657	1.08073	0.287459	0.1137	1.23772	0.78123	0.68458	1.16792	0.128072	0.0889947	0.118824	0.825816	0.00591145	0.513571	0.00789909	2.86569	0.0202395	0.395879	0.235281	0.161895	0.539702	0.701741	0.0903284	1.15326	0.298404	0.886716	1.13929	0.313085	0.575757
25	0.741575	0.374886	0.0242502	0.0630638	0.528971	0.0313846	0.388164	0.174878	0.0147968	0.234575	0.0333928	1.93077	0.515009	0.388773	0.407648	0.0218437	0.335206	0.558354	0.967578	0.742325	1.21028	0.919035	0.151311	0.00216699	0.461329	0.753626	0.398981	0.459574	0.4183	0.115145	0.294671	1.67631	0.635011	0.0708296	0.0724052	0.513754	0.0428509	0.247083	0.977714	0.499243	0.472058	0.060423	0.0293833	0.182628	0.101884	0.538383	0.327466	0.179682	0.351854
26	0.200404	0.0431744	0.284308	0.391801	0.137259	0.0474715	0.439293	0.0767435	0.438327	0.12093	0.585544	0.40111	0.063448	1.02175	0.277197	0.469862	0.366493	1.69576	1.21114	0.223302	0.521125	0.62486	0.239501	0.170541	1.2449	0.442993	1.07785	0.899308	0.0204479	0.0810668	0.00052523	0.0250566	0.366319	0.555695	0.0286869	2.03326	0.00187517	0.282098	0.466408	0.28632	0.274785	0.0651786	0	0.498799	0.0357271	0.220032	0.486705	0.0129913	0.413957
27	0.452291	0.857743	0.565157	0.636023	0.307827	0.788404	0.306564	0.0367726	0.98129	0.0749176	0.967104	0.594612	0.286401	0.241276	0.755824	0.250887	0.104419	1.77554	0.481145	0.706455	0.981706	0.47981	0.486968	0.0320549	1.08941	0.768941	0.563449	1.71047	0.352756	0.440857	0.52379	0.546932	0.155882	0.406686	0.120658	4.39595	0.0171204	0.0328082	0.380416	0.0456352	0.550467	0.0540083	0	0.40901	0.182763	0.0598589	0.697038	0.0331272	0.610613
28	0.153972	0.2292	1.18766	0.491975	0.132237	0.315239	0.401993	0.00945433	0.0887708	0.585703	0.340455	0.874031	0.265545	0.0109999	0.687057	0.593775	0.283288	1.92275	0.469955	0.261061	0.260689	0.885182	0.0172577	0.0699899	0.636216	0.557566	0.327296	0.399153	0.0541208	0.0324619	0.0192351	0.253693	0.0839386	0.455334	0.0547271	1.26681	0.0130985	0.230292	0.404164	0.0459951	0.272283	0.0583592	0.00101232	0.243213	0.0470057	0.050061	0.727445	0.00938284	0.107501
29	0.792893	0.0386451	0.403215	0.394526	0.116418	0.109341	0.637578	0.578949	1.08833	0.0627715	1.32982	0.542883	0.0184939	1.14691	0.203246	0.206892	0.108204	2.33116	1.15011	0.048556	0.178629	0.289991	0.0857585	0.0436803	1.94265	0.150294	1.16748	0.560936	0.109209	0.029793	0.0914539	0.0571101	0.471561	0.136022	0.00650501	2.86022	0.0289642	0.291883	0.533534	0.406063	0.155446	0.27744	0.0698429	1.17852	0.258236	0.120674	0.506628	0.00456126	0.475557
30	0.389794	0.266305	0.754619	0.249308	0.566838	0.0655247	0.696352	0.0928899	0.0505425	0.357673	0.855969	0.887851	0.451575	0.568935	0.847679	0.420713	0.560731	2.0744	0.971511	0.561645	0.950805	0.528167	0.265034	0.133065	1.91331	1.27404	1.21442	0.979314	0.115358	0.0856954	0.109545	0.453877	0.449488	0.818921	0.138797	2.24931	0.00810516	0.530501	0.427955	0.31911	0.553146	0.129547	0.00786205	0.698764	0.170918	0.847583	0.438947	0.0116638	0.929799
31	0.474566	0.56576	0.299097	0.251825	0.930301	0.159029	1.02002	0.0344174	0.0786229	0.211963	0.412553	0.970862	0.673046	0.652612	0.814124	0.279423	0.924309	1.00994	2.07088	0.371908	1.14976	0.963902	0.697481	0.371832	1.32213	2.15886	1.56616	2.19451	0.541894	0.232502	0.0679919	1.01849	0.445525	0.681088	0.0901923	3.97746	0.0101238	0.0829508	0.347871	0.681925	0.225145	0.291175	0.023712	0.576838	0.286046	0.42492	0.513943	0.0217761	1.60125
32	0.208389	0.458195	0.698952	0.289514	0.15512	0.375588	0.962313	0.210179	0.114996	0.224988	0.954031	1.22852	0.460087	0.333518	0.235595	0.39165	0.55647	1.33966	0.896361	0.244273	0.97844	0.60849	0.264922	0.125701	0.807625	0.50263	0.32593	1.38641	0.128938	0.266618	0.10426	0.152336	0.479257	0.624906	0.33681	3.11818	0.0193609	0.175455	0.595658	0.227032	0.973551	0.0469117	0.0157769	0.318436	0.0863075	0.395214	0.462601	0.00647269	0.490715
33	0.133802	0.0672634	0.816391	0.128232	0.0575696	0.0736427	0.257274	0.0860015	0.722807	0.134575	0.505567	0.747747	0.12535	0.109898	0.0216452	0.420194	0.259572	1.34487	0.43805	0.0726906	0.5367	0.200297	0.028296	0.032906	1.09559	0.349424	0.931414	0.489636	0.00285062	0.246807	0.033549	0.074032	0.117447	0.937514	0.00341398	2.9244	0.00304747	0.00514621	0.60425	0.151483	0.870077	0.0638404	0	0.17124	0.018754	0.191858	0.614448	0.00240994	0.376468
34	0.248158	0.0963543	0.392991	0.383917	0.199263	0.144836	0.808899	0.278779	0.43876	0.167974	0.493422	0.908652	0.579222	0.615789	0.0539235	0.238625	0.431766	1.04386	0.778391	0.219474	0.572579	0.934603	0.587218	0.0729036	0.787568	0.161397	0.339904	0.536564	0.119073	0.869393	0.0805289	0.211155	0.309488	0.308313	0.0432643	1.62317	0.000261145	0.326181	0.655581	0.429119	0.0962231	0.116897	0.000952666	0.4217	0.631508	0.187426	0.97987	0.00756402	0.466925
35	0.0400987	0.101335	1.45465	0.278557	0.0615629	0.236646	1.64792	0.00706411	0.234916	0.132549	1.1228	0.335183	0.15024	0.158916	0.196214	0.888393	0.545567	1.75856	2.0219	0.391436	0.558245	0.56031	0.665781	0.236833	1.5982	1.08469	0.564773	0.886888	0	0.0437159	0.0901752	0.05644	0.186988	0.758706	0.0991722	3.0359	0.0530443	0.095463	0.933641	0.260023	0.460901	0.159467	0.002744	0.345919	0.0736352	0.0534761	0.453206	0.0181388	0.383024
36	2.8619	1.30896	0.235549	0.00835748	0.00907795	2.2144	0.104127	0.462901	0.437375	0.0896268	0.0623992	0.71046	0.431792	0	0.524721	0.160192	0.0205767	0.184153	2.74405	1.80645	1.3107	0.250699	0.219911	0.0104764	0.268442	1.93481	0.997899	2.51518	1.09974	0.160516	0.834037	0.835752	0.0280275	0.60774	0.337986	0.955739	0.418435	0.470719	3.20858	1.94571	0.390474	0.480685	0.0894529	0.160669	0.805531	0.124815	0.539358	0.166862	2.31495
37	0.616845	0.209864	0.562585	0.315241	0.128145	0.751551	0.208049	0.0196277	0.154232	0.366109	0.221688	0.654643	0.0962926	0.0430726	0.538353	0.151754	0.367183	1.16357	0.325805	0.861311	0.86702	0.383332	0.0972863	0.00977809	0.649265	0.378415	0.476379	0.762697	0.181022	0.0233312	0.103189	0.381444	0.0375679	0.709523	0.0187501	1.04056	0.00620751	0.103846	0.855854	0.141086	0.557027	0.0607842	0.010396	0.0917318	0.111934	0.356262	0.750149	0.010601	0.523663
38	0.0569557	0.111568	0.172606	0.00034703	0.0445212	0.0450308	0.0626657	0.41614	0.471451	0.00537241	0.0829108	0.272335	0.000565474	0.00711555	0.0171669	0.154453	0.0169549	0.113946	0.130087	0.0711273	1.07695	0.88607	0.231554	0.0181703	0.391371	0.741498	0.387055	0.155566	0.0010141	0.0708704	0.086488	0.0687678	0.0628829	0.211953	0.0949855	0.707179	0.0171519	0.0758636	1.62788	0.380081	0.232937	0.000852074	0	0.056246	0.273679	0.0909413	0.289317	0	0.0278129
39	0.135064	0.105696	0.442381	0.0547797	0.252145	0.303771	0.424993	0.13516	0.522472	0.190378	0.282528	0.295732	0.0668901	0.236906	0.280682	0.450617	0.190377	0.80662	0.833442	0.312068	1.28505	0.447931	0.12071	0.0279808	1.4944	0.363663	0.538693	0.287249	0.00352573	0.250602	0.116658	0.265855	0.24058	0.424038	0.0266323	1.46607	0.0206082	0.0876806	1.21152	0.612149	0.178227	0.125805	0.00114993	0.142917	0.148773	0.104007	0.546365	0.00791094	0.137574
40	0.390952	0.878309	0.360304	0.416232	1.07293	0.506756	0.179104	0.0602074	0.184192	0.517209	1.71442	1.07275	0.58605	0.408866	0.516542	0.461657	0.113796	1.6126	0.816973	0.708136	0.587456	0.377129	0.147744	0.0644439	0.53448	1.59218	1.14962	1.52482	1.03779	0.125672	0.467578	1.38289	0.247845	0.279657	0.0902719	1.02697	0.106899	0.0665629	0.84981	0.173608	0.787206	0.151423	0.0351279	0.722476	0.540679	0.209758	0.557598	0.0263879	1.23954
41	0.0880695	0.273698	0.350068	0.370371	0.0915104	0.17005	0.565579	0.0326086	0.105592	0.57132	0.838012	0.239507	0.333906	0.379786	0.138936	0.448472	0.425384	1.45246	1.5199	0.22443	0.596508	0.277637	0.796472	0.313423	1.04867	0.411508	0.477184	0.959562	0.0971239	0.235345	0.42398	0.400909	0.0674977	0.569973	0.0971114	3.0502	0.0131739	0.481287	0.527373	0.508649	0.42731	0.0406241	0.00977046	0.379452	0.881937	0.27947	0.349102	0.134524	0.674776
42	0.103648	0.430668	0.309551	0.313488	0.767887	0.510563	0.411487	0.0950824	0.0762074	1.85197	2.81127	0.963443	1.11284	0.0964851	0.670107	0.692993	0.465452	1.43256	1.1219	0.659434	1.13046	1.03462	0.498552	0.210874	0.515073	2.09381	0.946746	1.23641	1.40321	0.543433	0.0663262	0.743725	0.577437	0.656534	0.230342	1.70288	0.119801	0.394932	0.847477	0.142901	0.6829	0.262603	0.156539	0.735732	0.337861	0.600612	1.0062	0.0636549	1.30483
43	0.575371	0.241957	0.601115	0.332954	0.152008	0.322054	0.426544	0.00155774	0.0781659	1.34064	0.416568	0.925844	0.885547	0.595865	0.378033	0.475101	0.825418	2.64795	1.22913	0.709299	1.03866	0.404159	0.400581	0.36923	1.81128	1.24335	1.3358	0.561904	0.401752	0.227671	0.172219	0.332777	0.25126	0.860323	0.0321036	2.54261	0.039082	0.555523	0.17968	0.10257	0.0590183	0.0153769	0.00948773	0.723559	0.383386	0.470474	0.187471	0.676857	0.160496
44	0.0203425	0.0489409	0.140876	0.217773	0.0380659	0.622379	0.665908	0.0235344	0.518214	0.103786	0.374596	0.339096	0.306942	0.611876	0.509332	0.0757147	0.0634912	1.81599	1.1073	0.189354	0.147863	0.661067	0.245198	0.067604	1.04997	0.137754	0.367313	0.648916	0.00655361	0.0865922	0.0607014	0.22342	0.137916	0.351696	0.0775875	2.34122	0.00270487	0.0782377	0.230485	0.138427	0.153916	0.0720974	0.00153898	0.760255	0.323335	0.00556272	0.400288	0.0102099	0.360809
45	0.769038	0.161837	0.431205	0.245135	0.363517	0.144499	1.11163	0.0684439	0.109275	0.264598	0.635799	0.54291	0.017673	0.694346	0.321511	0.36378	0.62754	2.82613	1.30266	0.331272	0.473416	0.54896	0.230172	0.358904	1.85605	0.38617	1.22968	0.793407	0.00360349	0.0973118	0.0465084	0.0343696	0.727663	0.455551	0.0941406	2.21448	6.14703e-05	0.441423	0.426569	0.294261	0.188446	0.0800467	0.0381	0.22686	0.157408	0.211155	0.581136	0.0202469	0.90582
46	0.0259538	0.367094	0.221654	0.1039	0.0952169	0.973338	0.167862	0.219816	0.132867	1.30026	0.647945	0.436858	0.421984	0.176577	0.0801251	0.700054	0.21287	1.8814	0.136138	0.22001	0.144368	1.13456	0.10754	0.134385	0.3416	1.10262	0.825532	0.841185	0.251807	0.220614	0.0843537	0.0647507	0.197527	0.487003	0.116213	3.15139	0.154091	0.142231	0.0899518	0.383546	0.279925	0.122789	0.00671833	0.268257	0.100348	0.911972	0.504454	0.0850456	0.702303
47	0.184397	0.00461485	0.282594	0.238621	0.0102788	1.45492	0.110849	0.0194917	1.28789	0.038675	0.00238647	0.20816	0.00108277	0	0.259497	0.00140916	0.000255075	0.358393	0.093355	0.0378518	0.50374	0.172748	0.00632593	0	0.0902779	0.364029	0.0753305	0.767224	0.0177657	0	0.00452278	0.858126	0.0322074	0.328685	0.010914	0.25967	0.035846	0.014295	1.45564	0.00501735	0.515848	0.00927574	0.00104995	0.0791061	0.25774	0.114857	0.39023	0.00255473	0.168651
48	0.102235	0.294788	0.579501	0.0692683	0.0467699	0.547268	0.278613	0.0223756	0.224104	0.325931	0.516472	0.546841	0.351827	0.406657	0.241778	0.561423	0.655482	1.32994	1.01535	0.199629	0.99998	1.71631	0.132622	0.0292844	0.962342	0.707997	0.778352	0.858866	0.0303063	0.0792361	0.120632	0.32923	0.093389	0.766708	0.0721128	1.68171	0.0107099	0.128266	0.33511	0.316936	0.222338	0.000114792	0.000780248	0.095509	0.0952376	0.0934183	0.341964	0.0202926	0.180592
49	0.0643025	0.0294209	0.0818367	0.115533	0.174304	0.0435516	0.62122	0.264416	0.026224	0.224304	0.602664	0.305812	0.612498	0.153088	0.337371	0.0354906	0.593363	0.547427	0.955247	0.118483	0.810495	0.44005	0.132417	0.0430149	0.754908	0.551459	0.626014	0.067776	0.104582	0.0122178	0.0833433	0.161506	1.11767	0.291183	0.0635797	2.09158	0.00273832	0.254325	0.262779	0.730608	0.131543	0.0428811	0	0.172598	0.699693	0.125937	0.0375349	0.0411396	0.379499
50	0.111887	0.40549	0.188246	0.318192	0.138676	0.263931	0.503748	0.0591096	0.199574	0.0412337	0.537789	0.993908	0.187271	0.0577647	0.510214	0.249084	0.299307	1.78183	0.864064	1.01683	0.497823	0.490883	0.530399	0.202785	0.326389	0.699961	1.03387	1.01975	0.297787	0.00952602	0.236059	0.424276	0.552564	0.711191	0.153454	1.26508	0.089902	0.195996	0.385551	0.0848211	0.31573	0.24493	0.00997486	0.301309	0.284715	0.223088	0.501858	0.379219	0.22427
51	0.192053	0.225368	0.881414	0.28315	0.0586885	0.337297	0.732196	0.056557	0.728201	0.155208	0.47897	0.192934	0.013974	0.316825	0.157939	0.660527	0.132459	1.18996	1.55636	0.352966	0.323733	0.851224	0.154951	0.122466	0.988366	0.247092	0.485149	0.752556	0	0.0419231	0.0176451	0.00794199	0.138284	0.464833	0.0135475	1.34681	0.0329694	0.117082	0.820727	0.130435	0.160923	0.0122217	0.00201787	0.452286	0.090491	0.0313923	0.251415	0.0159212	0.130125
52	0.184933	0.101373	0.162449	0.287753	0.810406	0.145001	0.0333066	0.0999782	0.312258	0.0630076	0.00959133	0.856277	0.142861	0.0402339	0.291231	0.192566	0.0929128	0.849365	0.393534	0.376938	0.941825	1.22327	0.0393651	0.00685044	0.162103	0.828972	0.41383	0.273763	0.0421704	0.00253718	0.0484974	0.20368	0.2298	0.0494978	0.0179392	0.0756652	0.0661514	0.0319102	0.965033	0.0467351	0.118144	0.0177796	0	0.314024	0.0864614	0.439006	0.397104	0.00309481	0.142634
53	0.237336	0.252223	0.348934	0.248162	0.241361	1.60791	0.166333	0.182215	0.0740805	1.46491	0.217569	0.812601	0.637548	0.141227	0.55647	0.558188	0.266597	1.9805	0.175424	0.345736	0.604385	0.45743	0.105838	0.0114122	0.431689	0.54007	0.747821	1.03589	0.487735	0.115407	0.183424	0.661772	0.0639745	0.435367	0.201321	2.03323	0.156677	0.120459	0.622005	0.200948	0.464367	0.0725998	0.0288359	0.362442	0.262892	0.104155	0.580537	0.0164482	1.1854
54	0.0817142	0.250916	0.671266	0.346439	0.173773	0.458774	0.317304	0.000737379	0.205304	0.0585291	0.656096	0.546861	0.174103	0.0894632	0.502221	0.334578	0.230448	1.26214	0.236758	0.541189	0.23597	0.285958	0.172791	0.0872703	0.905135	0.487967	0.412499	0.623179	0.0777738	0.0269148	0.165925	0.334106	0.0687235	0.157778	0.105756	1.77762	0.00100406	0.0189431	0.605601	0.0195903	0.386573	0.0128057	0.0196146	0.156754	0.108459	0.376452	0.33237	0.0616676	0.63459
55	0.316312	0.313442	0.518315	0.370978	0.368785	0.324099	1.05064	0.00166056	0.082118	1.55626	0.384689	0.711005	1.09388	0.308849	0.960471	0.761225	0.746679	3.38243	1.81626	0.662881	1.0209	0.489163	0.453582	0.207624	2.00376	2.71079	1.44036	0.512244	0.265844	0.119279	0.227203	0.7761	0.190701	1.10693	0.0390998	1.85219	0.0817558	0.398887	0.180536	0.114467	0.404606	0.526862	0.00575446	0.651787	0.40298	0.489282	0.331367	0.162217	0.609352
56	0.33024	0.0767601	0.283199	0.151851	0.631657	0.114755	1.11101	0.434543	0.138484	0.227071	0.310436	0.789583	0.599149	0.225084	0.220419	0.0771187	0.33935	1.53693	0.980733	0.123684	0.809018	1.83203	0.609248	0.285446	0.763446	0.585519	1.23045	0.169899	0.0289524	0.673368	0.381847	0.216476	1.74017	0.509575	0.296798	2.81004	0.0781809	0.427776	0.542768	1.80488	0.123376	0.368505	0.0226921	0.916861	0.640462	0.421729	1.03617	0.0514168	0.516725
57	0.225874	0.248049	0.146108	0.0309409	0.40842	0.20681	0.827558	0.00954397	0.0413161	0.856992	1.19693	2.41153	1.81801	1.38826	1.67436	0.436981	1.06143	3.05606	1.82942	0.913487	1.63476	0.182274	0.269554	0.10223	4.08546	2.76104	1.90191	0.435832	0.355537	0.425157	0.0900456	0.483288	0.242754	0.48536	0.0105795	1.0436	6.49586e-05	0.547684	0.181312	0.0605045	0.153244	0.0124961	0.00310284	1.3922	0.237016	0.653486	0.288024	0.0792872	0.603596
58	0.317244	0.30067	0.345694	0.0831659	0.370713	0.537218	1.01075	0.708867	0.53513	0.0403514	0.842623	0.392927	0.119871	0.293536	0.389229	0.135908	0.290787	1.18709	1.36656	0.247389	0.686636	0.800636	0.173969	0.383136	1.87326	0.228513	1.3051	0.438689	0.0179182	0.592867	0.314431	0.118711	0.742828	0.404293	0.0594085	1.45192	0.0776573	0.0948971	1.87295	0.893273	0.168284	0.228698	0.0133378	0.178141	0.99845	0.464356	0.507792	0.0353881	0.232722
59	0.00854812	0.12796	0.385102	0.0152865	0.334587	0.441953	0.597762	0.243849	0.0151153	0.263313	0.284148	0.584743	1.40798	0.520977	0.803808	0.168251	0.693923	1.81625	1.7117	0.225518	0.808833	0.460728	0.218295	0.0874073	1.20823	0.246307	0.823515	0.525957	0.0893917	0.0856928	0.0498475	0.810807	0.653521	0.730887	0.113114	2.21188	0.00874829	0.532961	0.359994	0.482294	0.250974	0.194307	0	0.578231	0.69101	0.170687	0.470717	0.0180543	0.748924
60	0.440974	0.126615	0.160721	0.683292	0.374667	0.90008	0.417766	0.292632	0.101615	0.213481	0.661956	1.74496	0.237699	0.73196	0.0766153	0.161483	0.786963	2.73503	1.39552	0.203659	0.896257	0.33713	0.636305	0.029486	1.36675	0.910562	1.35009	0.529781	0.722384	0.860782	0.0280333	0.363717	0.524064	0.158526	0.0497026	4.16863	0	0.418627	0.92926	0.618824	0.12262	0.144234	0.00035284	0.523379	0.695128	1.06711	0.8939	0.0133503	1.30234
61	0.951314	0.160891	0.726228	0.418227	0.527837	0.570312	0.37284	0.0077537	0.0705301	0.785336	0.0714157	0.985346	0.898622	0.0340772	1.00571	0.21858	0.49708	0.761451	0.883365	1.00518	0.667996	0.508543	0.292079	0.0683278	0.73108	0.510413	0.233396	1.77388	0.578808	0.0877379	0.231174	1.36464	0.0893595	0.282025	0.192181	1.22078	0.0668664	0.246271	1.50559	0.205106	0.0798762	0.136699	0.0445543	0.364696	0.686454	0.384598	0.741313	0.0565941	0.478468
62	0.0915004	0.00287041	0.122568	0.000155443	0.0439676	0.226868	0.39457	0.98615	1.41347	0.0181029	0.333363	0.0764549	0.072148	0.0309414	0.0357594	0.101313	0.00898761	0.505338	0.299056	0.0710987	0.623805	0.330666	0.0391385	0.00662681	0.970812	0.214932	0.618787	0.120394	0.000110639	0.0810765	0.0130836	0.083367	0.0949289	0.315696	0.016637	0.737394	0.000347415	7.71757e-05	1.39252	0.788319	0.298952	0.0411214	0.0035699	0.0497267	0.399844	0.0591778	0.74998	0	0.0908022
63	0.074488	0.0376437	0.201076	0.360401	0.278189	0.0242838	0.35058	0.00827784	0.116129	0.062457	0.279166	0.478392	0.240926	0.685766	0.381642	0.200353	0.336441	1.54723	0.596416	0.467364	0.328171	0.32351	0.239857	0.0841806	1.14242	0.765774	0.784024	1.0678	0.0930839	0.358607	0.0021278	0.218731	0.0608724	0.868216	0.00221408	2.15337	0.0119457	0.327925	0.505305	0.205584	0.109568	0.137323	0.00218935	0.517228	0.585911	0.238805	0.314849	0	1.06765
64	0.214772	0.459575	0.330166	0.614242	0.558055	0.232995	0.953241	0.0126142	0.250269	0.810523	0.69386	0.528206	0.105129	1.43326	0.568032	0.184604	0.304724	0.988158	1.37293	0.508265	0.846743	0.589428	0.138796	0.233495	1.13669	0.542068	0.385832	0.787904	0.00838532	0.0921719	0.581905	0.606316	0.0570096	0.978062	0.0126734	2.92865	0.0220832	0.105796	0.0754348	0.152054	0.472012	0.266452	0.122204	1.21628	0.130736	0.539501	0.829463	0.107426	0.962053
65	1.2032	0.210682	0.200846	0.299806	0.280239	1.19868	0.159797	0.0228015	0.361575	0.63662	0.0535854	0.806489	0.713259	0.00301989	1.18112	0.0712215	0.0757349	0.199218	0.775609	1.04757	0.946194	0.715633	0.00663843	0.0526917	0.395097	0.768745	0.196361	0.96986	0.177236	0.0911109	0.0416444	1.505	0.172001	0.23635	0.245278	0.240086	0.0428244	0.153311	1.92981	0.20135	0.263454	0.0360254	0.149963	0.2794	0.770964	0.245179	1.04447	0.0411236	0.250933
66	0.187848	0.0985524	0.376809	0.482031	0.260585	0.166481	0.652392	0.0400796	0.587557	0.372627	0.397459	0.372476	0.115646	0.52067	0.245642	0.54153	0.194121	1.92918	0.95424	0.0866726	0.402814	0.419495	0.141781	0.242283	1.07601	0.177192	0.425821	0.824844	0.0353384	0.139218	0.189257	0.231641	0.043161	0.439794	0.0670299	3.23499	0.0900793	0.289229	0.306305	0.241334	0.279523	0.0562197	0.000148742	0.62533	0.512202	0.0220371	0.630732	0.00674712	0.30339
67	0.324395	0.35141	0.193713	0.893214	0.477077	0.0308883	1.25762	0.583988	0.108075	0.187583	0.51875	0.749589	0.158449	1.49293	0.406402	0.208923	0.0995441	1.18444	0.754275	0.105686	0.546685	0.701596	0.979067	0.226594	1.18746	0.657941	0.701338	0.697699	0.036449	0.52313	0.225608	0.098659	0.483269	0.2654	0.00607283	2.56346	0.0280739	0.0580051	0.0833585	1.26441	0.236692	0.403555	0.104938	1.52847	0.0604356	0.389813	0.761218	0.0462742	0.430574
68	0.416235	0.267004	0.403521	0.729441	0.289678	0.654555	0.379283	0.038156	0.039111	0.655356	1.27867	1.61554	0.544644	0.306173	1.08161	0.5129	0.793031	2.17462	1.67893	0.97384	0.973547	0.399447	0.492334	0.24188	1.5001	0.799117	0.583222	1.20458	0.359543	0.428575	0.0981173	0.249558	0.159472	0.641505	0.369177	3.17926	0.132986	1.24356	0.329421	0.302532	0.330453	0.3761	0.0101032	0.903843	0.388053	0.783131	0.900062	0.0952957	1.23493
69	0.266529	0.10472	0.467746	0.347666	0.409305	0.0207864	1.01686	0.00470773	0.373742	0.500682	0.292897	0.595094	0.287731	1.7492	0.646208	0.546406	0.448061	0.483252	1.51422	0.389029	1.2665	0.870196	0.935463	0.253354	0.988809	0.928739	0.830898	0.881619	0.0276684	0.0755508	0.470676	0.108318	0.298738	1.00456	0.115332	0.474231	0.0134777	0.203466	0.0805552	0.176465	1.09833	0.0529539	0.0467024	1.21582	0.265564	0.482165	0.662914	0.251733	0.947174
70	0.199036	0.144425	0.494082	0.1083	0.0044459	0.0252113	1.47055	0.625695	0.641977	0.121226	0.842189	0.725125	0.0532092	0.299473	0.00776415	0.2358	0.223297	1.26826	1.93587	0.222924	0.65321	0.517041	0.337868	0.0666813	1.8602	0.224677	1.01919	0.648681	0.0184071	0.251101	0.0541196	0.0705358	0.675931	0.348496	0.0266811	2.1205	0.0123724	0.0852288	0.906424	0.983981	0.115544	0.1345	0	0.175932	0.220617	0.24028	0.691512	0.00939366	0.333655
71	0.00979981	0.452738	0.331556	0.636814	0.107984	0.00113448	1.57312	0.114188	0.0368438	0.318729	0.135673	0.231865	0.77083	1.70331	0.267638	0.500592	1.21505	1.74489	2.59249	0.474863	1.61839	1.03997	0.985027	0.295178	1.63989	0.945372	1.82277	0.241818	0.000337764	0.237233	0.553289	0.204704	0.191723	1.24509	0.0354646	0.893722	0.0106704	0.574613	0.0303985	0.223597	0.642989	0.104142	0.0440226	0.748848	0.0896781	0.476601	0.562735	0.249152	0.0351824
72	0.216013	0.223043	0.671458	0.296942	0.138455	0.14764	0.292803	0.0262279	0.427405	0.246463	0.363385	0.521967	0.0676144	0.337444	0.333467	0.371596	0.39729	1.40424	0.414918	0.241559	0.374564	0.699847	0.105924	0.0186845	0.397004	0.311137	1.21634	0.96041	0.0908912	0.23043	0.185772	0.21356	0.174271	0.845456	0.088721	2.5303	0.048985	0.0490483	0.148765	0.0668836	0.352114	0.0179855	0	0.487123	0.0819708	0.203901	0.327621	0.049138	0.408369
73	0.486399	0.0954906	0.474242	0.372202	0.510415	0.0919356	0.725086	0.0209454	0.622578	0.469862	0.715133	0.811378	0.0360045	1.07233	1.05726	0.379685	0.249113	0.676934	1.26981	0.647393	1.34255	0.372919	0.42674	0.183258	1.84371	1.17927	0.242472	0.804215	0.0394098	0.186846	0.100584	0.245433	0.0608831	0.676747	0.248284	2.61148	0	0.361501	0.249462	0.355184	0.0259881	0.0218675	0.0450477	0.557379	0.0917259	0.822659	0.312639	0.134774	0.486034
74	0.0416128	0.0615356	0.833956	0.240054	0.104714	0.013887	0.319344	0.00103779	0.588624	0.103214	0.135809	0.0245959	0.00639841	0.00143225	0.547857	0.558005	0.0246563	0.620945	0.572401	0.373455	0.706015	0.183235	0.122449	0.0349033	0.432213	0.504704	0.30835	0.447357	0.0129372	0.0240646	0.0904186	0.606057	0.0368345	0.282924	0.00236583	0.941963	0.0294784	0.0463652	1.27485	0.10124	0.426357	0.0608277	0	0.0948412	0.282901	0.202136	0.214489	0.0355744	0.101401
75	0.114682	0.627887	0.199881	0.266965	0.0719153	0.868361	0.948756	0.0578034	0.145744	0.111271	0.935996	1.05408	0.442961	0.775419	0.552703	0.362294	0.634148	3.96341	1.80289	0.729268	1.46859	0.793779	0.795254	0.315709	0.929893	1.13698	0.550082	1.74146	0.11813	0.458009	0.327793	0.156351	0.0549839	0.636466	0.168056	3.52286	9.64675e-05	0.594827	0.246831	0.691058	0.420527	0.286447	0.177571	0.629158	0.201035	0.785849	0.921928	0.173743	0.930882
76	0.384472	0.379122	0.751745	0.13959	0.0596934	1.24922	0.166531	0.0632009	0.166913	1.79321	0.501313	0.381041	0.355737	0.227703	0.388685	0.385866	0.0993665	0.669454	0.914555	0.51904	1.02199	0.450364	0.553922	0.012317	0.920818	0.943736	0.283295	1.41357	0.361578	0.117019	0.0880976	0.357883	0.0598112	0.847865	0.143586	2.48722	0.114633	0.24155	0.765285	0.110903	0.71065	0.223471	0.027816	0.612542	0.262133	0.481071	0.40568	0.112676	0.674184
77	0.322359	0.50882	0.58979	0.0395694	0.0301567	1.50762	0.538128	0.0807609	0.120083	0.499014	0.335277	0.698946	0.31464	0.0299948	0.246983	0.094732	0.370531	1.93482	1.05765	0.681421	0.376078	0.400862	0.0624555	0.0749739	1.13523	0.885183	0.728814	1.35643	0.0220542	0.0197334	0.112344	0	0.298422	0.348819	0.0876648	2.86478	0.0535595	0.483296	0.96349	0.388669	0.17638	0.250782	0.00354999	0.0885656	0.0486373	0.0451386	1.24406	0.0113123	1.62941
78	0.946056	0.549478	0.563171	0.359815	0.756182	0.470904	0.668984	0.00464885	0.106646	0.56056	0.20823	0.748763	0.205172	0.553294	0.287574	0.205938	0.288798	1.77252	1.09931	0.356399	0.858518	0.778671	0.0923483	0.0976423	0.629182	0.322776	0.263727	1.10002	0.413917	0.234358	0.104979	0.727654	0.380243	0.737335	0.252334	1.16261	0.00212546	0.254432	0.416086	0.0845209	0.18379	0.110035	0.00485554	0.521368	0.197464	0.359924	0.677949	0.0313947	0.219328
79	0.532193	0.0595327	0.557205	0.0469851	0.568187	0.0840879	0.199614	0	0.345531	0.154849	0.253026	0.450218	0.107002	0.0878452	0.370896	0.664307	0.064524	0.245779	0.960361	0.409542	1.41307	0.593212	0.913189	0.0380191	0.516101	1.13519	0.23698	0.944793	0.242757	0.0157284	0.167125	0.568248	0.115251	0.36585	0.126172	1.30082	0.065202	0.0686325	1.21962	0.319775	0.221031	0.0469877	0	0.422863	0.455645	0.202031	0.296015	0.00469663	0.35127
80	0.119521	0.472342	0.328467	0.247386	0.0609607	0.312331	0.0701677	0.0361085	0.118105	0.690865	0.233513	0.846638	0.324515	0.0867665	0.181252	0.286407	0.454636	1.76109	0.536932	0.185188	0.516447	0.699419	0.0563582	0.0457945	0.472918	0.280298	0.799003	0.886053	0.00401226	0.0665987	0.0402343	0.214058	0.0947907	0.419033	0.10411	1.43441	0.0539746	0.0974481	0.170209	0.183645	0.254812	0.107676	0.000122418	0.312495	0.0896145	0.0639438	0.88629	0.0156239	0.209971
81	0.899469	0.139842	0.521337	0.519702	1.14946	0.0677744	0.25544	0.0182722	0.135783	0.724821	0.0351879	0.718005	0.136835	0.202507	0.66216	0.506465	0.128166	0.836341	0.922552	0.311863	0.676071	0.804522	0.376644	0.0247761	0.406931	0.446051	0.39423	1.16504	0.687614	0.0194206	0.264623	2.31889	0.030332	0.179621	0.0527549	0.205762	0.232036	0.163497	0.63855	0.135881	0.0465457	0.0286511	0.0975784	0.919701	0.457649	0.601697	0.321148	0.0696966	0.361974
82	0.106272	0.0344492	0.221348	0.438804	0.281407	0.102488	0.441386	0.13161	0.149579	0.28463	0.269523	0.43273	0.315488	1.09493	0.104493	0.218439	0.257153	1.29988	0.446204	0.172276	0.308886	0.641855	0.311755	0.108434	0.764154	0.482564	0.381572	0.778232	0.00710563	0.317632	0.127804	0.0372628	0.334019	0.193134	0.00377924	1.44795	0.0113422	0.151956	0.428785	0.200928	0.185021	0.171897	0.00200164	0.638397	0.207279	0.214786	0.641617	0.000261157	0.506784
83	0.767765	0.327772	0.480602	0.0160025	0.537723	0.1765	0.774871	0.0523115	0.0285181	0.200313	0.0558812	0.915871	0.308077	0.195931	0.341317	0.0310021	0.197201	0.445642	1.39924	0.180919	1.84834	0.546346	0.314303	0.139692	0.914488	0.978421	0.216581	0.486162	0.196693	0.0185808	0.133186	0.924847	0.344445	0.14733	0.213844	0.788221	0.0140882	0.128424	0.933316	0.605488	0.231998	0.0653252	0.0486548	0.150843	0.293311	0.381644	0.326681	0.0227624	0.255434
84	0.349748	0.251942	0.934708	0.759512	0.511084	0.0603633	0.876521	0.0630348	0.0317017	0.918396	0.175738	0.895429	0.157222	0.377204	0.541196	0.54929	0.728027	1.64335	0.657515	0.395485	0.462036	0.309059	0.281884	0.263273	0.627294	0.283151	0.617371	0.535544	0.211878	0.238967	0.129548	0.18907	0.176011	0.688723	0.170087	2.5741	0.00663654	0.183333	0.327834	0.0892849	0.384496	0.262592	0.0469832	0.458345	0.097584	0.106285	1.35398	0.0391611	0.356193
85	0.200285	0.320306	0.90897	0.0922444	0.114414	0.281862	0.565577	0.00181152	0.100905	1.26014	0.427054	0.516772	0.155816	0.113772	0.263072	0.642834	0.934277	2.18399	0.781282	0.684244	0.557159	0.703695	0.086556	0.364839	0.616428	1.01729	1.77142	0.475727	0.0129836	0.139733	0.118564	0.109515	0.128569	0.849395	0.0807937	2.29625	0.013529	0.254446	1.07169	0.170405	0.152267	0.0300685	0	0.150803	0.159247	0.0294245	0.323867	0.000613559	0.421511
86	0.868074	1.11202	0.488243	0.121183	0.36227	1.24215	0.420403	0.0527202	0.044554	0.93885	1.29763	1.11663	0.656894	0.194529	1.05693	0.361409	0.571922	2.555	1.96769	1.30238	1.04188	1.11427	0.576173	0.0876929	0.679276	1.34001	0.864571	2.05429	0.771129	0.560613	0.271763	0.644339	0.0163118	0.845258	0.954566	3.36538	0.0705102	0.624067	0.680758	0.719273	0.124645	0.388817	0.0958167	0.79981	0.231382	1.6523	1.09097	0.0581174	1.28868
87	0.0337348	0.0567718	0.756404	0.279991	0.0329159	0.516249	0.219185	0.0443487	0.588048	1.08687	0.824836	0.274011	0.333269	0.00950827	0.0405199	0.43031	0.336176	2.07548	0.677999	0.153018	0.211871	0.2668	0.0480316	0.0168968	0.403208	0.686622	0.311866	0.559057	0.103916	0.0337337	0.0322017	0.382771	0.0520067	0.485001	0.0168385	2.17171	0.0186544	0.032113	0.332181	0.304566	0.76255	0.0286246	0.00947229	0.145267	0.365753	0.00604938	0.495599	0.097591	0.761741
88	0.0471878	0.0934251	0.192487	0.206116	0.0972613	0.583809	0.0996559	0	0.252887	0.145364	0.0335577	0.549206	0.0988042	0.000513689	0.260856	0.274281	0.0806849	0.40061	0.129194	0.14387	1.06534	0.46969	0.0293914	0.000964076	0.083021	0.324295	0.0905033	0.628351	0.0218947	0.01917	0.00223872	0.271565	0.0577664	0.194547	0.0306044	0.446129	0.094273	0.00501961	1.06224	0.0429905	0.143411	0.00288997	0	0.214103	0.177274	0.0953369	0.645876	0.0246564	0.067494
89	0.228099	0.0908545	0.713859	0.443499	0.447921	0.0387107	0.735206	0.00107111	0.185052	0.880629	0.328251	0.838872	1.00391	0.209947	0.559726	0.178222	0.24425	1.6811	0.916805	0.16782	0.441019	0.838699	0.0873493	0.0976527	0.564298	1.03092	0.661282	0.553312	0.0914192	0.0954092	0.188339	0.841002	0.110152	0.645008	0.098363	2.62234	0.0193538	0.396705	0.186537	0.29505	0.127604	0.0268262	0.00168909	0.457836	0.293097	0.132224	0.616289	0.107851	0.358686
90	0.499579	0.19733	0.495746	0.140292	0.0673588	0.146803	1.15817	0.0597009	0.249882	0.202221	0.42609	0.558662	0.0564364	0.488659	0.160943	0.692709	0.191221	1.29254	1.04999	0.283419	0.657538	0.225372	0.137795	0.127718	1.48279	0.280083	0.481251	0.622106	0.00871327	0.152316	0.0639625	0.0371446	0.0812069	0.495909	0.198487	1.81114	0.0014944	0.221353	0.90983	0.217275	0.453638	0.130597	0	0.115558	0.337355	0.141388	0.869904	0	0.428805
91	0.202176	0.0451255	0.493022	0.0972745	0.212427	0.0856502	0.566854	0.061941	0.573843	1.11938	1.43631	0.31782	0.318324	1.37001	0.310191	0.762715	0.692629	1.77949	2.43217	0.11831	0.617685	0.406519	0.874727	0.0453054	1.45646	0.302546	1.02771	1.75757	0.444348	0.323637	0.267233	0.147655	0.0615853	0.4654	0.111144	3.71753	0.0458409	0.607828	0.396043	0.414711	0.315459	0.0265927	0.0379412	1.58129	0.32838	0.165778	0.199076	0.0903872	0.721991
92	0.643743	0.331203	0.377816	0.0340274	0.0374503	0.154893	0.70179	0.610578	0.272714	0.0440522	0.258401	0.772362	0.235431	0.184788	0.0398413	0.0503919	0.456184	1.54814	0.878195	0.0522384	0.472407	1.23787	0.105027	0.30446	1.73564	0.441096	1.15019	0.418161	0.0266663	0.146789	0.0922124	0.37908	0.856576	0.16103	0.197724	1.59971	0.0108662	0.316956	1.40073	0.94675	0.200749	0.0586898	0.00082331	0.00327362	0.430945	0.124971	1.13435	0.00143573	0.379976
93	0.235117	0.102965	0.721723	0.562711	0.171627	0.69121	0.269745	0.00183786	0.0737404	0.290779	0.323694	0.522146	0.875298	0.0736802	0.828534	0.104359	0.135491	0.877591	0.251789	0.332168	0.898609	1.01025	0.224871	0.00611316	0.957923	0.580659	0.516007	0.89606	0.384543	0.0169227	0.0398403	1.01058	0.145333	0.158738	0.0691299	0.771002	0.0846991	0	0.428591	0.00871591	0.325774	0.00346216	0.0923566	0.37817	0.157359	0.11707	0.256973	0.167568	0.0927005
94	0.288729	0.0563489	0.195691	0.427017	0.321192	0.113415	0.826968	0.0994727	0.0698353	0.945161	2.05211	0.888486	0.320015	0.614305	0.987058	0.270618	0.586411	2.64951	1.32516	0.32512	1.591	0.286736	0.829619	0.338523	1.23409	2.29229	1.09623	2.12996	0.2408	0.363011	0.335751	0.0321195	0.2296	1.22936	0.166333	3.59669	0.0111087	0.140138	0.107167	0.251785	0.456393	0.323571	0.0494394	0.593167	0.0908261	0.480315	0.41141	0.0249993	0.463384
95	0.0954441	0.210204	0.616947	0.43021	0.348423	0.116026	2.28388	0.245651	0.537942	0.571597	0.556132	1.17626	0.165321	1.16522	0.830676	0.76471	0.358672	1.68066	1.78456	0.976071	1.21741	0.127835	0.163674	0.129453	3.12359	2.28987	0.815421	0.570339	0.354124	0.053254	0.820167	0.311136	0.177489	0.421388	0.0203939	2.98812	0.0110497	0.369144	0.0632603	0.536838	0.32314	0.476659	0.00827737	0.549744	0.0255225	1.35036	0.282096	0.0959781	0.669633
96	0.376493	0.24229	0.232751	0.192091	0.109879	0.918306	0.0288648	0.00446643	0.164112	0.178296	0.0862904	0.932163	0.250671	0.0238843	0.624847	0.0599547	0.027884	0.258142	0.59562	0.464241	1.16074	0.737151	0.20946	0.0246786	0.441796	0.812156	0.0491263	0.94126	0.084994	0.0172346	0.0583802	0.910467	0.0952212	0.353226	0.0353997	0.180075	0.0451585	0.0655025	1.58549	0.261027	0.147501	0.00159746	0.00949603	0.0813475	0.383083	0.168633	0.564223	0.159234	0.195081
97	0.484686	0.275262	0.55228	0.158162	0.0292903	0.194694	1.36268	0.430235	0.309411	0.359744	0.350605	0.435932	0.00927979	0.278335	0.0541769	0.547142	0.309383	1.21138	1.22626	0.158946	0.729292	0.609448	0.157262	0.247955	1.46458	0.132754	0.51374	0.312698	0.0587125	0.148136	0.120597	0.0803148	0.338517	0.18633	0.0839254	2.08755	0.0372139	0.144333	1.38798	0.629455	0.160157	0.0943374	0.015065	0.0900709	1.05151	0.103654	0.977983	0.0015717	0.397318
98	0.00151525	0.0829988	0.288225	0.0205396	0.286709	0.00485587	0.420482	0.00287824	0.0117949	0.127922	0.0844637	0.393422	0.251659	0.100119	0.133878	0.230391	0.0714334	0.110586	1.22231	0.0917582	2.1014	0.830128	0.445708	0.00687097	0.530812	0.239639	0.295998	0.847369	0.0235706	8.38027e-05	0.116284	0.695202	0.0602435	0.0966585	0.0535834	0.0375781	0.0622505	0.0661136	1.07938	0.432643	0.0447704	0.000778706	0	0.119541	0.412837	0.101273	0.144992	0.0777512	0.032271
99	0.393769	0.00067924	1.08597	0.182318	0.137137	0.187199	0.671995	0.11483	0.898904	0.283154	1.15051	0.305332	0.370451	0.372431	0.390158	0.565095	0.325469	1.32772	0.751634	0.346145	0.0947674	0.396034	0.186019	0.121284	1.50543	0.437626	0.448725	0.581916	0.149022	0.216079	0.0279648	0.150931	0.146174	0.387595	0.127476	3.28402	0.00388742	0.268931	0.748003	0.492567	0.340525	0.0615514	0.00200259	0.560423	0.16317	0.167833	0.498917	0.0109655	0.807809
100	0.0608207	0.00379168	0.51342	0.21651	0.0519734	0.21193	0.487603	0.00117951	0.382156	0.20517	0.271654	0.409396	0.00333499	0.0484671	0.545202	0.642952	0.0599815	0.384067	0.795801	0.0587773	1.12844	0.612893	0.110595	0.0187339	0.225825	0.737887	0.22672	0.835013	0.037146	0.00392635	0.0175736	0.106	0.00283843	0.350466	0	0.693239	0.11145	0.0641046	1.04215	0.0247569	0.218487	0.00224405	0.00130513	0.1024	0.268265	0.12961	0.125937	0.00387013	0.0643196
101	0.267082	0.117004	0.113999	0.149389	0.0289096	0.145817	0.622835	0.144655	0.670066	0.164195	0.384269	0.929225	0.104756	0.710383	0.373418	0.128132	0.143236	1.59421	1.96191	0.0841476	0.901558	0.341339	0.452639	0.202672	1.57975	0.0944624	0.635702	1.45167	0.330757	0.0127934	0.158157	0.290003	0.353509	0.241466	0.416256	2.83306	0.0136626	0.106489	0.227547	0.288976	0.314381	0.0994345	0.00929561	0.587475	0.161231	0.138782	0.103961	0.226045	0.234074
102	0.0859038	0.000920525	0.713341	0.139306	0.213074	0.279875	0.253908	0.256688	1.2206	0.0184891	1.00532	0.390465	0.0557471	0.224752	0.0637626	0.577276	0.157495	1.18385	0.347849	0.27894	0.366015	0.224748	0.0803906	0.00657198	1.40406	0.19402	0.972285	0.506891	0.0148708	0.0702896	0.0447519	0.0291122	0.389894	0.606814	0.00149475	1.7442	0	0.0648188	1.06829	0.510901	0.305321	0.030532	0.00644536	0.440431	0.0432319	0.313279	0.779616	0	0.402919
103	0.186962	0.00234648	1.22518	0.299249	0.0342692	0.152183	0.213643	0.00888151	0.474541	0.468468	0.419701	0.172833	0.17165	0.0222925	0.380162	0.325145	0.0521538	1.22978	0.43257	0.354989	0.415888	0.730194	0.0110367	0.0176649	0.602958	0.414607	0.130487	0.512457	0.00494934	0.0105813	0.018194	0.251585	0.0386595	0.714029	0.000151678	1.67345	0.0190939	0.0705235	0.876032	0.124153	0.368701	0.00427461	0	0.052057	0.184255	0.130683	0.375466	0	0.126255
104	0.0664668	0.294989	0.80509	0.111091	0.0133225	1.44706	0.0312732	0.132323	0.132928	0.30321	0.242396	0.268799	0.0419164	0	0.369894	0.113928	0.0762226	0.465625	0.193755	0.381492	1.23844	0.724766	0.0131859	0.0120603	0.19228	0.992305	0.161568	0.868937	0	0.00903433	0.0320932	0.0465507	0.0922971	0.616074	0.0904457	1.71632	0.103286	0.0238728	1.08675	0.11941	0.4211	0.00422495	0	0.00452459	0.0926843	0.129637	1.13333	0.0114145	0.39401
105	0.349415	0.378433	0.175231	0.0255609	0.217851	0.215327	0.981645	2.83295	0.00273689	0.128753	0.600102	0.836779	0.312404	0.0220535	0.14031	0.0637639	0.225563	0.867558	2.09762	0.109296	0.854631	0.492816	0.200498	0.33083	1.51213	0.297284	0.807599	0.686662	0.183581	0.351643	0.650873	0.277773	1.0096	0.0193125	0.400477	0.779935	0.340777	0.319492	2.06294	3.04563	0.289881	1.63427	0.0399015	0.288914	0.667269	1.05704	1.58695	0.0160093	0.484445
106	1.7993	1.46855	0.577358	0.225385	0.506856	1.22533	0.145407	0.100499	0.327925	0.412157	0.302204	0.481215	1.2777	0.0201837	0.506403	0.183063	0.0949818	2.02444	0.728932	1.16896	1.35961	0.196505	0.456803	0.324067	1.07362	1.08079	0.834493	2.11939	0.612314	0.014209	0.258442	1.20693	0.162142	0.435365	0.246955	2.47585	0.0459342	0.11848	0.639984	0.376354	1.13077	0.17625	0.120589	0.402511	0.243188	0.13135	0.870055	0.249665	2.53624
107	0.0848806	0.157311	0.573843	0.343546	0.137622	0.269033	1.23201	0.00337629	0.201022	0.0446064	0.722257	1.08516	0.271137	0.275893	0.224201	0.388459	0.22443	1.52198	0.96956	0.438691	0.829853	0.555599	0.27671	0.275982	1.30655	0.607808	0.333615	0.713295	0	0.0811221	0.0986582	0.118434	0.0619245	0.745924	0.100796	2.73449	0.0183544	0.16598	0.336836	0.469167	0.23608	0.145956	0.0193128	0.181676	0.000833321	0.043129	0.791403	0.00300546	0.506581
108	2.29358	0.129838	0.0600882	0.125973	0.0473441	1.77804	0.202163	0.147704	1.05732	0.0235447	0.00810558	1.2386	0.194022	0.00238351	0.379851	0.0173335	0.103677	0.010551	1.31708	1.0998	1.23744	0.0430664	0.139607	0.00379323	0.163049	1.39155	0.167233	1.21151	0.233423	0.0164047	0.187582	1.08222	0.0390384	0.590852	0.226218	0.119329	0.178446	0.05072	3.01687	0.845036	0.522982	0.14306	0.0860212	0.104217	1.25243	0.205765	0.651347	0.0282922	0.888791
109	0.348896	0.135183	1.40173	0.0742372	0.0851908	0.469655	0.292244	3.33899e-05	0.307668	0.268634	0.48177	0.236275	0.095443	0.0730784	0.0372957	0.228365	0.263521	2.54336	0.393294	0.194041	0.606459	0.731742	0.0139252	0.266227	0.664516	0.423445	1.23285	0.45411	0.0571696	0.0973925	0.00244619	0.0532765	0.00576481	0.879507	0.00410098	2.56714	0.0414875	0.0150148	0.784877	0.106731	0.480569	0.00243305	0.0114799	0.105156	0.0992582	0.0457989	0.616436	0	0.127849
110	0.0455534	0.106059	0.0356203	0	0.0521772	0.0803303	0.334526	4.44394	0.270948	0.0274013	0.228088	0.346971	0.126661	0.00157078	0.022472	0.0282918	0.0805184	0.0359921	0.287731	0.0911046	0.5532	0.35251	0.188573	0.000873626	0.607963	0.416614	1.38546	0.180086	0.0250975	0.227663	0.0777655	0.247937	0.541326	0.0567348	0.0723526	0.1986	0.0365005	0.241021	1.78855	2.22668	0.365759	0.0705404	0.00828558	0.0492777	0.247642	0.198201	0.738712	0	0.169523
111	0.0729061	0.450697	0.553797	0.0948507	0.100018	1.07715	0.0772482	0.0304132	0.0767021	0.407692	0.16226	0.695539	0.104447	0.0118862	0.211597	0.0945977	0.191753	1.35766	0.167727	0.820641	0.613052	0.74499	0.00483785	0.0460578	0.125197	0.972938	0.24448	1.00644	0.185048	0.0118986	0.0484561	0.184015	0.0578953	0.325425	0.0336511	0.691129	0.0541518	0.0721495	0.940874	0.107136	0.330794	0.113977	0.0284401	0.304222	0.438195	0.115445	1.03625	0.0177603	0.237396
112	0.623195	0.14454	0.191434	0.965135	0.390051	0.226774	1.67872	0.78482	0.0232313	0.629511	0.505339	1.72185	0.685848	2.23416	0.282675	0.640445	1.5287	2.21431	2.26505	0.802573	1.8113	0.763158	0.93452	0.0741138	2.01794	0.943282	1.61395	0.595537	0.161054	0.693591	0.1165	0.188091	0.226713	1.14636	0.411749	2.11432	0.00185192	0.345615	0.038378	0.15922	0.212203	0.0948541	0.0813687	0.840927	0.0108561	1.50393	0.878213	0.111661	0.451302
113	0.616914	0.988372	0.187931	0.0867573	0.119757	1.30777	0.0788735	0.00678776	0.0295097	0.0828204	0.814998	0.78086	0.393343	0.0176304	0.609812	0.0915709	0.13265	2.14556	0.648453	0.63658	0.987457	0.431829	0.441218	0.154787	0.663313	0.830915	0.427629	1.94257	0.0671729	0.106559	0.116885	0.277681	0.0944594	0.403915	0.158506	4.87938	0.031463	0.0906089	0.731266	0.618688	0.617998	0.351242	0.00224222	0.434802	0.343443	0.107194	1.15516	0.080737	2.33166
114	0.288278	0.124711	0.109627	0.0617567	0.315766	1.34424	0.231379	0	0.0424399	0.185738	0.461322	0.531368	1.35831	0.0298397	1.31043	0.020168	0.234183	0.42908	0.275651	0.913345	1.92133	1.24848	0.195808	0.268511	0.8459	0.732729	0.706934	1.73876	0.0444727	0.0161175	0.0210844	0.470534	0.188303	0.379839	0.0259506	1.58579	0.168558	0.0356636	0.843604	0.136925	0.363353	0.0119262	0.0704247	0.544284	0.347863	0.0689861	0.841582	0.149588	0.304253
115	0.710851	0.179229	0.276851	0.221438	0.553926	0.318621	0.155085	0.01391	0.129061	0.869873	0.514053	1.05291	0.332494	0.235683	0.465072	0.257244	0.670469	2.74631	1.00895	0.426652	0.587401	0.729555	0.0807698	0.00814621	1.16172	1.44824	1.20343	0.68465	0.342496	0.00362399	0.290735	0.466804	0.163734	0.803652	0.234798	1.92032	0.0817577	0.423311	0.751528	0.293178	0.432017	0.0360582	0.00210806	0.278624	0.154926	0.413083	0.677502	0.0448485	0.610149
116	0.750109	0.0886399	0.323451	0.254919	0.251541	0.546964	0.0912945	0.0130017	0.269054	0.18345	0.00499461	0.756949	0.799299	0.00965967	1.0529	0.18585	0.123367	0.233196	0.820354	0.647	0.553691	0.417509	0.133781	0.000463376	0.355673	0.821951	0.111914	1.33426	0.136964	0.0428002	0.218689	1.20212	0.062122	0.411563	0.118224	0.043557	0.0711898	0.216658	2.49716	0.453848	0.339863	0.0823392	0.00662425	0.193483	1.04209	0.279148	0.710256	0.0648542	0.33732
117	0.0212139	0.0952429	0.303062	0.444457	0.0866561	0.468075	0.237261	0.00683878	0.138034	0.440422	0.144269	0.329563	0.00125622	0.0135108	0.46982	0.139382	0.100178	2.08674	0.292502	0.168958	0.44179	0.543414	0	0.00269991	0.0572575	0.431621	0.33195	0.477866	0.00499877	0.00740312	0.0620948	0.0593805	0.0314967	0.422037	0.00981798	0.297465	0.0884465	0.00341882	0.380596	0.000302873	0.35474	0.0231908	0	0.192639	0.119018	0.0411669	0.438348	0	0.0770417
118	0.114138	0.0102275	0.214079	0.134439	0.0765881	0.0447925	1.12478	0.454261	0.554779	0.253692	0.562348	0.780509	0.152544	0.754389	0.245625	0.183114	0.291092	1.28222	1.23548	0.0889765	0.384072	0.708716	0.330809	0.0494693	1.37428	0.388561	0.386603	0.548394	0.0854848	0.264748	0.201905	0.0405847	0.258016	0.2519	0.100896	2.55722	0.0114501	0.110226	0.809907	0.803696	0.141421	0.00734845	0.000100999	0.499578	0.329	0.252057	0.556791	0.0231071	0.290661
119	0.784367	0.147269	0.654813	0.360599	0.175843	0.0382472	0.42175	0	0.823259	0.317243	0.407991	0.412524	0.168882	0.260146	0.0634555	0.284703	0.143253	1.08156	0.666556	0.191195	0.983076	0.505093	0.136005	0.109634	0.653739	0.118038	0.364401	0.706055	0.0791044	0.154549	0.0278681	0.0445315	0.0299729	0.942542	0.0443401	2.64906	0.0229624	0.0407751	0.665183	0.304094	0.297891	0.0523704	0.00775253	0.530888	0.295757	0.148201	0.86468	0	0.271825
120	0.0783743	0.0352507	0.118721	0.0514121	0.108353	0.192758	0.524604	1.07965	0.221784	0.231927	0.191444	0.243877	0.379798	0.192424	0.0396918	0.0157701	0.169723	0.954012	0.423334	0.140421	0.877353	1.15559	0.366203	0.00568375	0.98534	0.513564	0.912368	0.118505	0.0280646	0.031041	0.0636464	0.191663	0.745872	0.314238	0.0686572	0.909188	0.0222419	0.0960118	1.31992	0.654766	0.329424	0.103053	0.00615158	0.187597	0.288384	0.0952737	0.922297	0.00580146	0.171428
121	0.362109	0.146732	0.292737	0.139391	0.151936	0.277689	0.18915	0.0124355	0.00596413	0.425964	0.655803	0.712747	0.524631	0.15653	0.456284	0.34929	0.337899	2.09839	0.442039	0.514321	0.462447	0.610346	0.0738357	0.0351878	0.442683	0.457152	0.815367	1.29407	0.250434	0.0897037	0.00664098	0.338486	0.0688468	0.331707	0.00147058	1.1252	0.000904533	0.0175854	1.15886	0.0691668	0.436628	0.0740237	0.00228555	0.571466	0.267077	0.0613695	0.591596	0.00166321	0.496277
122	0.514682	0.187856	0.488838	0.14409	0.220905	0.350567	0.326002	0.0115498	0.358377	0.18994	0.0739604	0.511722	0.426316	0.0530981	0.276878	0.135156	0.169349	1.47129	0.439077	0.300308	0.649345	0.379537	0.0515233	0.0104029	0.612027	0.733292	0.495544	0.936194	0.0557302	0.073785	0.0505624	1.01449	0.00586865	0.515998	0.0424358	1.9389	0.123961	0.130419	0.365757	0.260152	0.582265	0.202393	0	0.136393	0.196301	0.237984	0.822219	0.00543784	0.731514
123	0.654095	0.348325	0.323939	0.204706	0.0152508	1.48387	0.192654	0.0228031	0.340635	0.320983	0.0382612	1.08341	0.0160662	0	0.532113	0.0986173	0.0976494	1.10248	0.373493	0.801227	0.802594	0.146765	0.0115666	0.00150044	0.657761	0.550674	0.176913	0.867484	0.0028976	0.00181404	0.0395183	0.317997	0.0348979	0.394323	0.149205	0.566046	0.0270529	0.287214	1.24383	0.119931	0.67377	0.44043	0	0.0586976	0.289877	0.141929	0.745612	0.00698973	0.721893
124	0.71275	0.201284	0.210422	0.431813	0.446401	0.400173	0.391488	0.0125082	0.247089	0.859988	0.104021	1.05919	1.25327	0.255048	2.362	0.23622	0.111884	0.774019	0.978841	0.980584	1.05983	0.986462	0.0308372	0.0974866	0.813141	0.837646	0.550958	0.936047	0.177894	0.0302688	0.269959	1.11258	0.0195912	0.794803	0.211754	0.599319	0.0954387	0.115496	0.311606	0.195994	0.652433	0.0898686	0.046088	0.302691	0.313729	0.151938	0.906905	0.0726977	0.257552
125	0.506089	0.733976	0.459733	0.103934	0.655336	1.24076	0.0313686	0.0136602	0.00301525	0.0964045	0.926	0.683032	1.35404	0.0894244	1.16983	0.205453	0.108089	0.871556	0.841858	1.0883	1.14457	0.943135	0.218965	0.0182298	0.691764	0.831933	0.716746	2.38226	0.165624	0.0285038	0.0653416	1.15591	0.117072	0.370517	0.000635987	1.08332	0.0466507	0.752885	1.58586	0.307993	0.159255	0.653396	0.0742757	0.771371	0.661081	0.445543	0.845641	0.000940928	1.66054
126	0.629104	0.594301	0.227185	0.0356384	0.931589	0.161326	0.819172	0.0725808	0.0552268	0.9158	0.594125	0.802691	2.9648	0.38325	1.41754	0.0632102	0.37094	1.22823	0.996189	0.778618	1.53457	0.79281	0.522667	0.0694448	1.61337	2.06471	1.51318	1.18535	0.505681	0.0508544	0.0383494	2.27436	0.0768037	0.21573	0.0727729	1.06431	0.0590223	0.239718	0.860665	0.607245	0.19235	0.19274	0.000725949	0.792265	0.648234	0.270872	0.447911	0.117269	1.31847
127	0.2855	0.576664	0.351079	0.0379662	0.0151827	1.31613	0.107893	0.131777	0.152317	0.57525	0.353235	0.960054	0.432465	0.242286	0.463455	0.19203	0.387114	1.1761	0.979409	1.19641	0.720843	0.903966	0.151955	0.102046	0.791764	0.606857	0.283552	1.25106	8.5569e-05	0.130424	0.0944463	0.11442	0.0997324	0.582213	0.0704633	1.95271	0.0319697	0.467975	0.420004	0.198882	0.607513	0.166802	0.00648934	0.373523	0.14106	0.310427	0.748188	0.00552865	1.08611
128	0.0231198	0.178105	0.201355	0.1929	0.576251	0.23963	0.448603	0.224122	0	0.37083	1.66246	1.03442	0.460692	0.524436	1.50699	0.719335	0.137502	3.09411	1.95132	0.494268	1.09834	0.834162	0.223261	0.384577	1.53645	1.48278	1.59439	2.13358	0.238143	0.183211	0.605129	0.0591111	0.00516603	0.897166	0.0944894	2.52604	0.0701164	0.929585	0.829739	0.227196	0.770239	0.881422	0.0442897	1.31727	0.0123192	1.28449	1.43164	0.0723933	2.17091
129	0.0668905	0.152082	0.531191	0.0801821	0.119773	0.948847	0.193969	0	0.0339849	0.677576	0.205486	0.854138	0.420103	0.196935	0.976782	0.289081	0.659332	1.76355	0.41093	0.830266	0.513563	0.761106	0.0229239	0.0225707	0.449943	0.664246	0.910071	0.873875	0.0277292	0.00160065	0.00582692	0.089224	0.319436	0.870748	0.0635811	2.04255	9.3163e-05	0.334917	0.531592	0.174194	0.431232	0.0875098	0.00205605	0.298228	0.281465	0.0804608	0.725333	0	0.506749
130	0.0941296	0.360688	0.602081	0.224412	0.316167	0.52407	0.496801	0.0114137	0.106708	1.07003	0.416104	0.942805	0.161838	0.0889204	0.552368	0.459916	0.68462	2.13399	0.507388	0.714806	0.291648	1.15578	0.0093237	0.185135	0.63569	1.84163	0.662079	0.602828	0.0506054	0.0138856	0.0936019	0.184945	0.2193	0.673398	0.0465485	2.90714	0.149981	0.682483	0.436209	0.115246	0.330368	0.128961	0.0209171	0.0933776	0.162083	0.099539	0.505492	0.0186433	1.0892
131	0.0221016	0.149985	0.145272	0.0700159	0.0762812	0.204064	0.282267	0.189632	0.0740949	0.995387	0.869925	0.73095	0.268772	0.884709	0.262379	1.28413	0.210179	2.49236	0.902937	0.666668	0.693123	1.31501	0.391898	0.339823	0.855244	1.5023	0.63976	1.98144	0.0614812	0.133643	0.18831	0.0860251	0.139773	0.789579	0.0507057	2.76474	0.0302918	0.250088	0.0884408	0.404283	0.647521	0.354681	0.00371899	1.36911	0.00531821	0.679659	1.33561	0.0456643	1.22388
132	0.385779	0	0.0960891	0.730835	0.0500025	0.00520685	0.0956279	0.000201685	0.0280909	0.331447	0.283419	0.098125	1.23667	0.150409	0.165857	0.0115171	0.461578	2.025	1.14875	0.371833	0.842845	0.863964	0.468082	0.00124201	0.769955	0.188687	0.454043	0.141144	0.476288	0.125787	0.049269	0.847132	0.1108	0.0428507	0.00323539	0.0100691	0.148208	0.0122676	1.08423	0.122895	0.19172	0.126782	0.0140366	0.343677	0.763882	0.0759273	0.0868717	0.0896895	0.265245
133	0.376491	0.172984	0.121185	0.542628	0.443285	0.110328	0.0841941	0.24189	0.906242	0.0305633	0.0871151	1.72148	0.145226	0.0797576	0.241827	0.224001	0.0516025	0.288187	0.975369	0.218486	1.1978	0.508993	0.08669	0.000477631	0.733445	0.530762	0.253368	0.552033	0.200022	0.0398608	0.0815279	0.572466	0.584254	0.0096574	0.0953025	0.0118768	0.0925775	0.135619	1.12742	0.0775443	0.317978	0.109213	0.00883866	0.315513	0.065748	1.01791	0.440207	0.0179751	0.344218
134	0.361985	0.121245	0.358063	0.3231	0.339278	0.358973	0.0804938	0.00071602	0.114453	0.977782	0.126003	0.647893	0.436739	0.213467	1.13733	0.0872428	0.256692	1.77032	0.785627	0.75369	0.650898	0.525631	0.0591453	0.0177994	0.412548	0.440505	0.679428	0.763286	0.11587	0.0800248	0.0172478	0.52268	0.0500528	0.297315	0.0315113	0.413215	0.0602892	0.0541422	0.730728	0.0389006	0.289761	0.0666092	0.000774737	0.255032	0.219947	0.180302	0.800512	0.0155143	0.384549
135	0.302366	0.148845	0.28183	0.293563	0.258763	0.229234	0.406462	0.0726091	0.167728	0.481003	0.431432	1.04558	0.274278	0.651941	0.498829	0.416437	0.526618	3.04076	0.534318	0.494857	0.702553	0.329094	0.0607646	0.168058	1.09988	0.154686	0.900647	0.749065	0.0521134	0.0792516	0.00341939	0.106629	0.2399	0.505594	0.00253933	2.51964	0.029092	0.311574	0.322356	0.025423	0.289338	0.0527025	0	0.637124	0.0124297	0.0700575	0.617514	0.00342424	0.750756
136	0.447542	0.45521	0.480287	0.457045	0.440917	0.900988	0.429387	0.0482896	0.116519	0.183744	0.458531	0.821324	0.315495	0.034713	0.613647	0.28406	0.151444	1.98472	0.838961	0.55504	1.64233	0.304692	0.412278	0.0658061	1.48051	1.7234	0.44448	2.33042	0.427299	0.0801801	0.0414237	0.252268	0.224972	0.244882	0.0302976	3.47801	0.0308355	0.154996	0.301969	0.182481	0.938276	0.489232	0.00111556	0.353245	0.36907	0.140027	0.541288	0.0191815	1.70939
137	0.189468	0.00188064	0.188719	0.075026	0.0504793	0.406357	0.102256	0.120655	1.82145	0.244301	1.46511	0.326275	0.166351	0.136315	0.274984	0.162881	0.0545616	1.72144	0.137567	0.32807	0.560433	0.00965184	0.00802264	0.0206074	0.601897	0.327734	0.176307	1.11461	0.0441365	0.0218924	0.313542	0.019985	0.0692187	0.251504	0.0205047	4.04687	0.0033912	0.0592498	0.387688	0.0929648	0.867324	0.208796	0.00932198	0.327929	0.0664431	0.68099	0.671606	0.167503	2.08325
138	0.632944	0.124154	0.898936	0.222012	0.717478	0.273815	0.357984	0.00852126	0.219145	0.609307	0.23815	0.831175	0.746789	0.190775	0.336234	0.232181	0.266364	1.00731	0.453	0.304053	0.531684	0.779485	0.170046	0.170061	0.479251	0.355835	0.758059	0.478177	0.340907	0.131557	0.172292	0.958029	0.095847	0.556668	0.170542	2.57021	0.0520306	0.134561	0.857959	0.212077	0.336723	0.0525284	0.0342219	0.57627	0.327146	0.281293	1.19068	0.0771509	0.602364
139	0.201186	0.414762	0.748698	0.438	0.386702	0.372716	0.578801	0.0267073	0.221962	0.436055	1.03828	0.38766	0.245558	0.732675	0.87153	0.183452	0.42628	2.60465	1.11919	0.855418	0.726776	0.130362	0.169403	0.181267	1.09148	1.16358	0.785956	1.49832	0.088483	0.157196	0.100022	0.66266	0.0580278	0.719562	0.0273465	3.44277	0.0743617	0.221291	0.272814	0.0226452	0.561709	0.0833752	0.127452	0.858672	0.347139	0.251671	0.457555	0.00322722	0.537144
140	0.847806	0.0253384	0.134843	0.191094	0.0410313	0.519275	0.0320913	0.0323337	1.47654	0.000824026	0.0207533	0.568488	0.0622487	0.101274	0.289772	0.0223497	0.0314811	0.0916598	1.18543	0.226871	1.39614	0.112942	0.116252	5.73294e-05	0.246508	0.606158	0.12093	1.06107	0.0111385	0.00311956	0.0873075	0.688208	0.0221868	0.232944	0.17394	0.00677381	0.192402	0.0701146	2.94296	0.242735	0.672135	0.320171	0.00182753	0.0766157	1.36374	0.434452	0.810951	0.120919	0.236667
141	1.10352	0.520793	0.407695	0.612141	0.654483	0.206578	0.597019	0.0272694	0.0829519	1.06662	0.918172	0.798805	0.473967	0.398481	0.819141	0.632108	0.721257	2.58325	1.71921	1.41268	1.01179	0.286041	0.244585	0.154665	1.01848	1.0105	1.16319	0.759148	0.763243	0.205115	0.328976	1.42373	0.382495	1.1999	0.307499	3.23588	0.0295178	0.502466	0.0911495	0.142287	0.340261	0.341145	0.0199947	0.95726	0.192575	0.786564	0.51776	0.608305	0.656059
142	0.226262	1.58817	1.00944	0.883821	1.40657	0.610214	1.47599	0.310185	0.576586	2.034	0.674719	1.20675	0.842916	2.03374	1.19729	0.560414	0.74661	2.00121	2.87624	1.27427	1.43675	0.339285	2.26308	0.519165	3.29298	3.77959	1.86364	1.4595	0.253577	0.352811	1.19617	0.134147	0.842764	2.23003	2.03736	1.36686	0.0391457	1.29872	0.173211	0.305801	1.08289	0.473475	0.122658	1.51896	0.292482	3.50206	0.349079	0.333349	1.49895
143	0.362077	0.249297	0.325384	0.404278	0.0968569	0.77533	0.4407	0.00574535	0.511492	0.485775	0.11491	0.692845	0.206194	0.0248256	1.32059	0.00929347	0.147271	0.543868	1.04224	0.704777	0.906718	0.553641	0.0249561	0.00648502	0.288201	0.664743	0.173667	0.719614	0.0441117	0.00464758	0.0988116	0.489516	0.0383223	0.119344	0.0365292	0.0576816	0.0268005	0.111311	0.883276	0.0559435	0.434585	0.0948824	0.0137461	0.198177	0.557525	0.0375215	1.08338	0.0184783	0.212285
144	0.0862158	0.0202858	0.258658	0.686503	0.076257	0.155596	0.0694964	0.013121	0.850834	0.0203352	0.0215321	0.00816053	0.00462044	0	0.384075	0.0699889	0.00206086	0.268796	0.44428	0.100819	0.923566	0.229231	0.0492817	0.027105	0.306435	0.175734	0.055595	1.01774	0	0	0.0222365	0.649647	0.00688095	0.1903	0.0325605	0.162029	0.0844538	0.0165043	1.62785	0.00100727	0.34228	0.0169933	0	0.0470373	0.380708	0.268332	0.330688	0	0.0531337
145	0.087558	0.132264	0.494977	0.300858	0.213437	0.351703	0.468123	0.0724881	0.138859	0.0715341	0.71857	0.157611	0.248467	1.18925	0.414081	0.622063	0.778503	1.0547	1.53121	0.301157	0.843391	0.734533	0.264529	0.0668448	1.68603	0.276491	0.508949	1.50077	0.00637626	0.115942	0.202224	0.0678049	0.151441	0.598054	0.019009	3.38777	0.0589108	0.422229	0.400231	0.29319	0.182238	0.159888	0.00990345	0.74315	0.183075	0.0952093	0.662879	0.00398946	0.723596
146	0.94432	0.725472	0.133434	0.0668523	0.127765	1.21915	0.231201	0	0.142452	0.784035	0.292762	1.32529	0.436218	0.0392357	0.41242	0.0235677	0.451152	0.48678	1.157	1.04527	1.38073	0.670383	0.444274	0.0489356	0.986583	1.04329	0.451133	1.84819	0.100026	0.328813	0.190632	0.370577	0.263509	0.532083	1.01366	1.02561	0.0607982	0.150851	1.06193	0.535348	0.0294096	0.150877	0.0800095	0.283716	0.66272	0.436344	0.543261	0.0738949	0.739489
147	0.580133	0.174184	0.46027	0.153102	0.193102	0.50707	0.141601	0	0.245893	0.131054	0.245237	0.192265	0.577084	0.0437668	0.34745	0.243682	0.0393936	0.68866	0.722762	0.374834	1.73564	0.586985	0.422501	0.0348314	0.607707	0.894178	0.166543	1.24156	0.169265	0.0539848	0.00868185	1.1482	0.0534796	0.320387	0.02914	1.84567	0.0304514	0.0553606	0.699167	0.0931814	0.391999	0	0.00233999	0.449596	0.312538	0.065162	0.433491	0.00185441	0.271011
148	0.602697	0.352261	0.309218	0.227705	0.462895	0.140367	0.789288	0.0492624	0	0.673128	0.537856	1.44729	0.783766	0.448335	0.614973	0.164769	0.137459	2.65253	1.96629	0.351917	0.636334	0.434949	0.823245	0.00314008	1.37157	0.988648	0.974289	1.33155	0.242475	0.0259903	0.11018	0.340457	0.0390618	0.539325	0.311741	0.629842	0.0688593	0.407173	1.28077	0.224265	0.163977	0.702402	0.0221618	0.751763	0.596016	0.464011	0.402951	0.0189599	0.996903
149	0.186872	0.0324636	1.285	0.233089	0.0584968	0.320866	0.275431	0	1.21774	0.0938872	0.328123	0.06483	0	0.00371515	0.115506	0.719607	0.0581491	1.29964	0.381668	0.162581	0.42704	0.184929	0.0846527	0.0473556	0.927113	0.277864	0.264053	0.701176	0	0.0311407	0.00805859	0.00557806	0.0559421	0.784877	0.00409051	2.73904	0.0315424	0.0558036	0.998766	0.0301993	0.363295	0.0452854	0	0.0719288	0.127235	0.000366224	0.503384	0	0.139088
150	0.497945	0.662357	0.400226	0.326448	0.403577	1.21265	0.0932939	0.00141388	0.138281	0.263691	0.059281	0.965289	1.05348	0.228535	1.65808	0.175049	0.349609	0.907453	0.646168	0.582511	1.18091	0.614189	0.186689	0.0895523	1.08025	0.551603	0.289565	1.28526	0.763889	0.440721	0.205985	2.04832	0.369501	0.195339	0.0405732	0.743178	0.192776	0.273382	0.707174	0.126861	0.520361	0.0409207	0.032805	0.188804	0.289935	0.236917	0.406589	0.140535	0.556198
151	0.200456	0.000772259	0.00849763	0.121692	0.0679989	0.00123071	0.105807	0.334472	0.84816	0.0042205	0.00331836	0.105683	0.00968399	0.0265527	0.212885	0.0358547	0	0.00483572	0.637269	0.0592888	0.784448	0.164419	0.369666	0	0.568037	0.148235	0.362045	0.431456	0.0222648	0.000999805	0.0339114	0.33157	0.0346859	0.00277666	0	0.000624411	0.00550323	0.078876	1.50311	0.407602	0.00213871	0.0752917	0	0.0540103	0.141674	0.763094	0.141109	0	0.0402978
152	0.629764	0.151646	0.375464	0.245629	0.428912	0.267699	0.227437	0	0.0585284	0.318986	0.0861615	1.43453	0.153165	0.32047	0.0888692	0.346315	0.749406	1.41253	0.440435	0.385855	0.914834	1.31621	0.121185	0.110787	0.387487	0.496248	0.635314	0.619165	0.424742	0.102706	0.184243	0.440763	0.0933545	0.356778	0.632333	2.5769	0.0108068	0.190993	0.540023	0.147184	0.25546	0.0586934	0.00660249	0.359921	0.113165	0.54417	0.631808	0.0104354	0.158901
153	0.599435	0.43486	0.405907	0.082587	0.793257	0.0630097	0.312612	0.0200681	0.00769628	1.63397	0.144288	0.837088	1.23188	0.219519	0.481771	0.688455	0.399592	0.566085	0.726393	0.790293	1.12829	0.883258	0.3792	0.0538166	1.189	2.22475	1.04241	1.21966	0.904069	0.082369	0.153884	1.95505	0.159494	0.749059	0.36595	1.86982	0.0272508	0.311609	0.554362	0.154201	0.303742	0.122792	0.00495217	0.93746	0.156121	0.592396	0.985255	0.134712	0.925258
154	0.556926	0.116499	0.392547	0.498447	0.635409	0.132675	1.35907	0.0344187	0.0754083	0.580732	0.565338	1.17	0.249698	1.17622	0.351405	0.272049	0.70465	1.83763	1.69938	0.484778	1.08745	0.755737	0.697007	0.359923	0.937676	1.41776	0.714494	0.558109	0.399513	0.136297	0.365878	0.496128	0.391082	0.625411	0.234315	1.48556	0.00613704	0.200076	0.454606	0.0822599	0.131767	0.153144	0.0117383	0.554824	0.0409819	1.19595	0.646565	0.041238	0.410249
155	0.056194	0.091752	0.675879	0.137618	0.0491681	0.700179	0.394572	0.00710065	0.607767	0.323443	1.17155	0.598336	0.145808	0.0987184	0.22695	0.126239	0.104008	1.84599	0.290769	0.211272	0.428637	0.805624	0.0338889	0.00960665	0.711067	0.211429	0.515656	0.924772	0.0163515	0.102497	0.0141607	0.10839	0.0592675	0.244777	0.0132186	2.64123	0.0126525	0.105459	0.257674	0.0580733	0.27709	0.0177596	0.000884136	0.701101	0.0346307	0.115637	1.22216	0.00429511	0.807243
156	0.025746	0.151606	0.352257	0.060777	0.0290019	0.6278	0.271052	0.0415446	0.720876	0.25849	1.03399	0.375458	0.0517868	0.147204	0.144313	0.324146	0.0348313	1.73506	0.81104	0.109636	0.220904	0.166773	0.0143327	0.0510443	0.775965	0.538326	0.0717775	0.584055	0	0.0144459	0.0642992	0.00188887	0.0659287	0.352854	0.0309294	3.14261	0.026147	0.130413	0.555258	0.00336098	0.534351	0.0656581	0	0.210429	0.193021	0.0236	0.837111	0	1.01259
157	0.108786	0.244804	0.188952	0.00553402	0.0212767	0.172382	0.632651	0.802568	0.256347	0.0276106	0.393119	0.437046	0.123255	0.0626299	0.0559948	0.178185	0.0982656	0.652099	0.787319	0.400007	1.26624	0.614753	0.138074	0.0885194	0.406666	0.415885	0.476217	0.0209389	0.00123068	0.0533797	0.132541	0.00616006	0.153549	0.368196	0.308309	0.525541	0.128077	0.214202	1.25743	0.870233	0.217621	0.0374498	0	0.0549312	0.656815	0.0721811	0.516624	0.00320921	0.0367232
158	0.677899	0.400591	0.313274	0.480821	0.942592	0.530158	0.11616	0.00881506	0.199609	0.897561	1.03196	0.506482	0.568775	0.276107	0.754018	0.51162	0.148491	0.692547	1.3604	0.542843	1.46414	1.05881	1.07625	0.063275	0.365345	1.43464	0.632274	1.54477	0.951131	0.0766435	0.459717	2.17933	0.111347	0.120761	0.0463979	0.700711	0.60523	0.0411899	0.86801	0.290965	0.56649	0.21993	0.0852689	1.06856	1.02568	0.398112	0.611969	0.363106	0.857711
159	0.474484	0.211239	0.798713	0.403201	0.173277	0.759757	0.328902	0.0280937	0.228685	0.701675	0.648935	1.50195	0.387755	0.417714	0.0533355	0.449102	0.400971	2.28298	0.509277	0.137754	0.684627	0.642357	0.303658	0.0513056	1.18075	0.583234	0.62606	0.989785	0.342679	0.224081	0.0165407	0.417831	0.334689	0.592842	0.023948	2.98096	0.0244064	0.204476	0.230103	0.291925	0.691533	0.105467	0.00256599	0.11037	0.0938023	0.412391	0.989318	0	0.897821
160	0.436526	0.0215756	0.709647	0.101393	0.00328218	0.27275	0.432655	0.0145794	0.951204	0.0812401	0.98964	0.261786	0	0.108605	0.116087	0.548323	0.0453236	1.75873	0.478506	0.306526	0.669046	0.387619	0.0905437	0.0220021	0.915236	0.232704	0.545529	0.79219	9.95277e-05	0.104251	0.000769585	0.00278169	0.0260478	0.834627	0.0216346	3.25375	0	0.00962034	0.800706	0.168963	0.213748	0.0263225	0	0.248896	0.0583178	0.0123893	0.732934	0	0.363813
161	0.248438	0	0.552292	0.347401	0.17336	0.399956	0.222696	0.0626515	1.10968	0.36528	0.670385	0.649162	0.264442	0.483575	0.534485	0.0533183	0.10686	1.96793	0.560944	0.284109	0.115974	0.248092	0.0879801	0.0118853	0.875009	0.255487	0.409512	0.897492	0.123863	0.0543368	0.0354173	0.684476	0.0819879	0.499094	0.0343856	4.0359	0.00497614	0.132457	0.297405	0.222957	0.345045	0.192885	0	0.462424	0.164085	0.353688	0.824384	0.000462887	1.11278
162	1.07077	0.532504	0.684613	0.733479	0.613423	0.286011	0.449605	0.0031714	0.125536	0.77112	0.243875	1.06126	0.56331	0.655103	0.320554	0.429899	0.485831	1.6978	0.593662	0.524066	0.952687	0.616317	0.312008	0.155579	0.884021	0.826444	0.790388	0.942939	0.380005	0.233936	0.127144	0.802021	0.339632	0.722333	0.306582	3.16958	0.0368253	0.217547	0.175112	0.0788123	0.258152	0.136469	0.00575507	0.67988	0.24409	0.337875	0.998549	0.127078	1.04911
163	0.22862	0.0985691	0.78276	0.304793	0.212493	0.393829	0.063824	0.0320827	0.719922	0.0608567	0.456559	0.514348	0.0617892	0.134299	0.217039	0.328421	0.412679	1.62444	0.274173	0.0634861	0.520687	0.736792	0.0328044	0.0466806	1.0144	0.291722	1.2218	0.6062	0.101307	0.0501987	0.0200481	0.108384	0.220339	0.756562	0.0868071	2.54951	0.00866225	0.120746	0.555882	0.059152	0.459652	0.0724617	0.0124093	0.293696	0.062631	0.11468	0.592407	0.0026969	0.28699
164	0.346727	0.250906	0.85064	0.649196	0.564647	0.0808355	0.44294	0.461515	0.388115	1.30503	0.377214	0.878588	0.690877	0.425173	0.756184	1.23999	0.57172	2.73847	1.46027	0.621684	0.0929833	0.959151	0.379302	0.064144	1.51642	1.47201	1.2165	1.22506	0.520278	0.211241	0.0301376	0.116797	0.400854	1.15517	0.37619	1.95475	0.204163	0.558771	0.389597	0.268034	0.467437	0.0537365	8.56564e-05	0.97103	0.136464	0.381171	1.47234	0.311495	0.542414
165	0.150949	0.0621215	0.54249	0.103321	0.0990486	0.132528	0.398412	0.051478	1.16648	0.252308	0.135775	0.155958	0.00661157	0.0415109	0.0235472	0.344865	0.034688	0.790313	0.14755	0.200534	0.65829	0.326143	0.179499	0.0193583	1.21662	0.532343	0.414401	0.186792	0.00558913	0.0921976	0.0214567	0.0962785	0.0267978	0.230427	0.00850308	0.577088	0	0.034672	0.947189	0.0373242	0.301268	0.0104937	0	0.13747	0.161561	0.0751183	0.296935	0	0.0751202
166	0.670247	0.798614	0.416628	0.0938155	0.123324	2.41392	0.0892896	0.164224	0.529308	0.255404	0.202338	0.896571	0.0529172	0.0109665	0.356166	0.0381106	0.122399	0.944706	0.405564	1.08536	0.945679	0.389443	0.000479653	0.0237862	0.248684	0.87703	0.331378	0.963659	0.0301026	0.0590101	0.16778	0.074803	0.187179	0.180965	0.124671	1.23729	0.128477	0.117751	1.12739	0.216488	0.365316	0.165872	0.0251076	0.0922459	0.375419	0.109499	1.07848	0.00644284	1.28
167	0.363558	0.0673419	0.504892	0.358134	0.152527	0.093879	0.212649	0.0243977	0.60827	0.336859	0.554771	0.781516	0.243181	0.083037	0.491672	0.245989	0.128319	2.38053	0.830483	0.128862	0.706803	0.737027	0.134536	0.0273596	0.486557	0.722477	0.841177	1.01171	0.19081	0.179045	0.0660685	0.658885	0.0859744	0.47743	0.0123886	1.86303	0.0109159	0.0223673	0.573052	0.0767409	0.483129	0.0555644	0.0480159	0.327783	0.159744	0.186373	0.6762	0.0239352	0.569305
168	0.473435	0.064283	0.149977	0.255169	0.0354484	0.791728	0.215184	0.0305642	0.529087	0.199038	0.0489048	0.317644	0.173363	0.00856778	0.826855	0.0431532	0.0397926	0.152946	0.866461	0.298704	1.5633	0.44368	0.0154877	0.00742559	0.240685	0.553929	0.0488592	0.886822	0.0142916	0.00221815	0.0899473	0.877695	0.0605903	0.231932	0.0371267	0.180083	0.152024	0.0173605	1.4471	0.0316309	0.510523	0.0876002	0.00160023	0.158125	0.545261	0.244017	0.542572	0.00821424	0.0581975
169	0.188553	0.362051	0.376848	0.403797	0.318323	0.0971805	0.767356	0.0419457	0.148201	0.0525292	0.578218	0.628305	0.0760061	0.810158	0.254339	0.350262	0.294043	0.737187	1.0086	0.300233	0.72066	0.416968	0.527689	0.38032	0.686144	0.435663	0.694029	0.695568	0.0568524	0.142818	0.0962446	0.241147	0.465884	0.509785	0.0742919	3.0546	0.0387304	0.338557	0.347737	0.685658	0.137897	0.0413567	0.0274868	0.463445	0.384794	0.161495	0.312917	0.295914	0.645266
170	0.145661	0.0510217	0.729171	0.871719	0.233105	0.284233	0.592718	0.0192699	0.932539	0.113113	0.63928	0.63112	0.131529	0.437501	0.139999	0.390183	0.244751	3.49115	0.907726	0.252432	0.411565	0.152235	0.510996	0.0669622	1.48622	0.239028	0.731469	0.624552	0.0518539	0.439729	0.090406	0.150828	0.314671	0.384762	0.0442102	3.128	0.00458375	0.189133	0.440109	0.0484516	0.477778	0.179857	0.00199343	0.242281	0.0371657	0.451629	0.644682	0.0028817	0.264922
171	0.0386995	0.0541677	0.593919	0.387924	0.170082	0.0348158	0.664123	0.0857763	0.325369	0.266726	0.531358	0.339886	0.138545	0.867981	0.208396	0.189321	0.253897	1.40171	1.90678	0.133989	0.640257	0.224862	0.244278	0.127099	1.35697	0.180672	0.486778	0.740649	0.0293904	0.104406	0.0738974	0.0899871	0.266921	0.368458	0.0263621	2.62834	0	0.265432	0.350747	0.333101	0.221739	0.110186	0.0158203	0.708388	0.112538	0.120017	0.434276	0.0265495	0.91734
172	0.178546	0.425085	0.493572	0.22316	0.622763	0.415627	0.441519	0.0629827	0.0182957	0.262958	0.545314	1.18473	0.523381	0.36284	0.373133	0.0378891	0.317634	1.65654	1.18317	0.41507	0.795717	0.498744	0.345848	0.0548369	1.00766	0.89636	0.766869	0.758894	0.578243	0.0942555	0.161171	0.884504	0.31836	0.536218	0.139236	0.807981	0.0740437	0.121738	0.649335	0.0527085	0.391461	0.203336	0.0529014	0.520054	0.198865	0.243121	0.509391	0.110682	0.562363
173	0.154511	0.0501026	0.0292268	0.148599	0.341755	0.0160907	0.114971	0.0516619	0.0654161	0.0317353	0.0455052	0.328585	0.0355022	0.0308191	0.545138	0.141363	0.104267	0.310785	0.563974	0.150168	1.0164	1.18413	0.0148022	0.00986699	0.0767943	0.519957	0.497971	0.422038	0.0184529	0.0108886	0.0243818	0.182312	0.0111159	0.0823521	0	0.0192214	0.0201769	0.00181768	1.14344	0.0343559	0.153342	0.0239675	0.00137142	0.311723	0.125862	0.166783	0.18559	0.00355512	0.110625
174	0.318981	0.448943	0.13846	0.494775	0.905919	0.195326	0.552107	0.0353485	0.189735	0.609051	0.362616	1.70765	0.154144	1.69065	0.599336	0.749592	0.196715	1.16977	0.970267	0.390931	1.37829	0.332295	0.870842	0.214377	1.49772	0.75035	0.280311	0.889517	0.04448	0.544732	0.649851	0.160369	0.25635	0.409388	0.184335	0.700692	0.0201938	0.304161	0.211579	0.386011	0.228974	0.454015	0.095062	0.784647	0.129547	1.0719	0.379802	0.189301	0.672587
175	1.67611	0.534961	0.203781	0.319776	0.453378	1.12966	0.133925	0.144678	0.268079	0.436133	0.177516	0.404535	0.842988	0.087356	1.01488	0.350145	0.067013	0.180107	2.12754	1.02005	0.981028	0.252531	0.445829	0.0136239	0.272365	0.898435	0.633474	1.64667	0.641694	0.12789	0.458847	1.66004	0.139615	0.579368	0.127479	0.186995	0.745414	0.15654	3.05282	1.83064	0.233353	0.134966	0.0914899	0.331588	1.22606	0.177907	0.255113	0.588906	1.1237
176	0.248766	0.238706	0.575043	0.670997	0.216173	0.156569	0.852296	0.0829747	0.267698	0.682715	0.658419	0.876499	0.27243	0.572631	0.119662	0.802064	0.811556	1.97708	1.24975	0.152796	0.4021	0.64782	0.273106	0.285593	1.10307	0.830675	0.631716	0.590325	0.0862115	0.0932717	0.0605918	0.0212567	0.478117	0.420928	0.140744	2.26007	0.012394	0.191768	0.24038	0.0937512	0.102569	0.147868	0.00891259	0.484052	0.416607	0.125642	0.752013	0.00431809	0.316936
177	1.34127	0.725956	0.786479	0.307226	0.357681	0.16737	1.25222	0.0360301	0.0746179	1.1445	0.367651	1.28217	0.139629	0.46816	0.179447	0.466464	0.640083	1.96266	1.12962	0.557709	0.745756	1.14296	0.341169	0.145345	0.476227	0.206872	0.752537	1.15597	0.11558	0.237596	0.310255	0.173939	0.241706	0.492896	0.239236	1.66902	0.0926563	0.243354	0.25875	0.0623987	0.296855	0.216029	0.0135684	0.703307	0.320587	0.325978	0.774384	0.0441181	0.123578
178	0.118994	0.155422	0.622721	0.213172	0.0266412	0.287542	0.180025	0.00170301	0.57444	0.390615	0.376796	0.549398	0.58932	0.153189	0.190198	0.438573	0.145514	1.08436	0.473309	0.216911	0.639739	0.810562	0.0997358	0.0349895	0.649108	0.302636	0.503473	0.624997	0.134476	0.127315	0.0157625	0.496491	0.077683	0.694839	0.0342249	2.12602	0.0107762	0.0463393	0.537793	0.214961	0.372705	0.0354106	0	0.1532	0.138529	0.189315	0.555011	0.0456326	0.19951
179	0.0249914	0.305379	0.645448	0.393441	0.0874892	0.0994549	0.827625	0.015553	0.107205	0.201121	0.726323	0.471043	0.0523269	0.435156	0.306351	0.344846	0.319161	2.21676	2.0048	0.121918	0.697822	0.364856	0.511899	0.233406	0.954817	1.14131	0.363893	1.92666	0.157101	0.0832425	0.0549781	0.163995	0.00436077	0.574201	0.00623118	4.25016	0.00429855	0.3189	0.401366	0.352249	0.49671	0.226046	0.0117852	0.842562	0.0708256	0.171414	0.866557	0.0932794	0.823496
180	0.323769	0.126984	0.368767	0.477172	0.404743	0.388698	0.720647	0.0438413	0.0622903	0.601727	0.34159	0.994865	0.228696	0.855821	0.14946	0.247717	0.223372	0.977588	0.950437	0.419582	0.848386	0.564977	0.398939	0.350265	1.28038	0.440779	0.312826	1.4422	0.303468	0.520001	0.210597	1.05484	0.0333963	0.324957	0.0843236	2.20021	0.08379	0.282966	0.367314	0.0684132	0.179564	0.13303	0.044767	0.870947	0.480971	0.696677	0.743283	0.0439411	0.570925
181	0.147283	0.234434	0.252878	0.0140243	0.103407	0.110389	0.527062	0.151837	0.284995	0.063235	0.0377617	0.527542	0.0194042	0.00497469	0.0479474	0.156443	0.0656325	0.130668	0.715906	0.0441621	0.985993	0.70037	0.262482	0	0.529454	0.641239	0.206524	0.271003	0.0181039	0.0140439	0.0591186	0.592204	0.216444	0.109343	0.0846322	0.506039	0.0148237	0.0356468	1.56157	0.349852	0.0398192	0.0597034	0.00130092	0.126009	0.62166	0.281865	0.187967	0	0.0978755
182	0.0843497	0.143008	0.490663	0.195541	0.2803	0.176413	0.60545	0.229557	0.236081	0.533496	1.00897	0.856807	0.851268	0.765008	0.789413	0.161262	0.466633	1.70857	1.73577	0.409499	0.457562	0.131088	1.19969	0.264668	0.778512	1.15345	1.61284	0.867766	0.325837	0.44599	0.351948	0.555457	1.12179	0.82346	0.0842029	1.67533	0.0278907	0.229957	0.153228	0.357979	0.296143	1.18976	0.0304633	0.692229	0.689766	0.720469	0.401425	0.123397	1.12218
183	0.0233582	0.0989087	0.396097	0.0485924	0.0869011	0.206085	0.651165	1.93524	0.261092	0.124637	0.219147	0.839459	0.155139	0.0347051	0.0566827	0.0300657	0.201995	0.312545	1.48205	0.0463465	0.936591	0.763504	0.211806	0.0738513	0.940657	0.64235	0.592766	0.127239	0.0937752	0.0896854	0.180315	0.477434	0.337049	0.119042	0.150813	0.57356	0.175751	0.0967842	1.30007	1.34966	0.228358	0.368356	0	0.127099	0.272812	0.605019	0.502295	0.0200989	0.265846
184	0.275442	0.335066	0.321631	0.220868	0.00446924	0.260164	0.582602	0.316402	0.448434	0.492124	0.967988	1.0042	0.872009	0.508252	0.172979	0.20386	0.807173	2.47123	1.7697	0.399045	0.514412	0.604299	0.36633	0.0632509	0.945314	0.414872	1.34629	0.70573	0.402369	0.482615	0.286894	0.0634735	0.0139387	0.860376	0.111787	3.46827	0.0345349	0.507279	0.509479	0.591296	0.46446	0.136405	0.00917268	0.439532	0.0882653	0.43778	1.00676	0.0177523	1.18045
185	0.52496	0.216078	0.850077	0.231649	0.428075	0.197973	0.659586	0.00267256	0.147798	0.909897	0.406492	0.961962	0.0281926	0.301618	0.211264	0.260025	0.474104	1.57008	0.778292	0.241605	0.903731	0.182989	0.454048	0.0648179	0.849655	0.714626	0.776955	0.711516	0.012145	0.038879	0.114604	0.097626	0.105067	0.699111	0.0261049	1.7229	0.00485924	0.143746	0.462538	0.0463677	0.599375	0.210777	0.00685657	0.50519	0.153094	0.532365	0.631165	0.00050422	0.580673
186	0.142851	0.18505	0.162326	0.411337	0.234797	0.177654	0.752926	0.453007	0.203532	0.897085	0.938783	1.16597	0.885313	1.18601	0.44187	0.0963456	0.224759	2.49199	1.20786	0.306081	0.295369	0.485119	0.547471	0.186552	0.441881	1.12673	1.60482	0.978149	0.959972	0.175545	0.217391	0.661797	0.90675	0.0286027	0.0994279	2.42457	0.0438311	0.121353	0.226462	0.494781	0.266893	0.53628	0.0236228	0.863306	0.809877	1.12967	0.561283	0.0553776	0.587248
187	0.221978	0.0387738	0.257783	0.153174	0.168548	0.175518	0.0644008	0.0046971	0.0524889	0.518397	0.170014	0.493288	0.575744	0.0531249	1.21437	0.407897	0.174451	1.22422	0.282703	0.290801	0.712607	1.13944	0.0225123	0.0610649	0.225116	0.645845	0.426096	0.524131	0.149525	0.178543	0.105341	0.310839	0.0543064	0.164381	0.000334899	0.211685	0.0575298	0.134464	0.939093	0.107449	0.126933	0.00634456	0.00290957	0.141683	0.292807	0.0527961	0.461344	0.0083844	0.0637999
188	0.621361	0.262957	0.759626	0.267744	0.207976	0.257037	0.431018	0.0179029	0.220053	0.54161	0.116077	0.683491	0.600402	0.114447	0.647087	0.17896	0.197786	0.706248	0.652021	0.801661	0.24187	1.07462	0.0890398	0.303044	0.99815	0.532695	0.956929	0.607963	0.148899	0.0888778	0.134152	0.292081	0.230902	0.769121	0.376332	1.25108	0.0310468	0.244542	0.440572	0.117306	0.192658	0.0177336	0.00254927	0.307264	0.0627113	0.107432	0.730483	0.136491	0.32341
189	0.710685	0.19964	0.182238	1.36738	1.07788	0.104404	0.0950974	0.000807889	0.158394	0.798873	0.282948	1.11706	0.550521	0.205911	0.781061	0.597105	0.220513	0.326886	0.870619	0.859397	1.04684	0.94491	0.322886	0.142407	0.613516	1.50566	0.212344	1.23146	0.951649	0.128444	0.413389	1.86185	0.0289749	0.0585566	0.0411305	0.642843	0.125211	0.084578	1.58375	0.0553254	0.363698	0.00430163	0.0860812	0.411534	0.391432	0.348091	0.47017	0.105333	0.400955
190	0.959086	0.488482	0.218549	0.022912	0.0463953	1.70318	0.327732	0.0261275	0.419558	0.0934284	0.0646701	0.673335	0.457494	0.0271247	0.440143	0.00939846	0.2797	0.897069	1.27063	0.643897	1.02884	0.375956	0.141557	0.0175612	0.227523	0.846743	0.314341	0.760483	0.0766312	0.0290651	0.0926242	0.347379	0.09042	0.274367	0.138037	0.225547	0.0207482	0.0421387	1.2839	0.201394	0.0980089	0.0266845	0.0252639	0.145318	0.281918	0.115468	0.412461	0.0151192	0.536768
191	0.0441084	0.288226	0.146776	0.13708	0.0784952	0.10355	0.323368	2.65605	0.113367	0.183651	0.241078	0.36059	0.212492	0.0944675	0.126606	0.0737096	0.439547	0.237173	0.659486	0.264475	0.677667	0.834259	0.174118	0.0894895	0.845788	0.33335	0.644917	0.158379	0.120043	0.271658	0.143783	0.352319	0.566494	0.107787	0.101973	1.06136	0.00774539	0.112155	0.574124	1.25275	0.180655	0.277434	0.0214611	0.146322	0.721483	0.330187	0.587719	0	0.436424
192	0.200262	0.0952956	0.270519	0.489636	0.825656	0.192662	0.234401	0.0113712	0.0363485	0.818394	1.0305	0.838314	1.02299	0.45362	0.866679	0.0196799	0.305266	1.21482	0.98277	0.642086	1.17585	0.91427	0.608082	0.0264654	1.1015	1.8903	1.37295	0.935407	1.24096	0.0907825	0.136343	2.39151	0.270241	0.225221	0.0965072	1.20932	0.240281	0.0608951	0.577384	0.089131	0.337363	0.170464	0.0404385	0.827254	0.383272	1.25806	0.387896	0.367336	0.980742
193	0.11014	0.0107956	0.0237862	0.409966	0.148973	0.0317785	0.0257541	0.0355187	0.384413	0.183629	0.11662	0.423501	0.210384	0.0255547	0.616398	0.188426	0.0037322	0.281527	0.726374	0.0896443	1.15459	1.0304	0.275843	0.00724619	0.465068	0.227213	0.162324	0.713437	0.0868684	0.0103869	0.0334303	1.15574	0.0168829	0.0776898	0.00468886	0.0246489	0.220694	0.00961892	1.77013	0.235254	0.247408	0.014894	0.0293869	0.086092	0.147231	0.530013	0.530571	0.0776087	0.0198473
194	0.126779	0.127772	0.91151	0.168934	0.0361702	0.475875	0.470962	0.0455389	0.243937	0.740981	0.372039	0.268542	0.297718	0.241108	0.138888	0.171354	0.1488	1.71071	1.19878	0.0643616	1.22743	0.458744	0.321043	0.0120652	0.587819	0.472143	0.438013	0.985789	0.0474966	0.21814	0.075527	0.640305	0.017587	0.420315	0.0497782	1.42551	0.0331632	0.084853	0.847141	0.174586	0.779125	0.0342312	0	0.40675	0.19233	0.100592	0.477523	0.0277252	0.129422
195	0.922286	0.0992151	0.16229	0.588142	0.193853	0.867401	0.0113056	0	0.560935	0.0307017	0.202103	0.485358	0.210677	0.249292	0.889117	0.325986	0.00314874	0.117321	0.869225	0.618737	1.15904	0.272985	0.411912	0.0197945	0.313066	0.657961	0.0457193	1.06818	0.559402	0.079445	0.227832	1.83578	0.0615252	0.146051	0.0699585	0.154105	0.123671	0.260975	2.18376	0.247766	0.640901	0.15824	0.0831257	0.480418	1.13734	0.271734	0.363919	0.40394	0.571513
196	0.150414	0.572543	0.449403	0.215158	0.133645	1.04792	0.482571	0.0820744	0.0630386	0.102396	1.01546	0.962028	0.200223	0.218477	0.626822	0.135413	0.122931	1.35073	0.777458	0.336241	0.833947	0.516242	0.0928684	0.117096	0.895089	0.568086	0.378085	1.92021	0.563677	0.209105	0.302131	0.398114	0.117089	0.641229	0.0526038	3.19399	0.0696136	0.0723945	0.512429	0.333922	0.265289	0.214238	0.0414489	0.755192	0.0451356	0.337165	0.500643	0	0.397486
197	0.465263	0.0590667	0.493886	0.317633	0.0745096	0.0903473	0.508182	0.0519136	0.924491	0.245551	0.994215	0.309097	0.163584	1.52737	0.354408	0.40022	0.344691	1.51921	2.01325	0.131326	0.473853	0.162234	0.499658	0.126795	1.77643	0.082228	0.598393	1.01687	0.0285699	0.114002	0.0380091	0.0976307	0.0875933	0.641453	0.0839149	2.53546	0.00886719	0.242642	0.672451	0.188515	0.183375	0.10722	0.0171217	0.766903	0.4571	0.040973	0.27036	0.00797798	0.620242
198	0.223744	0.515235	0.828548	0.302718	0.42875	1.41788	0.106579	0	0.162829	0.266946	0.225225	0.594446	0.211594	0.0692646	0.545584	0.00981883	0.27193	0.532367	0.568129	0.40672	1.22432	0.52351	0.216409	0.10701	0.922368	0.622948	0.221209	0.491574	0.302029	0.10632	0.2357	0.646375	0.305802	0.227703	0.077718	0.335399	0.197791	0.0549593	0.69684	0.0199181	0.614294	0.0470286	0.0927207	0.268058	0.489689	0.133772	0.785636	0.46151	0.393818
199	0.552421	0.396958	0.479668	0.268616	0.175969	1.4158	0.233835	0.0874729	0.2215	0.619734	0.152594	0.839724	0.265331	0.000853041	0.281019	0.0993058	0.138086	1.5065	0.393162	0.491372	0.475505	0.391175	0.0220979	0.0327165	0.578033	0.630683	0.698933	1.09425	0.568404	0.0427372	0.127847	0.961485	0.137563	0.388869	0.183844	1.99706	0.0536645	0.151519	0.601733	0.236457	0.340147	0.0592286	0.070016	0.279325	0.425713	0.019588	0.677508	0.00325892	0.737887
200	1.16297	0.413099	0.998874	0.302023	1.06463	0.0559336	0.804554	0.143408	0.129529	0.304876	0.0816344	1.01141	0.581007	0.0774329	0.0593618	0.149612	0.684542	1.09264	1.27849	0.237717	0.805254	0.861322	0.156346	0.226836	0.494949	0.216989	0.649206	0.272026	0.683464	0.0820137	0.0320193	0.902641	0.422547	0.434622	0.66522	0.657129	0.0894314	0.276082	0.647789	0.0719096	0.155215	0.020278	0.0514111	0.718771	0.237631	0.26052	1.34771	0.0177547	0.160228
201	0.120494	0.552747	0.496072	0.69164	0.679233	0.0177327	0.691572	0.0687198	0.10392	1.12557	0.809177	1.86035	1.91363	1.34111	0.529454	0.088148	1.13535	3.48345	2.30616	0.654541	1.90834	0.478227	0.819021	0.423223	2.50668	3.35441	2.19203	1.63255	0.600325	0.196666	0.375371	0.529997	0.765369	2.3632	0.669077	2.57299	0.0120927	0.66024	0.101772	0.0683726	0.523273	0.718842	0.095841	1.91368	0.109034	0.544745	0.742587	0.297441	0.483493
202	0.329125	0.545372	0.451862	0.374282	0.195126	1.16286	0.578495	0.0142332	0.178655	0.401826	2.45175	1.01126	0.587212	0.298422	0.732897	0.6438	0.445767	1.52896	0.92737	0.815417	1.44203	0.753782	0.203418	0.174032	0.434719	1.82191	0.863285	1.46099	0.914583	0.11846	0.609308	0.232415	0.131825	0.348277	0.0910827	3.39006	0.0452169	0.383219	0.234834	0.131107	1.20655	0.132865	0.294348	0.855743	0.185626	0.109443	0.576448	0.298689	0.255906
203	0.0869617	0.412831	0.571007	0.297829	0.10207	0.0678621	1.24343	0.123492	0.0278574	0.84655	1.08768	0.513761	0.389802	1.00786	0.234943	0.411933	0.579272	2.19384	2.69785	0.163846	0.897986	0.744599	1.17356	0.403323	1.32621	0.386317	1.57907	0.287428	0.0218446	0.254942	0.513156	0.0657376	0.319681	1.70669	0.0464682	1.45222	0.00347039	0.460632	0.244775	0.430554	0.293205	0.0818731	0.370397	1.63223	0.684675	0.234545	0.693228	0.30403	0.384115
204	0.687868	0.230167	1.21415	0.660376	0.376317	0.681553	1.02628	0.0592909	0.0554891	1.39124	1.02041	1.78633	0.820402	1.14176	0.562648	0.192453	0.900172	3.99828	1.78924	0.89289	0.396213	0.280466	0.934369	1.04633	2.70151	1.76422	1.61568	0.344728	0.168039	0.389617	0.589432	0.27206	0.203546	0.665273	0.440008	1.92039	0	0.982667	0.286994	0.144202	0.824114	0.307395	0.00856299	0.442749	0.127677	1.65781	0.747554	0.219879	0.377183
205	0.552021	0.0233765	0.311678	0.157023	0.219344	0.0222344	0.965967	0.530495	0.688518	0.292466	0.786016	0.731031	0.355902	1.80452	0.460611	0.497614	0.435092	1.11923	2.20144	0.174596	1.39184	0.37421	1.68376	0.0406168	2.19047	0.159627	0.760693	1.28139	0.166979	0.157184	0.394656	0.0325661	0.0666712	0.884179	0.0567753	2.12047	0.00444956	0.870559	0.661667	0.403015	0.262598	0.0993787	0.00432084	1.42553	0.365372	0.547686	0.271969	0.0897744	0.490685
206	0.377515	0.253792	0.134812	0.152644	0.331311	0.167218	0.591185	0.292093	0.609332	0.965279	0.353806	1.2956	0.313086	1.77631	0.390698	0.0322411	0.259103	1.08262	0.948771	0.217695	0.96496	0.329309	0.420931	0.0382145	1.72425	1.06819	0.347904	0.6226	0.000458431	0.726754	0.191593	0.225841	0.267974	0.383341	0.154671	1.93353	0.00199928	0.240775	0.623056	0.254126	0.277751	0.0383825	0	0.763963	0.0568034	0.774247	0.179646	0	0.979316
207	0.434968	0.406233	0.336577	0.635946	0.608589	0.216849	1.00917	0.00137475	0.122482	1.09606	0.183085	0.624067	0.721351	1.42436	0.741366	0.437905	1.06213	2.96824	1.66993	0.461426	1.4091	0.349147	0.613024	0.373564	1.86771	0.716664	1.65393	1.11401	0.212697	0.0487228	0.336889	0.104415	0.0216096	1.50745	0.477706	1.89214	0.0295979	0.753562	0.110121	0.0681809	0.596831	0.121121	0.0196302	1.23565	0.41565	0.162026	0.359448	0.211362	0.540326
208	0.112436	0.049611	1.16147	0.0976252	0.0109099	0.0340611	0.335442	0	0.477968	0.202818	0.685607	0.423715	0.0523193	0.257184	0.045503	0.743284	0.130616	1.59606	0.934525	0.0684824	0.546048	0.442182	0.244891	0.0820706	0.822632	0.365634	0.995152	0.773862	0.0051266	0.0725861	0.044483	0.0397486	0.0449476	1.13131	0.137445	4.2484	0.00466383	0.0162972	0.655209	0.266703	0.468202	0.0275474	0	0.388225	0.100495	0.389305	0.28373	0	0.072395
209	0.953812	0.389278	0.39812	0.760053	0.559087	0.232436	0.378673	0.0628846	0.638994	1.27307	0.099059	1.56849	0.356768	0.51495	0.185284	0.482232	0.760859	1.6089	0.806272	0.209276	0.355777	0.38018	0.294799	0.00912034	0.964526	0.593957	0.535979	0.975325	0.654103	0.630566	0.318972	0.67173	0.295654	0.209241	0.462811	2.25251	0.0876023	0.268228	0.112963	0.0353422	0.285947	0.214196	0.00391382	0.430268	0.339306	0.211381	0.582618	0.18584	0.493848
210	0.120583	0.337075	0.75553	0.353219	0.104477	0.0894327	1.30444	0.327965	0.0648279	0.975093	0.712765	0.891303	0.413519	0.268579	1.01776	0.637735	1.22024	1.93954	2.89096	0.605252	0.542126	1.09739	0.552779	0.312077	0.886892	1.00413	1.70549	0.827414	0.829983	0.368275	0.243149	0.518794	0.475727	0.827104	0.694454	3.25126	0.0141801	0.854667	0.352966	0.653793	0.220501	0.39024	0.00647618	0.473381	0.768909	0.295775	0.713828	0.623112	0.374432
211	0.240085	0.222356	0.433926	0.540503	0.902391	0.0159236	1.05623	0.461493	0.257084	1.86649	0.362437	1.98169	0.519005	2.03465	0.317173	0.326419	0.469536	2.13194	1.02481	0.497653	0.979731	0.66259	0.876856	0.264959	1.54903	1.64512	1.89493	0.562669	0.253777	0.439698	0.155201	0.509253	0.337623	0.869363	0.222798	1.42079	0.0189911	0.112542	0.00679432	0.400973	0.104102	0.33445	0.133611	1.07309	0.0892497	1.0745	0.375902	0.0670873	0.0378568
212	0.259768	0.32962	0.204558	0.0214812	0.0112689	1.0922	0.142046	0.0128142	0.379597	0.249492	0.436358	0.417358	0.146895	0.00929724	0.133911	0.172805	0.152591	0.414963	0.890486	0.109956	1.32667	0.353654	0.179206	0.00388903	0.396836	0.29161	0.192404	1.00397	0.0860952	0.0314172	0.0928075	0.464119	0.275109	0.532112	0.0255601	0.726029	0.0354679	0.0442397	0.902281	0.221617	0.447977	0.159621	0	0.108263	0.41184	0.0933065	0.764576	0.0544425	0.43466
213	1.03787	0.0967185	0.215679	0.164496	0.511273	0.208265	0.233615	0.213103	0.259061	0.529857	0.427382	1.39748	0.422784	0.44356	0.211417	0.306538	0.163658	0.784232	0.742819	0.178084	0.814227	1.18199	0.258658	0.0221073	0.602293	0.249962	0.494775	0.770184	0.537659	0.0636766	0.0872353	0.693935	0.230985	0.201392	0.340846	1.21498	0.0337795	0.146867	1.02532	0.238608	0.17077	0.0471387	0.0216858	0.765977	0.243486	0.163492	1.11745	0.0240198	0.374566
214	0.250518	0.605715	0.673196	0.886895	0.0319709	0	1.13273	0.000581354	0.0440719	0.810886	0.793574	0.97459	0.325184	0.827669	0.25773	0.402576	1.28765	1.62604	2.45309	0.0885596	1.78739	0.239306	2.03342	0.641647	2.20488	0.729252	1.39261	0.263478	0.00842937	0.165726	0.57077	0.0497085	0.201457	1.39369	0.198796	1.40315	0.00208727	1.02366	0.0812883	0.35306	0.473374	0.255414	0.299913	1.40274	0.0722611	0.265882	0.146845	0.585524	0.177716
215	0.0960036	0.0526285	0.332967	0.137398	0.0780499	0.0798763	0.989941	0.699443	0.60275	0.102036	0.582468	0.450637	0.0280482	0.731209	0.0545285	0.375339	0.565131	1.99613	1.61827	0.091721	0.26229	0.688637	0.372402	0.121134	1.4137	0.210031	0.946662	0.42358	0.035088	0.136946	0.0224774	0.0265887	0.478012	0.430981	0.0735405	1.78697	0.0411941	0.195955	1.03719	0.596185	0.180468	0.0851479	0.00142948	0.717175	0.202848	0.0895204	0.383293	0.00214534	0.0706982
216	0.0134816	0.0359602	0.210924	0.199682	0.0395718	0.171192	0.858121	0.217761	0.551271	0.097535	0.593782	0.30409	0.456761	0.541037	0.224739	0.244313	0.488396	1.83635	1.49826	0.259867	0.248135	0.486539	0.351379	0.131934	0.919515	0.373083	0.866826	1.11277	0.0653943	0.162305	0.0568151	0.0462806	0.216468	0.803874	0.0208641	2.863	0.018044	0.238906	0.21737	0.145692	0.421366	0.108104	0.0829003	0.794714	0.2107	0.102544	0.224665	0.02481	0.278866
217	0.025463	0.0298586	0.199525	0.382391	0.110121	0.00219716	0.844333	0.244774	0.414634	0.284848	0.274305	0.653412	0.0395229	0.69294	0.0374171	0.500585	0.212443	1.01108	0.0912347	0.0510007	0.439022	0.60743	0.172555	0.0619166	0.584216	0.285738	0.450987	0.580742	0.0294855	0.182053	0.00216217	0.0119344	0.455289	0.379952	0.00793306	2.08282	0.00499816	0.028415	0.221187	0.612352	0.169763	0.010082	0.0444271	0.914673	0.441514	0.11139	0.370247	0	0.213286
218	0.564326	0.0487088	0.587241	0.198517	0.437315	0.184634	0.42587	0.0143034	0.250074	0.409961	0.722479	1.03971	0.18281	0.313294	0.167006	0.604475	0.439551	1.68505	0.843022	0.190131	0.661943	0.752831	0.308207	0.074354	1.06212	0.759813	0.662278	1.22524	0.0888286	0.125926	0.083668	0.275174	0.175636	0.428786	0.0611275	3.06357	0.052459	0.0826447	0.187507	0.275151	0.148508	0.0624829	0.0236078	0.536525	0.272231	0.277176	0.565024	0.00831277	0.387111
219	0.171702	0.162003	0.667017	0.187567	0.019045	0.316576	0.140995	0.0148563	0.237598	0.27589	0.238269	0.290855	0.0395405	0.159024	0.131337	0.220331	0.480567	1.95763	0.380987	0.057185	0.347061	0.487212	0.0223712	0.0395727	0.611744	0.405154	1.32358	0.661103	0.000879123	0.0428396	0.00937144	0.00891132	0.112006	0.849068	0.00120958	2.81066	0.00836317	0.0173451	0.432292	0.156936	0.440126	0.0731169	0	0.154403	0.066887	0.0173684	0.376779	0.000812232	0.295334
220	0.880456	0.270271	1.42707	0.256817	0.38713	0.109571	0.32858	0	0.635908	0.868775	0.45646	1.29023	0.0866854	0.312304	0.0307304	0.723407	0.450101	0.885578	0.756809	0.247253	0.874328	0.996208	0.150026	0.188847	0.627051	0.392525	0.495976	0.637365	0.281305	0.493892	0.065908	0.307881	0.0423142	0.351416	0.138915	2.62813	0.0268447	0.0282809	0.672869	0.0969173	0.258593	0.0209273	0	0.187754	0.596714	0.264772	0.912251	0.0331549	0.211877
221	0.483513	0.116104	0.362897	0.0488398	0.499936	0.14795	1.33906	0.11795	0.0451801	0.859123	0.820441	0.726728	0.685795	1.42236	0.528576	0.297154	0.338802	1.0079	1.00104	0.399811	0.976449	0.319827	0.334284	0.509493	1.08674	0.968154	0.528883	1.10064	0.0689833	0.148608	0.272371	0.256915	0.31219	0.703013	0.381907	2.18197	0.0704574	0.308784	0.259621	0.347523	0.284155	0.414205	0.00342065	0.798348	0.350294	0.176825	0.458115	0.0308847	0.75633
222	0.129123	0.030459	0.599065	0.174102	0.116394	0.0654418	0.677564	0.209268	0.441443	0.150395	0.329252	0.386861	0.0419747	0.164437	0.0116601	0.330816	0.194056	1.50987	0.601179	0.119287	0.492403	0.873377	0.0623552	0.0564741	0.784925	0.394057	0.787875	0.387428	7.15233e-05	0.132054	0.022085	0.00657952	0.387244	0.419817	0.0166717	2.16484	0.00437539	0.0151627	1.03105	0.41278	0.260887	0.0327209	0	0.238032	0.197455	0.0340576	0.680627	0	0.419644
223	0.148815	0.0526907	0.315332	0.0031248	0.153502	0.104041	0.533479	0.381895	0.34502	0.0102927	0.232706	0.629668	0.0863556	0.16261	0.099748	0.142873	0.215091	0.283852	0.313339	0.164628	0.821229	0.618646	0.140075	0.0771354	1.02371	0.706699	0.695638	0.197788	0.0171333	0.0446753	0.0188996	0.0902368	0.422422	0.362242	0.0532786	1.20901	0.00780593	0.189682	1.20532	0.71359	0.329402	0.204145	0.0034746	0.105436	0.194937	0.165804	0.733518	0	0.520909
224	0.116631	0.211986	0.105336	0.523168	0.139423	0.214976	0.441111	0.0208084	0.196315	0.342117	0.569989	0.981161	0.451923	0.363881	0.38409	0.105136	0.168505	2.53938	0.715708	0.214094	0.478704	0.198039	0.523657	0.121683	0.989927	0.538939	0.740592	1.46444	0.0379456	0.769146	0.214351	0.0909678	0.0526079	0.463091	0.0703091	3.35917	0.00200219	0.201618	0.209932	0.436274	0.914569	0.223375	0.00892715	0.651402	0.0524744	0.463493	0.776305	0.124141	2.2383
225	0.156933	0.11634	0.91622	0.10752	0.0922432	0.484754	0.253621	0.0302554	0.288078	0.324312	1.02477	0.213796	0.199613	0.0308147	0.135287	0.480278	0.0375196	1.24846	0.3894	0.249665	0.468927	0.346067	0.331057	0.00395006	0.521457	0.694831	0.284734	0.896823	0.0320633	0.088207	0.14269	0.143313	0.0430062	0.422389	0.0103491	2.13385	0.130286	0.127664	0.631113	0.378198	0.524815	0.0562961	0.00291663	0.202331	0.434341	0.285704	0.866094	0.0252256	0.610957
226	1.67026	0.0743281	0.0182179	0.808463	0.0445049	1.71249	0.12656	0.0359053	1.6692	0.0489908	0	0.686218	0.000314269	0.020182	0.257664	0.0114769	0.00331142	0.0109362	0.791216	0.435858	0.963787	0.00275843	0.322219	0	0.306669	0.691207	0.0653236	1.33183	0.0848735	0.00894447	0.175489	1.65098	0.0421611	0.216669	0.247269	0.0687026	0.099625	0.0057348	2.66708	0.210398	0.912684	0.0837993	0.00437601	0.0142656	1.64502	0.0608171	0.286737	0.108203	0.960998
227	0.217606	0.0724827	1.11805	0.496415	0.0984354	0.583721	0.0412139	0.00879951	1.01626	0.391064	0.701255	0.350941	0.126933	0.095567	0.0509684	0.32398	0.250126	2.37104	0.275947	0.0902591	0.235181	0.509742	0.0802112	0.0402989	0.455732	0.786568	0.770134	0.603721	0.228124	0.61782	0.231519	0.216842	0.0208898	0.51883	0.000599713	3.08419	0.0184876	0.0440349	0.822518	0.0157862	0.625939	0.0118213	0.000104108	0.0811719	0.389716	0.0934102	0.851456	0	0.183874
228	0.78445	0.396608	0.204118	0.397471	0.562289	0.0663476	0.554939	0.12343	0.29017	0.577285	0.829226	1.4959	0.383951	0.901406	0.146368	0.305094	0.553889	1.21443	1.32819	0.509375	1.27723	0.353601	0.799035	0.290187	1.89679	0.874885	0.567333	1.66038	0.21542	0.666036	0.307066	0.22983	0.0497469	0.330513	0.140894	2.35228	0.00317578	0.237998	0.0855182	0.377816	0.0633363	0.137261	0.00707511	0.792256	0.0259204	0.960674	0.508078	0.328874	1.71861
229	0.334194	0.232469	0.973444	0.190641	0.000238788	1.08378	0.163285	0.109177	0.257478	0.0936334	0.314995	0.254035	0.0150952	0	0.102753	0.227718	0.029826	0.705423	0.216072	0.688849	0.661735	0.469809	0	0.0291453	0.165801	0.826283	0.277509	0.732672	0	0.0865705	0.0469844	0.000441866	0.0339206	0.348976	0.0139396	1.92176	0.0236566	0.0264411	1.12412	0.0116543	0.262557	0.0241052	0	0.0944407	0.0654784	0.0588538	0.796199	0	0.256772
230	0.813074	0.639305	0.227651	0.0351045	0.0806037	2.38032	0.259695	0.0661516	0.207447	0.204224	0.0289911	0.750185	0.0472109	0	0.220227	0.0235554	0.07666	0.969558	0.199645	0.911889	0.648457	0.218625	0.0401168	0.000379923	0.235092	0.653392	0.27159	0.927762	0.0502804	0.0103247	0.065416	0.426804	0.0229805	0.273849	0.0574919	1.34687	0.0182277	0.137125	1.07766	0.550162	0.235162	0.0701004	0.00381277	0.0441034	0.197908	0.0364414	0.89061	0.00254005	0.953636
231	1.16055	0.523567	0.220838	0.375162	1.95114	0.422496	0.146866	0.0365407	0.0514635	2.10934	1.61448	0.830606	1.03828	0.323778	1.7052	0.382635	0.867891	1.97515	1.66085	1.68881	0.882557	1.14641	0.274777	0.0752526	0.698658	2.09681	1.53631	1.05165	0.778588	0.636575	0.947503	1.63732	0.314464	0.916543	0.76592	0.727624	0.328408	0.0811623	0.263665	0.072661	1.20041	0.248161	0.0315047	0.665384	0.538529	0.600883	0.633032	0.47173	0.370123
232	0.0421455	0.00446902	0.357636	0.0924823	0.00859841	0.664477	0.28773	0.0231099	0.452865	0.00936911	0.800348	0.136984	0.126383	0.0462665	0.197837	0.137606	0.0193394	0.481318	0.140604	0.168722	0.149439	0.550417	0.101376	0.0145779	0.611786	0.10662	0.212149	0.915933	0.000170778	0.0209399	0.0189227	0.0137294	0.0349951	0.191559	0	2.03765	0.0218117	0.0409102	0.415675	0.0752256	0.12736	0.00376131	0	0.31	0.00402853	0.0999766	0.881805	0	0.123621
233	0.0978596	0.0769135	0.614416	0.0751942	0.0730622	0.925124	0.257251	0.0770856	0.169148	0.102983	0.744951	0.574554	0.0752589	0.0122764	0.334143	0.183646	0.0297832	1.1969	0.137766	0.484518	0.55466	0.910927	0.00175177	0.0262798	0.263211	0.363032	0.404548	0.89945	0	0.00320977	0.00234732	0	0.21373	0.287051	0.0628743	2.78267	0.112528	0.0580512	0.427268	0.253955	0.452126	0.15026	0	0.1475	0.031238	0.0160299	1.50084	0.000411469	0.534915
234	0.0701513	0.0934862	0.374878	0.0182827	0.0526216	0.1717	0.622319	0.330338	0.362112	0.19191	0.294771	0.472059	0.0738708	0.0995091	0.0491559	0.273265	0.104449	0.517599	0.573817	0.104046	0.610093	0.824618	0.227703	0.0472387	0.784882	0.562033	0.409602	0.568682	0.0070618	0.105689	0.0896216	0.173314	0.204762	0.260449	0.00888828	1.55698	0.0186004	0.0941767	1.36074	0.715645	0.285404	0.0689612	0	0.122576	0.53021	0.0819814	0.654111	0.0300402	0.192337
235	0.0934931	0.00807317	0.259322	0.685299	0.153411	0.0493688	0.524848	0.194146	0.459679	0.265396	1.0653	0.163607	0.265557	0.804843	0.230719	0.625625	0.30073	1.0887	1.85657	0.0228609	0.734785	0.147361	0.867242	0.0747911	1.11507	0.00909398	0.335517	1.28151	0.0987362	0.219164	0.0849696	0.0915878	0.0455142	0.438687	0.0338098	3.26879	0.0038514	0.239486	0.332948	0.181267	0.204938	0.0251632	0.00252215	0.930823	0.904938	0.0818018	0.139074	0.0921245	0.695548
236	1.11374	0.94769	0.868708	0.809288	0.536276	0.79386	0.340156	0.352587	0.239223	2.77661	0.330465	1.26011	0.463162	1.71336	0.121399	1.01517	1.75697	2.80539	1.25976	0.399441	1.947	1.05809	0.22404	0.112642	1.5217	1.78677	1.27516	1.12625	0.794214	1.44142	0.164527	0.110401	0.130632	1.1975	0.57524	3.68365	0.172934	0.56603	0.0364362	0.21194	0.262067	0.174749	0.238044	1.53062	0.0047293	0.258984	0.077759	0.80921	0.779179
237	0.320376	0.0851866	0.325667	0.251902	0.182474	0.0851562	0.357015	0.0209377	0.0826499	0.152735	0.0903924	0.355159	0.282621	0.408573	0.222252	0.409352	0.325261	2.36208	0.565192	0.181564	0.332034	0.649477	0.0234191	0.0273845	0.424138	0.258572	1.18672	0.653521	0.347053	0.240604	0.0352574	0.371518	0.0875802	0.47538	0.0745378	1.41024	0.0349927	0.0439344	0.263987	0.0216456	0.284566	0.0207323	0.0187741	0.563314	0.0445807	0.164636	0.832991	0.000846571	0.281003
238	0.181669	0.110315	0.303645	0.219099	0.0285616	0.107177	0.555063	0.176978	0.120366	0.0699431	0.744571	1.0244	0.309457	0.125878	0.170124	0.579419	0.476579	1.00572	1.05264	0.0943319	0.845019	0.918431	0.357243	0.241302	0.645606	0.528627	0.603574	1.03627	0.0363252	0.119892	0.0506699	0.152906	0.582477	0.168504	0.0116101	1.32991	0.00170632	0.0527751	0.902098	0.434982	0.2865	0.115452	0	0.375642	0.395187	0.0327832	0.653866	0.194889	0.306532
239	0.828199	0.961945	0.778167	0.235709	1.08089	0.469874	0.409132	0.0149904	0.0381591	2.74793	1.01593	1.08744	0.781745	0.56314	0.803598	1.0882	0.459277	2.60516	1.95755	0.84049	1.26631	0.674392	0.732059	0.110562	1.6991	1.89352	2.21111	0.860181	1.13973	0.315846	0.0281416	1.7337	0.0459895	0.607208	0.182681	1.77693	0.149854	0.772468	0.556867	0.15675	0.511834	0.0492735	0.0289196	1.6248	0.101295	0.863442	0.459867	0.373741	0.139784
240	0.313867	0.317907	0.601932	0.167439	0.248032	0.239728	0.384222	0.00319261	0.0726534	0.347179	0.142134	0.711596	0.153077	0.0526712	0.388144	0.392063	0.395909	1.554	0.742044	0.422496	0.401813	0.655606	0.180026	0.0661176	0.346638	0.931721	0.393864	0.647658	0.0639432	0.0675317	0.19498	0.252287	0.0921084	0.478736	0.197609	1.55262	0.0159027	0.204155	0.531949	0.0524198	0.266518	0.0897853	0.00652255	0.272799	0.300373	0.0578654	0.486499	0.029601	0.179463
241	0.674301	0.0844698	0.565456	0.0566339	0.283274	0.0311261	0.302055	0.005735	0.141849	0.140291	0.280798	0.388804	0	0.0262596	0.0473165	0.394466	0.0844792	0.264275	0.710176	0.247272	1.07784	0.597649	0.445862	0.191869	0.559963	0.26516	0.185228	0.640944	0.00861611	0.0083206	0.0166582	0.151004	0.0459162	0.687275	0.0274806	2.35507	0.00490959	0.0326262	0.474406	0.663064	0.269749	0.026791	0.00115788	0.0871675	0.272208	0.0745762	0.532276	0.0110615	0.446408
242	0.0318628	0.854499	0.668001	0.258345	0.259927	0.812249	0.847512	0.0485323	0.347372	1.23075	1.82642	0.824358	0.292038	0.570057	0.580237	0.636129	0.740482	2.60732	2.08187	0.309225	1.18374	0.429758	1.17253	0.174804	0.84412	2.39523	0.339275	1.51521	0.154973	0.169855	0.495849	0.109546	0.104609	0.383959	0.0259615	2.59185	0.383657	0.301433	0.114026	0.362656	1.01264	0.696319	0.180024	0.959842	0.222766	0.625227	0.71582	0.907419	1.12701
243	0.670912	0.0870946	0.771861	0.0997882	0.328217	0.264205	1.21532	0.512646	0.0636025	1.79219	0.736309	1.2392	0.186428	1.11645	0.691028	0.429431	0.736923	3.47247	2.19418	0.211447	0.381888	0.281009	0.445164	0.451902	2.56921	0.814814	1.34925	1.20713	0.079136	0.0311343	0.113959	0.398646	0.147703	1.01612	0.392612	2.85235	0.0481654	0.979381	0.534154	0.311176	0.16543	0.378526	0.0458487	1.09609	0.441037	0.381177	0.331764	0.0108162	0.265275
244	0.109423	0.501576	0.189032	0.442652	0.139887	0.235898	0.493453	0.0668349	0.187663	0.0345614	0.536432	1.14721	0.28052	0.0459925	0.460522	0.279403	0.341501	1.95061	0.981915	0.978596	0.484931	0.492224	0.558302	0.241145	0.348495	0.766319	1.15179	1.10881	0.309693	0.0166156	0.274101	0.381779	0.568354	0.703162	0.178276	1.36047	0.0662853	0.19643	0.37294	0.0702863	0.315955	0.309732	0.00836357	0.324178	0.345143	0.251096	0.500255	0.368929	0.305886
245	0.479263	0.466193	0.843298	0.565069	0.368068	0.202849	0.388218	0.0651933	0.0341046	0.912497	1.03449	1.50042	0.748032	0.5333	0.679952	0.120596	0.414484	3.49973	1.45028	0.623627	1.81675	0.291603	1.5499	0.0930181	2.14292	1.24011	1.90772	1.267	0.505184	0.363213	0.43962	0.00941988	0.219049	1.23352	0.123336	4.21542	0.0100622	0.959878	0.0524834	0.130014	0.228927	0.399134	0.0271173	0.954452	0.214318	0.81176	0.395369	0.255256	0.751554
246	1.23207	0.421573	0.68086	1.29379	1.10718	0.152278	1.40339	0.0893584	0.00831316	0.925876	0.649783	1.40759	0.780159	1.11594	0.269003	0.337963	0.454536	1.86947	1.61823	0.335147	2.04064	0.469742	0.947346	0.107416	1.87086	1.20319	1.36729	1.33549	0.410023	0.106632	0.480457	0.285192	0.572185	0.814007	0.0959942	2.73041	0.00815982	0.29839	0.114994	0.328662	0.455759	0.497	0.0799031	1.5166	0.171728	0.30339	1.0352	0.0925485	1.17866
247	0.205656	0.0391046	0.318509	0.409406	0.917296	0.259593	1.01223	0.0702602	0.409248	2.38181	0.62879	1.9082	0.398426	1.05196	0.721545	0.470242	0.421396	1.6843	0.778406	0.583875	1.1518	0.36563	1.07966	0.181792	1.80513	2.56808	1.1428	0.658128	0.258267	0.866331	1.05319	1.11539	0.552732	0.141646	0.385229	2.70598	0.152751	0.124711	0.176606	0.10423	0.756953	0.602316	0.0613786	0.708906	0.305973	0.95081	0.218451	0.183945	0.294194
248	0.514227	0.100407	0.466248	0.108403	0.469033	0.0760338	0.367375	0.0186945	0.169083	0.411143	0.11921	0.482296	0.220434	0.375744	0.353568	0.409147	0.354008	0.635004	0.554098	0.295228	0.649083	0.810759	0.268947	0.150188	0.207777	0.493338	0.641767	0.588406	0.0822731	0.268124	0.0865532	0.298116	0.302012	0.70721	0.152236	1.93463	0.0318103	0.211234	0.305029	0.22713	0.27713	0.00652349	0.00941307	0.185592	0.438424	0.0996616	0.491122	0.0139599	0.143175
249	0.558941	0.625375	0.732509	0.412116	0.728493	0.434428	0.634519	0.132653	0.151415	0.798341	1.00781	0.894503	0.364799	0.493334	0.510328	0.604724	0.395858	1.90755	1.8513	0.50971	1.11268	0.374292	0.163467	0.304726	1.23571	0.676174	0.951537	1.37712	0.176617	0.471941	0.191088	0.35391	0.0533597	0.493917	0.18487	2.84837	0.158822	0.2088	0.528559	0.158859	0.639413	0.313202	0.0465652	1.02778	0.098896	0.222258	1.4747	0.390581	0.804388
250	0.0993156	0.0821437	0.141176	0.293068	0.450264	0.0558758	0.621559	0.783463	0.266104	0.494442	0.466448	0.528941	0.549929	1.45514	0.198161	0.133641	0.621164	1.68872	1.05429	0.182631	0.329255	0.501474	0.699009	0.070493	1.13455	0.88316	1.6247	0.794211	0.111659	0.205154	0.212073	0.387448	0.567543	0.346081	0.0743163	0.695729	0.0203429	0.123768	0.166205	0.490543	0.111532	0.286855	0.0367504	1.20667	0.0132789	0.606598	0.584445	0.169035	0.243242
251	0.596836	0.292416	0.555773	0.440396	0.41913	0.0554123	0.432709	0.0726059	0.184574	0.883259	0.257052	0.828272	0.360758	0.264753	0.559602	0.186231	0.480528	2.08488	1.0379	0.201811	0.682835	0.698425	0.112529	0.100576	0.90694	0.443295	0.542381	0.353098	0.122475	0.170615	0.156599	0.146423	0.102235	0.406806	0.227649	2.02053	0.168381	0.0788671	0.538674	0.117321	0.21719	0.118108	0.0155948	0.329256	0.234842	0.287473	1.30259	0.0369919	0.388003
252	0.541586	0.500961	1.1543	0.459416	0.763958	0.427138	1.0824	0.142897	0.101476	0.780992	0.443943	0.793689	0.307836	0.844736	0.302091	0.774185	0.633103	1.26606	1.30913	0.692714	1.19537	0.418611	0.323479	0.486106	1.52824	0.600006	0.781616	1.03829	0.149793	0.36209	0.350036	0.652953	0.302993	0.904426	0.074005	2.96333	0.0784163	0.434224	0.755359	0.26337	0.53919	0.201844	0.0247949	0.576897	0.348109	0.368161	1.05472	0.242646	0.856558
253	0.18415	0.111254	0.361437	0.14487	0.263844	0.187864	1.426	0.421187	0.0188116	0.410071	0.333348	0.287261	0.743374	0.877442	0.113997	0.3419	0.623972	1.20937	2.13608	0.241014	1.13963	0.402476	0.979004	0.0837279	2.00693	0.475243	0.825495	1.1327	0.106341	0.0453748	0.325563	0.164875	0.329811	0.932668	0.0269651	1.76083	0.0498965	0.881577	0.122377	0.366238	0.138703	0.0767041	0.0493615	1.86156	0.741685	0.0635899	0.16622	0.136689	0.289777
254	0.0783064	0.589095	0.273323	0.113018	0.311577	0.341788	0.96518	0.0729455	0.324111	0.975996	0.224353	0.663174	1.22501	0.562239	0.595432	0.46499	0.79856	1.61223	1.61008	0.866603	0.797483	0.468779	0.528138	0.119212	1.15603	1.29219	0.641688	1.03262	0.342693	0.531418	0.0786001	0.579872	0.32366	0.351804	0.189695	1.94453	0.0306889	0.594707	0.710064	0.0490474	0.513159	0.239599	0.00196344	0.450314	0.460558	0.0926018	0.49286	0.33027	0.803501
255	0.51227	0.854337	0.496781	0.429297	0.784067	0.220217	1.69073	0.0792072	0.120323	1.3998	0.781332	0.591956	0.732128	1.50813	0.337279	0.613913	1.66217	2.73467	2.93015	0.442244	1.27589	0.752552	0.890118	1.09158	1.66513	1.22248	1.70667	1.58324	0.4427	0.437954	0.406981	0.263685	0.5509	1.12489	0.341189	3.034	0.0539496	0.944822	0.0271367	0.780329	0.318387	0.452955	0.257405	1.32682	0.148929	0.264844	0.454861	0.614938	0.31103
256	0.33766	0.178992	0.708318	0.458271	0.139517	0.139456	1.20246	0.227583	0.358937	0.355433	0.330094	0.888663	0.202882	0.308973	0.0524098	0.255632	0.383916	2.04986	0.656849	0.102116	0.444343	0.736507	0.273596	0.104807	1.37355	0.333062	1.01032	0.595547	0.088222	0.383537	0.0742499	0.234946	0.665886	0.66772	0.0480147	1.96314	0.0480859	0.20612	0.450911	0.120264	0.3696	0.25754	0.033751	0.286779	0.0753463	0.270131	0.702739	0.046884	0.225183
257	0.7255	0.634103	0.560477	0.406194	1.16865	0.101705	0.674072	0.0917243	0.32217	1.26606	0.274629	0.869366	0.59854	0.966681	0.836505	0.685783	1.28819	1.2911	1.50455	0.807077	1.33387	0.505078	0.84966	0.21941	1.32738	0.701179	0.638025	0.773487	0.323107	0.889625	0.745384	1.38012	0.205403	0.272111	0.912269	2.49014	0.14199	0.727229	0.499027	0.1335	0.481109	0.317016	0.0186222	0.412573	0.890105	0.410005	0.656375	0.50939	0.695027
258	0.626587	0.223551	0.991337	0.409173	0.830551	0.30116	0.955414	0.0998636	0.133322	0.38645	0.377481	1.05692	0.915165	0.205439	0.626493	0.26543	0.596585	0.931912	0.812214	0.519437	0.801712	0.424584	0.552745	0.156088	1.49452	0.752551	1.08172	0.598126	0.301146	0.448118	0.45704	0.896295	0.103045	0.40023	0.103731	1.8824	0.0368815	0.251255	1.02405	0.135514	0.951159	0.165123	0.134869	0.702296	0.320703	0.402006	1.39119	0.47206	0.539556
259	0.167295	0.329332	0.446365	0.248905	0.176008	0.0381527	0.904101	0.00965479	0.0216792	1.07931	0.900793	1.05183	1.01566	1.39196	0.60648	0.26318	1.38979	1.97336	1.99853	0.364834	1.5573	0.846087	0.845875	0.634934	1.81452	2.4389	1.53289	0.96815	0.408324	0.440954	0.185111	0.30907	0.109697	1.53486	0.221159	2.28925	0.00615177	0.515697	0.0533512	0.595496	0.240052	0.0702368	0.0853331	1.02449	0.227841	0.679797	0.189561	0.0587247	0.169212
260	0.0206994	0.0281475	0.940795	0.370695	1.14558	0.0122496	1.30151	0.36666	0.037511	2.05453	1.31625	1.0046	1.66064	1.48077	0.693109	0.360608	1.38463	3.17051	2.47538	0.180569	2.41075	0.273712	2.03333	0.408156	3.21641	2.75339	2.35051	1.66331	0.147685	0.811669	0.869468	0.247121	0.240498	0.893416	0.679247	2.8431	0.246021	0.24135	0.483269	0.335422	0.8013	0.123258	0.0386403	1.21441	0.101215	0.998833	0.165414	0.0522583	0.945432
261	0.0714908	0.0185225	0.206292	0.176929	0.0170208	0.0585279	0.485874	0.257177	0.514058	0.118261	0.78213	0.15778	0.0144969	1.61398	0.321157	0.222214	0.204711	0.718593	0.978694	0.0578545	0.232755	0.467017	0.521421	0.117907	1.03781	0.420707	0.547057	1.20124	0.010452	0.10632	0.0631183	0.032813	0.188805	0.421201	0.00251274	2.47437	0.0120448	0.130153	0.367521	0.88388	0.122307	0.0313428	0.0244215	0.842747	0.107916	0.220931	0.267569	0.0348706	0.401308
262	0.100099	0.512751	0.602989	0.0225338	0.0423773	0.250671	0.619529	0.161466	0.504023	0.0942351	0.0958128	0.482962	0.0632664	0.16256	0.0668128	0.267797	0.193969	0.681396	1.12405	0.0317153	1.0936	0.781903	0.467487	0.283332	0.850219	0.189459	0.214219	0.388286	0.0863295	0.0421208	0.0708744	0.53859	0.480397	0.213118	0.11243	1.27399	0.0024632	0.397595	0.782643	0.368626	0.165687	0.0488696	0.0233601	0.0728893	0.840506	0.0404761	0.300956	0.192812	0.0163224
263	0.175951	0.908509	0.469291	0.208077	0.917263	0.207649	1.64073	0.0185184	0.107811	1.23273	2.37758	1.32012	0.360245	0.660393	0.18791	0.60971	0.800802	4.51622	1.73406	0.45837	0.86748	1.66493	0.32631	0.610673	2.48975	3.54816	2.10179	1.95113	0.055317	0.484428	0.51935	0.000498238	0.258591	1.43258	0.387996	3.64523	0.0367062	0.979318	0.0515837	0.503834	0.544366	0.351401	0.0475211	2.05366	0.0433121	0.736815	1.14827	0.00525345	1.30381
264	0.755841	0.261856	0.303707	0.585383	0.626595	0.215946	0.703499	0.183881	0.400605	1.95699	0.529157	2.05804	0.433503	0.906089	0.460238	0.735262	0.612651	1.09969	1.09819	0.626608	0.855613	1.04928	1.1785	0.05293	1.64648	3.80653	1.31077	1.33302	1.20174	1.02617	0.83809	0.261263	0.661617	0.671715	0.301002	2.69529	0.045881	0.493407	0.163229	0.198716	0.208201	0.437598	0.104164	0.783582	0.0345448	1.19557	0.55721	0.335502	0.30248
265	0.171461	0.271889	0.185895	0.705591	0.181984	0.532046	1.10229	0.00511639	0.306814	1.18306	0.895039	1.28414	0.621817	1.73621	0.58364	1.05954	0.667288	2.75994	1.03842	0.262764	1.99274	1.36218	1.54603	1.15814	1.97212	2.57992	2.32955	0.939003	0.614967	0.731766	0.561528	0.146833	0.299997	0.889274	0.0394433	2.0323	0.00968755	0.267627	0.109208	0.155002	0.396791	0.195963	0.494857	1.02879	0.227798	0.582327	0.686759	0.948629	0.297447
266	0.457901	0.0872177	0.241965	1.01397	0.354024	0.00619474	1.14549	0.0371919	0.0668909	0.325539	0.681136	0.425942	0.0266484	2.2591	0.304361	0.488594	0.744976	0.73332	2.29664	0.207842	1.00732	0.0917399	1.35831	0.66776	2.27359	0.157724	1.68444	0.797821	0.0298426	0.0934625	0.425657	0.06845	0.273994	1.32348	0.0763804	0.918218	0.00418354	0.899621	0.0728618	0.170796	0.192205	0.0238099	0.160936	1.50713	0.345782	0.192379	0.102756	0.809858	0.503061
267	0.187488	0.0422268	0.174186	0.423046	0.226852	0.0552728	0.620134	0.342202	0.232815	0.383936	0.491184	0.827198	0.0296842	1.73709	0.0920725	0.376793	0.324355	1.1346	1.19854	0.100503	1.032	0.40522	0.766777	0.110395	1.35132	0.620192	0.605541	0.589309	0.0209838	0.202952	0.144017	0.0222399	0.840212	0.493335	0.0735166	1.90013	0.000431355	0.270069	0.406134	0.914602	0.20759	0.0400142	0.0145569	1.29685	0.0450181	0.0523834	0.752551	0.0238394	0.337104
268	0.29543	0.354054	0.338674	1.33974	0.498184	0.00775957	0.928202	0.374682	0.341077	0.738895	0.433995	0.776779	0.182347	1.44206	0.0921773	1.03554	0.72835	0.650513	1.13041	0.129183	1.21952	0.321055	1.58392	0.403516	0.745079	0.254489	0.937404	0.613909	0.0107078	0.132145	0.179744	0.0466551	0.667868	1.55774	0.104113	1.16891	0.00351468	0.389643	0.0353274	0.774729	0.503679	0.147027	0.130542	1.95526	0.246502	0.249294	0.903473	0.807459	0.191046
269	0.168053	0.0872001	0.438322	0.657811	0.384786	0.139794	1.21438	0.414576	0.167929	0.535271	0.206992	0.882432	0.1991	1.20689	0.19918	0.460447	0.805753	1.52959	1.24281	0.249253	1.11369	1.25613	1.07136	0.202501	0.760817	0.453357	0.891631	0.152766	0.0203141	0.339515	0.282819	0.253326	0.530641	0.91543	0.0270496	1.22423	0.032152	0.651722	0.342359	1.23989	0.399643	0.460189	0.126702	0.929726	0.332388	0.24721	1.22369	0.0631062	0.482162
270	0.103997	0.639238	1.38661	0.741835	1.03467	0.527678	1.4155	0.386643	0.200671	2.51499	0.285665	1.16182	0.867528	1.14928	0.332336	0.628052	0.903056	1.82136	1.5977	0.52528	0.373839	0.356399	0.760981	0.231821	1.75783	0.741038	0.908882	0.586406	0.150128	0.24966	0.676071	0.579942	1.15042	0.602721	0.272031	1.71965	0.0144855	0.584837	0.640034	0.0916816	0.443323	0.296657	0.166081	1.50032	0.465339	0.296266	1.71095	0.198818	0.308183
271	0.508079	0.821069	0.774005	1.13973	0.698704	0.0106327	0.884031	0.222983	0.28407	1.44646	0.815733	1.07746	0.372642	0.847876	0.282121	0.757131	1.17973	2.46672	2.24652	0.412883	1.41182	1.24885	0.904118	0.540493	0.537634	0.966545	0.872333	1.31142	0.0285636	0.253545	0.101889	0.0155962	0.174005	2.44717	0.304923	2.28742	0.0181085	0.653051	0.102252	0.624481	0.828915	0.943931	0.0579949	1.71177	0.0553169	0.46364	1.11486	0.676254	0.742379
272	0.0244316	0.281851	0.543151	0.436847	0.487194	0.183046	2.06217	0.0652442	0.0214386	1.47373	0.938762	0.570196	0.328169	1.75829	0.516663	0.731299	0.441393	1.43881	3.87492	0.736972	2.35019	1.0471	1.11991	0.371811	1.64438	2.3426	1.02373	1.79055	0.0379421	0.0202185	0.629741	0.0401091	0.182072	1.28376	0.0729126	2.47733	0.14484	0.69257	0.446239	0.447872	0.372135	0.236967	0.0498954	1.39987	0.58741	0.108642	0.491211	0.0620127	0.3674
273	0.199149	0.0131074	0.286387	0.771549	0.489519	0.0109975	0.833562	0.0693088	0.0900752	0.572197	0.721906	0.519844	0.187337	1.32886	0.293871	0.618979	0.5154	1.75975	1.27998	0.261784	0.65907	0.759609	0.422206	0.294595	1.73976	0.754458	0.862716	0.866322	0.0248866	0.0831044	0.221149	0.153323	0.3563	0.525511	0.0364095	2.22888	0	0.154729	0.229546	0.321905	0.244431	0.114591	0.0686752	1.55325	0.488333	0.273232	0.583668	0.0181814	0.660049
274	0.533948	0.469652	0.341638	0.558129	0.584687	0.15654	0.629512	0.0344401	0.0899277	1.36278	0.613984	1.03562	0.539051	0.947471	0.673875	0.617697	0.629184	1.33749	1.5306	0.824094	1.12082	0.461448	1.22888	0.282709	1.05737	0.91554	1.11569	0.919143	0.210762	0.707925	0.526863	0.342547	0.282947	1.76828	0.350595	1.89088	0.00721533	1.12135	0.0298228	0.341132	0.230364	0.354497	0.108189	1.41737	0.102198	1.3647	0.449063	0.183186	0.320935
275	0.0919083	0.114845	0.102018	0.19294	0.408239	0.0786879	0.422858	0.223625	0.180383	0.457949	0.705443	0.243178	0.589464	1.5429	0.454848	0.257674	0.724835	1.32148	2.90191	0.183979	0.845488	0.996355	0.711881	0.164791	1.01844	0.856771	1.15423	1.34946	0.330292	0.32404	0.241701	0.174494	0.0580148	0.600681	0.0764841	3.13023	0.0598319	0.342216	0.210199	0.330416	0.369222	0.0686115	0.0641392	1.56481	0.279445	0.118183	0.353161	0.0885284	0.646829
276	0.290863	0.501371	0.169227	0.185952	0.0494422	0.31971	0.608568	0.0671617	0.188555	0.338527	1.41189	0.470171	0.201416	0.719157	0.594937	0.154403	0.378763	1.80833	1.27363	0.3059	1.2385	0.695758	0.489518	0.369625	0.807187	1.06826	1.04533	1.89312	0.123782	0.252059	0.405209	0.0234959	0.259012	0.971664	0.125192	4.00514	0.0241665	0.162105	0.192865	0.561532	0.808517	0.24774	0.00454032	0.976324	0.0387663	0.14653	0.524399	0.133531	1.11461
277	0.129459	0.241698	0.149369	0.17085	0.259609	0.220137	0.6899	0.0360803	0.000804675	1.4243	0.712379	0.930469	0.781407	0.0721066	0.768734	0.088242	0.227175	3.29153	1.44104	1.45534	1.39659	1.67966	0.725694	0.0375323	2.15106	1.44533	1.13699	0.967947	0.346943	0.240491	0.0430735	0.575481	0.033549	0.554927	0.0128548	1.02043	0.540414	0.459142	0.467569	0.223885	0.0828867	0.307281	0.152399	1.02485	0.134753	0.407987	0.435489	0.160638	0.24691
278	0.407911	0.274531	0.651516	0.330278	0.183501	0.0509869	0.926916	0.052537	0.67247	1.8788	1.22238	1.3461	0.0888254	3.30679	0.876181	0.765542	0.37959	1.62399	1.78967	0.278101	1.77903	0.665813	1.39674	0.183312	2.1919	1.10223	1.62058	0.505359	0.455924	0.118313	0.313583	0.388581	0.441008	0.617232	0.188718	2.13906	0	0.441775	0.0175192	0.122692	0.345188	0.0749372	0.322271	2.17741	0.308247	1.65527	0.234229	0.384234	0.309284
279	0.318678	0.34133	0.30592	1.03563	0.374471	0.0216801	1.19492	0.197693	0.0515837	0.475403	0.258484	0.967891	0.344487	1.74242	0.0449158	0.519691	1.51348	1.23597	2.22648	0.473278	2.13436	0.512612	0.86773	0.284638	1.00272	0.501954	1.23308	0.463772	0.0207027	0.12282	0.170025	0.0789078	0.0857183	1.20888	0.0356425	1.48718	0.00583022	0.478272	0.00114565	0.315756	0.517224	0.00538139	0.166246	1.57362	0.183408	0.290424	0.533575	0.409695	0.660765
280	0.729189	0.151409	0.147089	0.565055	0.634181	0.223835	1.68285	0.0449453	0.118506	1.19252	0.285806	0.412335	0.608392	1.69316	0.381402	0.478978	0.721185	0.912095	2.60708	0.276524	2.80687	0.730038	0.901685	0.270871	2.76086	0.66508	0.603806	1.04622	0.254805	0.891267	1.11355	0.393646	0.2471	1.01637	0.160822	2.07998	0.0417184	0.75958	0.0842471	0.193411	0.301211	0.0723383	0.0950437	0.740932	0.438221	0.118847	0.393939	0.591638	0.633135
281	0.0770354	0.917701	0.503806	0.662382	0.147549	0.0137749	1.52704	0.0232814	0.0836434	0.555219	1.01101	1.04076	0.161117	1.17887	0.370714	0.455453	1.34578	1.9762	3.63736	0.186113	1.24	0.401583	1.32615	0.999778	2.03575	1.55171	1.68695	0.613863	0.28465	0.0424535	0.42939	0.204221	0.27198	2.20641	0.363344	2.7693	0.00937732	1.2676	0.0247164	0.13734	0.628667	0.277054	0.0590665	1.55261	0.0122545	0.198926	0.0599147	0.17126	0.0445325
282	0.0796374	0.391125	0.233377	0.369216	0.518559	0.136934	0.658325	0.0198813	0.311352	1.19132	0.849467	0.473052	0.394559	3.67818	0.652538	0.511105	1.02454	1.6421	1.994	0.116279	1.76512	0.366741	0.943451	0.450536	1.16967	1.13485	1.76205	0.409165	0.0982449	0.184047	0.249664	0.043843	0.328804	0.863599	0.0658602	2.42965	0.00259551	0.143205	0.0513686	0.0530852	0.946579	0.246095	0.114144	2.13513	0.0193481	0.600992	0.243146	0.893316	0.164434
283	0.143131	0.163363	0.108969	0.443821	0.0222422	0.578296	0.367325	0.0545446	0.147263	0.180167	0.740538	0.600037	0.177294	0.543435	0.708453	0.474836	0.191098	1.54509	0.799571	0.549918	0.400912	0.564061	0.112917	0.0560347	0.599912	0.201397	0.273047	1.05189	0	0.263057	0.0276008	0.0332343	0.0608134	0.35172	0.0213817	2.95822	0.0315573	0.30229	0.379917	0.197951	0.19639	0.261557	0.0133995	0.850629	0.0261739	0.307384	0.948037	0.0604678	1.25779
284	0.0517596	0.0575407	0.129654	0.446515	0.505201	0.0210394	1.22094	0.38307	0.0146062	0.0844001	0.561069	0.571695	0.474379	1.4377	0.624998	0.228347	0.365181	1.42776	1.35541	0.143916	0.57963	1.06304	0.811578	0.298661	1.34013	0.691106	0.579911	0.762882	0.022159	0.141216	0.0779407	0.137519	0.360492	0.166828	0.172828	2.71225	0.0121869	0.189138	0.525368	0.789969	0.103152	0.0920774	0.00917159	1.05665	0.158839	0.0673521	0.445151	0.0493712	0.291773
285	1.32008	0.00491836	0.033479	0.254088	0.409297	0.405939	0.468762	0.818794	0.477595	0.758235	0.19849	0.812381	1.3505	1.86277	0.296018	0.426024	0.920081	0.252501	0.965302	0.379522	1.51082	0.472409	0.499931	0.0655769	2.06899	0.845774	0.629559	1.82627	0.255328	1.52448	0.309478	0.341508	0.0942464	0.345241	0.0861765	0.823574	0.00956836	0.10157	0.21341	1.42552	0.107115	0.0372152	0.370753	0.215879	0.18874	0.888429	1.24672	0.523139	1.70466
286	1.27405	2.28077	0.361265	0.00391415	0.0225315	2.57853	0.150144	1.29865	0.00109096	0.91417	0.145573	1.58139	0.110997	0.0029694	0.194346	0.00565526	0.0753834	1.36055	3.06148	2.83187	0.525968	1.72816	0.0157157	0.0224851	0.195426	1.79472	1.62286	2.26529	0.259266	0.182525	0.88348	0.0800923	0.0470049	0.450385	0.583975	1.17072	0.432316	0.727	1.59399	0.954867	0.0270149	0.0672392	0.00951226	0.279993	0.123103	0.144691	1.68673	0.000755603	2.76096
287	0.862586	0.138835	0.363965	0.636008	0.339183	0.0946714	0.565602	0.0416977	0.33571	0.27826	0.49235	0.618174	0.162502	0.875942	0.603046	0.245839	0.317868	1.28978	0.689878	0.534066	1.27437	0.275649	0.172192	0.286733	1.1481	0.379359	0.568058	0.772516	0.0319411	0.20494	0.163329	0.298265	0.114137	0.552646	0.0071267	2.80144	0	0.376333	0.171816	0.369443	0.235334	0.173538	0.0164167	0.74654	0.0968438	0.179806	0.955403	0.122606	2.06472
288	1.11646	2.24531	0.230592	0.124992	0.474922	3.21501	0.162107	0.153571	0.487706	0.04731	2.33407	0.764535	0.611593	0.0909347	0.819286	0.0807509	0.0646548	1.99948	0.40791	1.16915	1.00961	1.33185	0.0936351	0.324192	0.0868409	1.20014	1.44761	2.10605	1.29991	0.156447	0.429075	0.51467	0.18433	0.604849	0.342031	3.52316	0.166484	0.219113	0.406932	0.868466	0.273156	0.454114	0.266455	0.29581	0.112533	0.883903	1.42178	0.0311195	3.07776
289	0.135555	0.186298	0.616317	0.454146	0.101716	0.0573315	0.766175	0.0300706	0.12602	0.838766	1.16891	1.51441	0.655682	1.10204	1.14697	0.0872529	0.928357	3.48791	2.24096	0.382025	1.29965	0.259617	0.804836	0.536069	3.17603	2.46813	1.56062	0.729409	0.11146	0.0105076	0.067615	0.262903	0.283962	1.17081	0.0448669	1.75001	0.00884979	0.88876	0.193135	0.0178545	0.146385	0.389971	0.0336395	1.57465	0.526093	0.741199	0.237026	0.117421	0.574818
290	0.227009	0.352911	0.96789	0.477388	0.408505	0.26046	0.646315	0.210563	0.0310129	1.39275	1.21057	1.4238	0.869431	0.519803	0.700482	0.901802	0.471423	2.07275	2.35987	1.012	0.55789	0.5574	1.13604	0.015346	0.64529	1.71435	1.58149	0.153089	1.09608	0.251586	0.212894	1.24303	0.570802	0.58209	0.196339	2.1023	0.0624007	0.327611	0.37987	0.357749	0.358571	0.825542	0.282155	0.729202	0.74372	1.51272	0.929199	0.16448	0.194261
291	0.26645	0.212455	1.11024	0.675615	1.26809	0.037669	1.07804	0.0371788	0.267775	1.94906	0.611568	1.15879	0.213855	1.9997	1.2393	0.564864	0.581928	1.5814	2.76701	0.549565	1.9435	0.326017	2.64752	0.373131	3.34008	2.3232	1.69065	2.25408	0.0906678	0.619529	1.5494	0.26216	0.347877	2.07106	0.531844	2.0783	0.0350175	0.713775	0.109149	0.254967	0.984421	0.266794	0.117487	2.17125	0.0477742	1.7795	0.501597	0.439154	0.829666
292	0.0730602	0.352995	0.417743	0.782679	0.342023	0.0580004	1.2505	0.080237	0.366942	1.2979	0.906816	1.22769	0.609867	0.711188	0.746842	0.577438	0.869583	1.19301	1.93708	0.375624	2.11652	0.445206	1.92561	0.211696	1.41861	1.61161	1.29296	0.860784	0.112094	0.716135	0.749337	0.291992	0.225503	1.91482	0.104919	1.72453	0.000209792	0.818349	0.0478167	0.23579	0.486748	0.202938	0.221536	1.52164	0.622484	0.63706	0.418425	0.326658	0.61366
293	0.44834	0.664249	0.886374	0.612585	0.77862	0.170945	0.505533	0.146031	0.0850914	1.62333	0.485774	0.761186	0.636124	0.849683	0.618128	0.56001	1.33247	2.54391	2.12654	1.18657	0.656936	0.931842	0.444122	0.257884	0.876907	0.779424	1.048	0.304617	0.683656	0.542829	0.109253	1.05338	0.488017	0.909068	0.666115	1.44016	0.147187	0.391923	0.0843916	0.0776739	0.1468	0.158688	0.0188911	0.814868	0.188583	0.672702	0.456713	0.114713	0.179913
294	0.31701	1.5285	0.349697	0.0612824	0.842781	1.43491	1.28743	0.0429461	0.255649	1.23904	0.960373	1.90339	0.971117	1.38303	1.80766	0.797722	0.458972	1.63356	2.41965	1.42338	1.36145	0.628773	1.05508	0.24598	2.6695	2.9491	1.39374	0.619784	0.552276	0.0619168	0.23986	1.36317	0.166403	1.05458	0.0606706	1.2414	0.0207555	0.823168	0.203753	0.123067	0.270355	0.578508	0.020906	1.16065	0.212886	2.64188	0.139058	0.284789	1.64514
295	0.228623	0.0277488	0.770609	0.527862	0.254117	0.0129772	1.21045	0.00110885	0.125922	1.26428	0.834934	1.03257	0.164324	2.5886	0.201655	1.13281	0.812161	1.74274	1.96691	0.213394	1.80323	0.593112	1.4641	0.48755	1.04335	0.945728	0.829386	1.14845	0.139683	0.151583	0.286592	0.0869067	0.11983	1.17202	0.127901	2.06453	0.0189775	0.520646	0.216843	0.119502	0.478156	0.0627894	0.0216474	1.825	0.28593	0.212817	0.445872	0.11285	0.553091
296	0.249729	0.0155265	0.151293	0.329055	0.213562	0.0987585	1.0504	0.69152	0.151521	0.116972	0.405289	0.560045	0.192692	1.09947	0.123143	0.119427	0.150561	0.98997	0.594102	0.0638368	0.316434	0.938088	0.608504	0.126776	1.07218	0.311984	0.690062	0.331664	0.00418228	0.240464	0.0954377	0.174216	0.538812	0.238639	0.020136	2.08802	0	0.21821	0.403859	1.2065	0.273323	0.27381	0.0449602	0.703664	0.560426	0.550401	1.07759	0.000852447	0.365338
297	0.866311	0.397606	0.248856	0.464841	0.622711	0.30623	0.915171	0.0482763	0.18334	0.480114	1.11521	1.88026	0.596544	0.454839	0.190975	0.356785	0.293309	1.64089	0.666477	0.354735	0.594573	1.01971	0.562696	0.10329	0.573415	0.397792	1.17105	0.913072	0.86131	0.278883	0.233209	1.0891	0.550889	0.469181	0.207734	2.91396	0.00520839	0.154687	0.166105	0.106523	0.352275	0.0870487	0.0765762	0.382793	0.351941	0.494715	0.653198	0.0465712	0.312267
298	0.166071	0.105754	0.695231	0.561366	0.290613	0.0185988	1.06327	0.0449491	0.0936448	0.0688348	0.626749	0.671711	0.166938	2.06227	0.188355	0.24529	0.757356	1.10968	3.47922	0.110232	1.34434	0.0182735	1.4108	0.679971	2.71605	0.397254	1.56134	1.27902	0.00774477	0.0640557	0.425335	0.0459228	0.331959	1.42083	0.103023	1.71967	0.00322252	0.900262	0.485054	0.106832	0.619596	0.165584	0.207017	1.43354	0.0471696	0.477148	0.322044	0.465178	0.580156
299	1.33266	0.2456	0.323944	1.46964	0.309589	0.348242	1.26945	0.134418	0.0741583	1.75206	1.05385	2.3009	0.962197	1.27737	0.161645	1.00344	0.545013	2.75189	2.10119	0.900886	2.1668	0.678002	0.568964	0.0787633	1.5308	0.258517	1.33565	0.613833	0.797044	0.709127	0.72097	0.42415	0.229569	1.48046	0.0617833	3.89789	0.0047039	1.56026	0.189532	0.488067	0.793341	0.633822	0.077018	0.745315	0.0620222	0.396534	1.22537	0.447826	0.987056
300	0.358376	1.39937	0.497374	0.323823	0.385991	0.0590942	0.902366	0.0477548	0.149083	1.34918	1.69322	1.03211	0.447401	1.269	1.32359	0.760443	1.2569	2.37806	1.50564	0.511077	1.31775	0.658556	0.650929	0.93488	2.17011	1.86105	1.27845	1.77105	0.0646979	0.594891	0.563401	0.0980329	0.182265	1.07926	0.706896	2.83054	4.99776e-05	1.32908	0.114896	0.192403	0.613813	0.149774	0.190057	1.29405	0.0546965	1.65648	0.395631	0.176843	0.983319
301	0.135445	0.270702	0.5974	0.0784892	0.43814	0.00719229	0.58231	0.0959651	0.135957	1.22225	1.0655	0.679126	0.57874	1.60885	0.763285	0.389746	1.61972	2.75045	2.96214	0.368114	1.96457	0.475755	0.795593	0.372826	2.37536	1.49678	2.64888	1.85234	0.142164	0.590818	0.578976	0.0756837	0.340351	1.57624	0.111998	2.98852	0.00117157	0.494861	0.278935	0.21353	0.788702	0.207746	0.0526964	2.1179	0.135747	0.523728	0.479889	0.177082	0.7705
302	0.321909	0.181398	0.519339	0.180347	0.150463	0.130434	0.678631	0.0913488	0.0810101	0.378112	0.136117	1.23236	0.565737	0.195417	0.386876	0.265364	0.531389	0.47356	0.863579	0.598886	0.924145	0.474233	0.565841	0.127747	0.561655	0.47218	0.346714	0.294017	0.191649	0.191844	0.500512	0.392889	0.315327	0.139873	0.160718	1.07344	0.0209911	0.36138	0.3021	0.249511	0.279937	0.139274	0.00798821	0.523891	0.6487	0.381709	0.767415	0.247696	0.295147
303	0.0595536	0.201519	0.228887	0.216822	0.211037	0.0200712	0.548658	0.352387	0.177048	1.32953	0.788122	0.517353	0.538431	1.87753	0.403775	0.475057	0.575427	1.1836	1.52091	0.428021	1.42596	0.784391	0.840208	0.135497	1.65762	1.82389	0.436517	0.719503	0.0461912	0.575734	0.227423	0.0930371	0.092352	0.946407	0.268055	2.42788	0.0016228	0.248814	0.106759	0.349776	0.268978	0.0229308	0.0782286	0.681156	0.394723	0.37601	0.355589	0.0204415	0.875216
304	0.0184302	0.22235	0.377131	0.548188	0.397474	0.0362359	0.520571	0.104323	0.122853	0.844668	0.467529	1.0221	0.761399	0.901196	0.227718	0.849922	0.445535	2.28696	1.59848	0.472651	0.578083	0.311621	0.69304	0.0680719	0.749429	0.784359	0.701528	0.416589	0.210349	0.163133	0.0832868	0.0922831	0.258643	0.552539	0.0362569	0.974363	0.097295	0.49831	0.0713703	0.0878437	0.102398	0.138487	0.0482127	1.08091	0.331505	0.481691	0.475105	0.14701	0.489512
305	0.112093	0.122329	0.179697	0.486759	0.121433	0.0103022	1.20649	0.0668265	0.116962	0.505624	0.660744	1.05432	0.0270262	2.11227	0.0806078	0.401887	0.484659	1.23937	1.88189	0.0876925	1.0482	0.22679	0.801639	0.234395	2.40301	0.594933	1.04179	1.41941	0.0314358	0.116175	0.293555	0.142155	0.309282	0.699516	0.0723849	2.24548	0.00330617	0.356488	0.102749	0.281662	0.258166	0.171894	0.103483	1.91862	0.0533552	0.446643	0.464634	0.126621	1.06273
306	0.761081	0.510553	0.261468	0.659652	0.664969	0.245561	1.26799	0.0425047	0.640137	0.813556	0.140837	2.02189	0.209849	1.92399	0.84209	0.454731	0.792031	1.97819	0.880964	0.328465	1.156	0.640133	1.13691	0.447445	2.66569	1.14087	0.375892	1.09222	0.324757	0.393735	0.590801	0.395605	0.12927	0.763723	0.347845	1.06189	0.130574	0.716269	0.106537	0.190984	0.279077	0.441779	0.161913	0.781316	0.112256	0.580037	0.45633	0.415343	0.577719
307	0.460342	0.887742	0.262067	0.427088	0.323156	0.189637	1.6876	0.0677053	0.281115	1.82355	0.810529	1.27349	0.982238	1.37463	0.868497	0.34482	1.39963	3.13721	1.52807	0.808289	1.72655	0.789745	1.06341	0.119049	1.02515	1.66369	1.88484	1.54773	0.427464	0.918278	0.703151	0.152445	0.201609	0.851402	1.39167	3.58832	0.0364623	0.406934	0.0206138	0.164484	0.317736	0.286068	0.192227	0.836043	0.0438796	0.803891	0.161294	0.247408	0.488218
308	0.572516	0.43791	0.49664	0.610296	0.151595	0.182757	0.712862	0.0940617	0.110846	1.32633	0.59016	0.884277	0.295377	1.1462	0.464608	1.09924	1.74192	2.05807	1.99996	0.358292	1.43652	0.98859	0.719162	0.391872	1.5988	1.02024	1.6969	0.40451	0.200461	0.549608	0.275808	0.0769784	0.166113	1.08392	0.0648546	3.12928	0.00805221	0.916708	0.0621927	0.226978	0.407616	0.0476745	0.188659	1.5573	0.145042	0.485901	0.835963	0.296066	1.17925
309	0.0017659	0.0499383	0.318927	1.38125	0.709341	0.00884558	1.40199	0.59787	0.230026	1.54244	1.04388	1.35207	1.72203	0.878864	0.534023	0.152985	0.987465	3.08983	2.46303	0.239816	1.56767	0.500413	0.648143	0.246026	2.23443	2.399	3.50395	1.00957	0.0659663	0.841643	0.205767	0.280524	1.04805	1.95213	0.268008	2.41889	0.0984472	0.506795	0.118503	0.477665	0.242096	0.826126	0.0416605	1.26022	0.130211	1.51815	0.819205	0.187382	0.427165
310	0.613119	0.205417	0.183695	0.902601	0.571216	0.151678	0.338825	0.189866	0.433767	1.04234	0.318765	1.21551	1.00647	0.816465	0.71316	0.207417	1.03416	2.17836	1.59856	0.661096	1.11146	0.70633	0.206174	0.142492	2.08323	0.70681	1.99999	0.3905	0.484324	0.281961	0.0321919	1.24133	0.399066	1.00528	0.130679	1.63871	0.0484316	0.816383	0.281236	0.144789	0.183469	0.210684	0.0156928	0.898372	0.162109	0.851224	0.53379	0.237261	0.566538
311	0.216767	0.0489746	0.708711	0.66786	1.05172	0.0429457	0.936129	0.0737949	0.348481	1.09133	0.204895	0.968281	1.35904	2.22334	0.350585	0.577608	0.34097	1.89253	2.35345	0.541334	2.5492	0.708029	0.901987	0.0277695	2.24197	2.35846	2.03419	1.02959	0.234281	0.458134	1.16827	0.723401	0.364064	1.20593	0.00435161	2.2018	0.00318577	1.27509	0.104133	0.193894	0.615998	0.287821	0.048613	2.30463	0.0628828	0.961018	0.803073	0.268752	0.630124
312	0.116359	0.0970144	0.748384	0.265036	0.309537	0.148845	0.399351	0.0561655	0.0233075	1.53848	0.21315	1.06204	1.54935	0.112313	0.46695	0.310793	0.243914	2.29385	1.35343	0.604328	0.504131	0.860001	0.504063	0.19032	0.458909	1.78118	0.790859	0.185545	0.458726	0.0240464	0.19166	0.836539	0.469563	0.161539	0.280116	1.26811	0.160602	0.445773	0.27098	0.120834	0.555649	0.752743	0.00469769	0.920102	0.285699	0.589407	0.701708	0.603174	0.0877867
313	0.305226	0.0656612	0.0452208	0.604922	0.653982	0.0915619	0.667185	0.705088	0.568329	0.819432	0.296217	0.639739	0.368424	1.7183	0.0848534	0.175169	0.419655	1.0264	1.86397	0.081702	1.51582	0.819137	0.548685	0.130738	1.28925	0.565808	1.30596	1.96662	0.185449	0.643583	0.175233	0.0864468	0.282754	0.82421	0.225469	1.94611	0.0657222	0.0590715	0.144656	0.0468377	0.0948213	0.0776203	0.0784069	1.49909	0.0136259	0.285409	0.279662	0.0271691	0.0386161
314	0.288587	0.810656	0.253199	0.184068	0.430071	0.32595	0.536095	0.0159013	0.0241478	1.23925	0.922622	1.62343	0.910756	0.527642	1.14698	0.404498	0.818388	1.82874	1.19236	0.702233	1.31201	0.547302	0.574167	0.287281	1.59804	1.7979	0.939193	0.431975	0.343677	0.0366605	0.518442	0.870407	0.14206	1.05667	0.0218795	4.46463	0.0285328	0.993147	0.314711	0.591908	0.280811	0.782938	0.00796287	0.695323	0.259474	1.61695	0.324705	0.327444	2.7665
315	0.123447	0.160943	0.0471941	0.367629	0.300923	0.0924416	0.765141	0.131091	0.131148	0.200654	0.398847	0.575825	0.72948	2.09655	0.41432	0.125803	0.860651	1.31302	2.49428	0.402333	1.8692	0.926731	0.901	0.53028	1.6103	0.576942	1.53051	0.9203	0.0228584	0.138205	0.465034	0.230065	0.181299	0.88009	0.000331127	1.20618	0.0100922	0.109495	0.0367176	0.285438	0.590546	0.0240361	0.020427	1.10439	0.0714578	0.365268	0.557919	0.330968	0.31892
316	0.00409667	0.15472	0.335526	0.377229	0.107647	0.0355723	0.711638	0.0570587	0.441621	0.852671	0.515459	1.28688	0.912026	0.908283	0.535724	0.303706	1.14715	3.85796	2.90816	0.292569	1.3824	0.86826	0.530862	0.148486	3.32024	2.29048	2.3429	1.06928	0.104762	0.320888	0.161171	0.0568751	0.276476	1.67075	0.494574	1.87267	0.0348379	1.08541	0.245486	0.260751	0.133375	0.0799147	0.0157067	1.3747	0.0156029	0.276603	0.57598	0.0339945	0.181285
317	0.259358	0.433663	1.18585	1.28228	0.660584	0.245294	1.55022	0.0360133	0.0929969	1.98594	1.31246	1.32487	0.849178	1.44874	0.850748	2.04718	0.804262	1.29753	1.98847	0.481359	2.28411	0.342335	1.25784	0.533442	2.2165	3.74188	1.97618	0.550958	0.264748	0.0699575	0.381734	0.311364	0.667716	1.43948	0.183942	2.63379	0.0620377	1.10962	0.0086614	0.223843	0.656949	0.719663	0.426435	1.89814	0.444906	0.964709	0.1755	0.776495	0.333169
318	0	0.637244	0.36794	0.380441	0.557802	0.195459	0.869065	0.0552434	0.0707795	0.184403	0.975081	1.05324	1.42503	0.695518	0.961907	0.0686807	0.482533	3.38531	1.77609	0.579938	0.809519	0.663435	0.473022	0.164214	0.668474	1.89749	1.04813	0.747345	0.197434	0.416287	0.145045	0.300643	0.300147	0.646323	0.0999752	3.70389	0.0179173	0.424437	0.301633	0.538643	0.919664	1.10948	0.137395	1.55213	0.0537238	1.01388	0.76314	0.264692	1.38362
319	0.239379	0.112018	0.164694	0.522896	0.84806	0.121247	0.361192	0.0242007	0.394417	0.303725	0.285555	1.04115	0.0904817	0.812438	0.455009	0.165327	0.35084	1.42061	2.11211	0.567605	1.48114	0.535377	1.94865	0.433027	2.06069	1.2785	0.679817	1.60525	0.152152	0.121867	0.435127	0.191874	0.0537429	0.586746	0.00864545	1.76313	0.0470523	0.10417	0.435705	0.143212	0.877165	0.144941	0.0553346	1.78372	0.419761	0.7157	0.292685	0.805317	1.41872
320	0.223805	0.645817	0.319104	0.0986825	0.113448	1.00949	0.087962	0.0135855	0.0432315	0.0199082	0.732418	0.334782	0.10758	0.0879068	0.3831	0.0703182	0.291161	2.19034	0.447734	0.654349	0.350355	0.745395	0.106107	0.105598	0.280328	1.15267	0.938918	1.37239	0.149683	0.0972939	0.0593498	0.00204295	0.0158987	0.586998	0.085869	2.85188	0.0620382	0.0574591	0.395149	0.149269	0.0393864	0.151397	0.000313851	0.273472	0.0179032	0.110906	0.397539	0	1.20691
321	0.0119555	1.30324	0.502869	0.294151	0.0476596	0.752284	0.783199	0.0439906	0.385876	0.546976	1.67088	0.245654	0.233721	0.745809	1.03112	0.342407	0.18524	2.66881	0.945808	0.481704	0.279329	0.417614	0.138034	0.603764	0.326386	1.41836	0.763188	1.292	0.357053	0.0934036	0.111879	0.034408	0.108159	0.555291	0.114294	4.13354	0.650895	0.4667	0.0640575	0.0824677	0.604608	0.198655	0.144332	1.22399	0.157158	0.321992	0.590538	0.0259962	0.865562
322	0.496949	0.318863	0.277069	0.160366	0.336806	0.164322	0.691045	0.693422	0.0208725	0.576366	0.686543	0.485118	0.645734	0.333628	1.05302	0.3789	0.43557	1.90984	2.34282	0.822386	0.907957	0.71149	0.736395	0.191603	0.982313	2.0375	1.56089	0.49286	0.243021	0.307699	0.0692114	0.372266	0.349668	0.689788	0.00999589	1.11984	0.0159611	0.296127	0.402344	0.910712	0.235471	0.38209	0.0370836	1.33073	0.512506	0.621036	0.336787	0.067063	1.53432
323	0.568746	0.64692	0.273544	0.726672	0.647451	0.411098	1.13743	0.0422773	0.106645	1.2737	1.48418	2.19889	0.814184	0.408946	0.267612	0.972015	0.530352	3.91624	2.095	0.465262	0.992448	0.859774	0.16011	0.14771	0.899793	1.78381	1.85005	0.941507	0.911333	0.208683	0.270338	0.594569	0.852582	0.712847	0.369596	2.71539	0.015795	0.413092	0.130197	0.169039	1.19147	0.399979	0.0156139	1.37447	0.0418337	0.379695	1.38982	0.112446	0.540425
324	0.15844	0.363293	0.201081	0.475684	0.553378	0.156763	1.39162	0.107901	0.0912371	0.949355	0.134559	0.833593	0.483535	1.27223	0.517474	0.385886	0.842617	0.980471	1.08724	0.649805	0.966848	0.42147	0.81282	0.353478	1.17048	1.32732	0.812193	0.528259	0.0482623	0.576948	0.695291	0.412043	0.64157	0.70034	0.413825	0.762267	0.282445	0.129568	0.15366	0.514369	0.303579	0.576653	0.285021	0.970965	0.278392	0.652814	0.287365	0.304038	0.279615
325	0.309305	0.806297	0.490981	0.626541	0.457379	0.463953	0.676892	0.0618365	0.498867	0.355725	0.372995	0.556986	0.118336	0.226815	0.379943	0.602863	0.638071	1.09538	1.33464	0.589733	1.15801	1.0574	0.187313	0.607812	0.754321	0.669144	0.25558	0.902762	0.148154	0.284793	0.258415	0.164364	0.0861027	0.318965	0.28017	2.23686	0.159828	0.48979	0.18373	0.268209	0.482866	0.246579	0.0515256	0.47234	0.257413	0.713944	0.736938	0.0701587	0.3148
326	0.32043	0.0731437	0.308073	0.395511	0.471189	0.0676604	0.463137	0.133417	0.786061	0.845572	0.942975	0.389237	0.108695	1.96255	0.34073	0.25944	0.377397	0.826011	2.21765	0.172459	1.80866	0.296717	0.969901	0.19608	1.70239	0.391506	0.917186	1.38199	0.0106114	0.168177	0.3346	0.0302653	0.170317	0.820077	0.013343	1.62239	0.00915827	0.0559356	0.250634	0.130742	1.00434	0.0519604	0.218596	1.33161	0.261864	0.477834	0.532863	0.42427	0.836333
327	0.113596	0.700098	0.37048	0.128163	0.577803	0.168617	0.547174	0.0146902	0.292306	0.869347	1.107	1.36397	0.664928	0.855134	0.893142	0.0587991	0.127243	1.52697	2.28357	0.818044	3.78819	0.498957	1.441	0.409715	1.31558	1.16104	0.721376	0.787109	0.0776683	0.520468	0.673419	0.108205	0.153437	0.888455	0.0265786	2.33234	0.0295895	0.41843	0.403312	0.502846	1.19381	0.314304	0.255562	1.44674	0.0385929	2.41212	0.905201	1.47633	0.926386
328	0.112447	0.328765	0.205865	0.444408	0.761565	0.839951	0.854375	0.120923	0.274192	0.40765	0.196755	1.28267	0.193028	1.2161	0.200091	0.101677	0.394323	0.605832	2.18659	0.297494	1.81571	1.51253	2.5835	0.590018	1.85382	0.679548	1.08468	1.71691	0.251126	0.843287	0.609691	0.22219	0.0215846	0.951358	0.0637317	1.84082	0.233277	0.272459	0.143147	0.807816	0.580684	0.832932	0.0838138	0.943932	0.119762	1.40327	0.381955	0.719485	0.936602
329	0.713867	0.260349	0.222416	0.943466	0.336372	0.165446	2.41913	0.00939119	0.21631	1.63269	0.170825	1.23214	0.545003	0.667185	0.680025	0.353847	0.99894	0.719642	1.43247	0.354381	2.32296	0.177342	1.6508	0.253581	1.38027	1.44657	2.00665	1.49832	0.0644163	0.299618	0.393265	0.0903563	0.361147	1.59493	0.322415	1.76207	0.0115052	0.279767	0.0465442	0.249007	0.60034	0.177696	0.213063	1.45731	0.0439283	0.388732	0.180951	0.714447	0.381853
330	0.219979	0.347176	0.159899	0.492603	0.148956	0.0500271	1.22392	0.0729833	0.632868	1.22636	0.434124	0.637014	0.118979	1.81983	0.494194	0.944159	0.712442	0.765652	1.98508	0.421382	1.67577	1.18551	0.630616	1.05087	1.07053	0.527538	0.581709	0.913375	0.00387198	0.21363	0.162469	0.0574339	0.220443	1.2926	0.420638	0.620915	0.0276094	0.369038	0.0633488	0.153473	0.730605	0.306674	0.165245	0.719533	0.0412414	0.620028	0.617592	0.18345	0.87135
331	0.348386	0.172294	0.472373	0.525998	0.355059	0.0416467	0.354398	0.0407195	0.0900005	0.742119	0.683154	0.761137	0.370803	2.14161	0.440902	0.67049	0.90181	2.82246	1.26276	0.178785	2.43798	0.784947	0.433635	0.12327	2.59493	0.86424	1.64192	0.698694	0.215008	0.76959	0.627115	0.154446	0.0978735	1.44814	0.0411255	4.87232	0.00823194	0.407735	0.162916	0.0948597	0.727051	0.129709	0.0845036	2.05555	0.157903	0.284073	0.512266	0.215133	1.6709
332	0.163404	0.710309	0.677071	0.730252	0.79101	0.0871979	1.37092	0.0523746	0.384597	0.955627	0.794041	1.23666	0.138783	1.19616	0.859631	0.66277	0.318062	1.03207	1.926	0.629023	1.02462	0.203067	1.43701	0.561644	1.87841	1.841	0.431036	0.885992	0.0119631	0.0183257	0.539826	0.226441	0.467844	1.03243	0.29609	1.22359	0.0129909	0.266932	0.254767	0.200251	0.899604	0.565838	0.342476	1.09053	0.0871427	1.31488	0.162156	1.43251	0.307044
333	0.103611	0.538507	0.370602	1.23825	0.554082	0.0414411	0.883115	0.320265	0.156366	0.683166	0.244613	0.930356	0.708533	1.64915	0.716868	0.499788	0.966622	1.33054	1.27632	0.246393	1.44556	0.481045	0.441493	0.259867	3.1174	1.48776	0.562779	0.515644	0.105106	0.297385	0.380838	0.614072	0.972028	0.793917	0.285155	0.95117	0.0333166	0.585618	0.163192	0.08992	0.574498	0.536184	0.0927379	0.928977	0.142542	0.268245	0.687469	0.378308	0.145718
334	0.302366	0.368295	0.397589	0.301979	0.354376	0.0610959	0.578385	0.050211	0.0772137	0.7434	0.439193	1.36428	0.984566	0.374974	1.13132	0.285681	0.5793	2.92014	2.29389	0.704629	0.490937	0.996473	0.286426	0.149499	0.45725	1.56425	1.55156	1.1125	1.17256	0.136445	0.140324	0.952782	0.146201	0.551486	0.363398	2.92901	0.0803348	0.83916	0.285649	0.244962	0.4971	0.273717	0.00962373	1.02804	0.219838	0.734421	0.805163	0.315122	0.318795
335	0.144167	0.666918	0.523919	1.26911	1.00447	0.0311984	0.777879	0.0014344	0.159712	2.22553	2.11919	1.94638	0.986522	1.16016	0.282947	0.949245	0.975399	3.16297	2.48779	0.499858	1.81521	0.814805	0.991759	1.03739	1.18347	4.36998	1.80013	0.828566	0.280606	0.616334	0.347546	0.266175	0.753531	0.98398	0.403449	2.74666	0.0115782	0.405855	0.00655574	0.142694	0.669312	0.75294	0.189006	1.11221	0.0329451	0.465423	0.681162	0.311822	0.678202
336	0.446034	0.219756	0.399838	0.32636	0.0590545	0.352447	0.972087	0.55421	0.0410335	0.264014	0.920321	0.736612	0.35074	0.191975	0.447677	0.258003	1.06134	2.02113	2.10232	0.304774	0.613928	1.08604	0.633725	0.270786	0.675184	0.330325	1.12374	0.232679	0.188502	0.349152	0.311072	0.274482	0.727774	0.580793	0.174628	1.94878	0.158622	0.537972	0.596293	0.769079	0.126441	0.446534	0.0246937	0.51672	0.810496	0.354641	1.01525	0.257142	0.306311
337	0.555554	1.76208	0.191487	0.0252781	0.294506	2.12556	0.102386	0.013067	0	0.0746915	0.467403	1.03984	0.124625	0.0179752	0.455173	0.0355149	0.165422	2.71636	1.15586	0.951579	0.904445	0.84462	0.128173	0.164577	0.117881	0.796642	0.802811	2.56833	0.391842	0.0642265	0.331786	0.223436	0.00691458	0.443123	0.604798	4.3924	0.193171	0.421164	0.354626	0.8636	0.161542	0.88787	0.00950536	0.629541	0.297952	0.40415	0.679732	0	2.81799
338	0.530299	0.186555	0.278813	0.360808	0.556838	0.140369	0.789115	0.218199	0.453128	1.05224	0.160064	1.45837	0.0118165	1.20927	0.234732	0.620975	0.375786	0.407975	0.540237	0.156551	0.925481	0.731013	0.958219	0.129466	1.24359	0.218595	0.425705	1.11898	0.118127	1.11438	0.542618	0.0434696	0.334225	0.856042	0.0594799	1.81954	0.0131253	0.107629	0.263442	0.36794	0.443572	0.110881	0.00145107	1.71604	0.219298	0.569745	0.870951	0.289303	0.25441
339	0.0538469	0.0901599	0.244867	0.0168466	0.0566092	0.173299	0.214098	0.588068	0.14814	0.0514104	0.258807	0.473185	0.0582333	0.0407302	0.158314	0.0343043	0.189822	0.172567	0.262787	0.0735993	0.976586	1.64867	0.00617268	0.135026	0.492211	1.035	0.642834	0.0340652	0	0.0745411	0.0470394	0.00810786	0.7266	0.272145	0.127612	1.31094	0.211686	0.0277175	1.10287	0.587556	0.27386	0.0204609	0	0.0143738	0.42637	0.0862318	0.329716	0.00912849	0.0654623
340	0.0541377	0.448956	0.714868	0.123872	0.357324	0.226906	0.820085	0.0288704	0.207481	1.3711	1.28506	1.64925	1.7625	0.13045	0.623315	0.0735974	0.611288	3.42561	3.18404	0.36009	1.4921	1.04683	1.41253	0.592132	1.00888	0.875343	2.53821	0.644903	0.465065	0.420215	0.783442	0.321299	0.0111306	2.30397	0.731589	3.08751	0.215922	1.08562	0.246127	0.820107	1.11749	0.621318	0.0495011	1.48809	0.0750416	3.4103	1.07645	0.193936	0.828869
341	0.227266	0.214457	0.413004	0.508819	0.442162	0.107696	1.0961	0.138691	0.00486987	0.820826	0.550481	1.42825	0.783497	0.906437	0.496479	0.211251	1.21424	1.93384	1.87563	0.136467	0.980342	0.789902	1.4292	0.510727	1.41425	0.734713	1.02946	0.568023	0.219424	0.348949	0.665964	0.368312	0.389926	0.534507	0.621661	2.18896	0.0211559	0.408393	0.0886405	0.369765	0.19829	0.129482	0.0816433	0.938227	0.384423	0.407914	0.350944	0.0903261	0.147832
342	0.214721	0.362447	0.249183	0.438387	0.100051	0.736223	0.401726	0.0416243	0.0538725	0.337598	0.992448	0.563317	0.289165	0.379701	0.146931	0.138697	0.364399	1.37756	0.727891	0.3082	0.874327	1.67345	0.242265	0.292649	0.509764	0.345583	0.390392	1.78142	0.0139396	0.212968	0.214545	0.0413675	0.073575	0.483036	0.11413	2.30178	0.0293765	0.249749	0.239026	0.493932	0.150248	0.282885	0.0516237	0.651964	0.609034	0.476544	0.991563	0.0405267	0.818349
343	0.0266709	0.813784	0.836646	0.355695	0.0979127	0.144098	0.966888	0.033937	0.0770057	1.28734	1.71083	0.844336	2.18179	0.643079	0.816455	0.303627	1.37334	2.6692	2.2112	1.36006	1.09649	0.426822	1.00275	0.475379	0.995888	2.6397	1.90667	0.369574	0.548643	0.914091	0.991137	0.237982	0.097073	2.5511	0.658275	2.60937	0.14533	0.569803	0.371448	0.221523	1.12094	0.350574	0.0660777	1.28139	0.290854	1.33064	0.492751	0.533901	0.346797
344	0.13963	0.00502597	0.299754	0.12683	0.0242686	0.536195	0.220868	0.00163595	0.669159	0.0912782	0.649196	0.274597	0.0256045	0.257762	0.0474203	0.601134	0.0883175	1.31335	0.611953	0.160384	0.667864	0.368462	0.122447	0.140379	0.58907	0.214496	0.538035	0.99119	0	0.0678313	0.0288343	0.0718796	0.165221	0.585119	0.000548084	2.8867	0.00784969	0.109551	0.403631	0.315541	0.403584	0.101579	0.00592308	0.385286	0.127359	0.104015	0.404192	0.0105224	0.475036
345	0.404145	0.132292	0.219945	0.162667	0.629329	0.0954228	0.692026	0.533374	0.159073	1.26764	0.32173	0.516098	0.799484	0.244046	0.124304	0.224556	0.115124	0.489596	0.255249	0.0680881	1.10878	0.791484	0.318776	0.705619	0.351937	0.61352	0.152872	0.724961	0.342779	0.0605427	0.0761839	0.395139	0.479023	0.156378	0.196103	2.90367	0.010103	0.10054	0.544469	1.27092	0.260379	0.287678	0.0125876	0.610527	0.563017	0.327857	0.714011	0.334179	0.318677
346	0.165524	0.289861	0.438588	0.708069	0.129586	0.0442432	0.759993	0.00605454	0.197387	0.81148	1.24101	1.75795	0.462708	1.43538	0.536899	0.54212	1.56589	3.05724	3.14807	0.196725	2.34198	0.597801	1.44527	1.05516	2.56614	1.69732	1.75561	1.38883	0.105789	0.44116	0.777382	0.0667074	0.305057	1.46149	0.59754	2.60332	0.000239183	0.579994	0.0305432	0.227557	0.411386	0.129131	0.276126	1.71196	0.1114	0.821499	0.332548	0.203141	0.503644
347	0.999597	0.467658	0.472676	1.14364	0.936762	0.288584	0.495259	0.0699749	0.213061	0.349135	1.01456	1.17207	0.563753	1.05474	0.434547	0.146653	1.24746	1.87643	1.53225	0.893567	1.43938	0.574117	0.334155	0.302124	1.44189	0.795095	0.737641	1.31753	0.425583	0.306589	0.271855	0.837103	0.394506	0.557238	0.298126	4.27281	0.00881733	0.311836	0.0852755	0.49347	0.435749	0.237303	0.0900302	0.742399	0.202117	0.848347	0.902126	0.20374	1.1529
348	0.205335	1.1365	0.702404	0.314275	0.49307	0.374518	1.80702	0.154136	0.246961	1.53065	0.968354	1.57464	0.780375	0.79788	0.412156	1.00861	1.46711	2.61746	2.97544	0.842282	1.18322	0.768531	0.911444	0.18244	0.778175	2.41699	1.6301	0.792489	0.439478	0.109001	0.207469	0.493363	0.207938	0.800037	0.49001	1.8826	0.00157986	0.414478	0.0381007	0.292735	0.253519	0.59415	0.246992	1.12738	0.0843149	0.833644	0.686201	0.868154	0.276916
349	0.0890858	0.272705	0.0934069	0.0838967	0.204788	0.0318642	0.639209	0.0029732	0.430806	0.679583	0.645166	0.383185	0.410285	1.85014	0.725454	0.667259	0.701182	0.436082	2.04173	0.266226	1.82061	0.557405	0.510442	0.271496	1.35112	0.94453	0.944885	1.13678	0.192141	0.231617	0.512698	0.186303	0.0464593	1.66047	0.117659	1.35415	0.0081504	0.476144	0.0914127	0.24381	0.290445	0.114099	0.0327329	1.12054	0.0712149	0.70573	0.273088	0.227668	0.206806
350	0.248021	0.00856056	0.479654	0.205275	0.0222651	0.0473306	0.273189	0.0534067	0.508472	0.23356	0.896187	0.368368	0.25014	0.909921	0.316352	0.847974	0.43796	0.780411	1.21444	0.205548	0.683312	0.794851	0.32026	0.138478	0.92533	0.306673	0.373939	1.03308	0.01244	0.209134	0.00520556	0.225197	0.0615878	0.439701	0.0044083	2.86947	0.00345912	0.2055	0.775268	0.451959	0.0621202	0.220568	0.00159218	0.235389	0.767211	0.174013	0.591308	0.0457375	0.929039
351	0.181806	0.119158	0.1823	0.72579	0.478996	0.193183	0.319783	0.0159158	0.392318	0.449887	0.457231	0.838225	1.24767	0.984322	0.328652	0.29155	0.838746	0.99125	2.44871	0.308117	2.33732	1.02818	1.55073	0.498872	1.46499	0.382742	1.03556	1.03241	0.0633869	0.373584	0.536118	0.0831531	0.212118	2.95922	0.245428	1.52115	0.126405	1.53817	0.0599911	0.742167	0.427331	0.309745	0.132406	2.40266	0.141686	0.0408007	1.00749	1.23809	0.380575
352	0.0377868	0.517814	0.343044	0.525624	0.953546	0.425464	1.34898	0.0037378	0.0647022	1.26688	0.952161	1.3337	0.567069	0.509891	1.16653	0.413022	0.895443	3.3241	2.91758	1.09936	1.03639	0.3836	1.07897	0.788244	2.09149	3.54344	1.01566	1.39481	0.0762024	0.0948303	0.468045	0.0418942	0.21704	1.87908	0.223972	1.48306	0.0469744	0.859075	0.288999	0.201332	0.567169	0.252216	0.197375	1.46037	0.245162	0.194938	0.3728	0.0342008	0.940311
353	0.12421	0.0507356	0.20861	0.125735	0.262975	0.493309	0.521021	0.247339	0.644088	0.203446	0.39205	0.284546	0.808757	1.34177	0.324647	0.137501	0.354933	1.38663	1.61421	0.0460415	1.51176	1.25548	0.399664	0.00984882	1.73837	1.07428	0.751326	0.635583	0.0043259	0.0472815	0.191356	0.426496	0.480147	0.635292	0.0188838	1.78296	0.00583334	0.743056	0.23832	0.45868	0.383686	0.318777	0.0344099	0.766597	0.446595	0.249053	0.284246	0.00459299	0.455274
354	0.796342	0.193372	0.194799	0.633612	0.451324	0.47056	1.14023	0.152092	0.160146	0.704271	0.43074	1.58896	0.252126	1.16706	0.0362693	0.344803	0.204925	1.03403	0.803306	0.179992	1.03798	0.998435	0.348862	0.0278803	0.909705	0.187143	0.615806	1.04271	0.268614	0.286169	0.0151817	0.438107	0.464764	0.37525	0.077824	1.68172	0.0104869	0.110128	0.445044	0.288985	0.0621001	0.356073	0	1.21706	0.288715	0.725702	0.517043	0.000104944	0.129517
355	0.113048	0.656997	0.648869	1.06824	0.350066	0.109421	1.05891	0.00580178	0.573945	0.848756	0.50957	1.14859	0.74738	1.83289	0.6021	0.472368	1.41048	1.67145	2.11588	0.331533	1.34218	0.240226	2.26705	0.714063	2.17818	1.32005	2.28021	0.467126	0.136969	0.52727	0.434173	0.361215	0.451386	1.02313	0.356564	1.35506	0.0056018	0.769078	0.130237	0.231475	0.443739	0.431762	0.530557	1.72222	0.191902	0.78622	0.420953	0.67322	0.0911607
356	0.123028	0.542074	0.197853	0.000180703	0.102354	0.366845	0.214674	2.51241	0.0753728	0.0629313	0.189879	0.326423	0.16033	0.0229444	0.0111493	0.0134418	0.0943696	0.332575	0.330526	0.0664028	0.689142	2.75129	0.119296	0.0272361	0.460478	0.507387	1.12493	0.0322857	0.00346805	0.0671162	0.0488972	0.105113	0.881665	0.0748252	0.356059	0.398406	0.130119	0.136487	1.51735	1.803	0.107519	0.175617	0.020964	0.00598199	0.561127	0.139758	1.56385	0	0.135625
357	0.90059	0.147852	0.645842	0.288317	0.981936	0.124319	0.458923	0.180907	0.98742	0.949997	0.19325	1.1738	0.164727	1.2902	0.228247	0.469012	0.535961	0.424355	1.85603	0.489062	2.47943	0.977364	1.07429	0.154984	3.02488	1.16922	1.61309	1.7604	0.341046	0.249949	0.559696	0.0491706	0.286406	1.37432	0.294767	1.46048	0.00762673	0.836812	0.111168	0.272814	0.247938	0.0771649	0.073353	2.51665	0.150042	0.423085	0.473718	0.748298	0.351002
358	0.895696	0.0495291	0.1654	0.867933	0.443514	0.0678982	0.970668	0.0437944	0.671421	0.836108	0.368904	1.08502	0.2934	1.77599	0.409728	0.508386	0.298787	0.93692	0.95462	0.345945	1.24065	0.449703	0.589392	0.261178	2.12648	0.928781	1.11392	2.07275	0.09826	0.0415668	0.10974	0.0311042	0.423162	0.454948	0.0770828	1.16857	0.0228459	0.377109	0.08987	0.067628	0.319244	0.0469072	0.163054	1.54993	0.463907	0.390053	0.456751	0.472912	0.564047
359	0.798764	0.301406	0.259872	1.17135	0.622296	0.0447705	0.758193	0.011158	0.308388	0.537557	0.639027	1.63334	0.0248899	1.97025	0.20387	0.553813	0.968254	0.515473	1.85468	0.202035	2.99832	0.171815	0.907889	0.490502	1.7818	0.231737	0.983657	0.739403	0.00983492	0.516796	0.721892	0.0879807	0.478512	2.03559	0.439186	0.779869	0.000160077	0.270161	0.100194	0.207629	1.22902	0.424285	0.0906703	1.63646	0.0600214	0.32191	0.712731	1.09226	0.9202
360	0.0927663	0.372054	1.38962	0.335511	0.434753	0.502066	0.891029	0.304919	0.322601	1.27745	0.340284	0.501181	0.787669	0.567221	0.607627	0.451081	0.335647	1.78356	1.36025	0.629589	0.527536	0.378943	0.949451	0.187357	1.82623	0.938689	1.2082	0.642014	0.20201	0.270023	0.321526	0.41297	0.185449	0.759732	0.112677	1.72835	0.0200705	0.476916	0.653178	0.163337	0.452864	0.180954	0.0119053	1.29173	0.267059	0.707761	0.767582	0.405276	0.346452
361	0.401216	0.567768	0.119924	0.383546	0.520851	0.0657317	0.903571	0.0366404	0.138249	1.34361	0.402959	1.68598	0.409848	1.55797	0.611418	0.563686	0.592328	0.895541	1.18694	0.420961	2.24691	0.52499	0.892473	0.401617	0.755409	1.48286	1.12205	0.525001	0.0495122	0.379574	0.385982	0.0808384	0.244115	1.22123	0.0177307	2.43571	0	0.436397	0.124403	0.451998	0.887022	0.124382	0.0824739	1.63432	0.117116	0.640157	0.518315	0.411427	1.3017
362	0.255719	0.071845	0.191497	0.74639	0.541479	0.0335836	1.01617	0.0434004	0.0951819	0.246848	0.399303	0.556787	0.0408618	2.11386	0.235783	0.323193	0.48687	1.14538	1.19261	0.139961	1.50145	0.405552	0.957833	0.0581422	1.208	0.755579	1.60517	0.521436	0.0238768	0.0245063	0.219507	0.309705	0.142684	0.88486	0.00754452	1.51498	0.00801888	0.226542	0.0544854	0.396297	0.270754	0.0916039	0.294605	1.75735	0.172266	0.121902	0.487183	0.233025	0.146736
363	1.1782	0.490463	0.752762	0.709277	1.41828	0.100844	1.50552	0.00925802	0.158625	1.86078	0.170562	1.37118	0.715268	0.998948	0.344134	0.315422	0.618102	1.8187	1.6668	0.730539	1.32194	1.57807	0.76981	0.0501999	1.25345	1.44898	1.13984	1.19988	0.315483	0.408062	0.339712	0.945521	0.737029	1.20127	0.153234	1.73334	0.013094	0.725544	0.108289	0.0630536	0.326559	0.64369	0.0375504	0.789051	0.0501043	0.622986	0.560724	0.668837	0.395718
364	1.39211	0.63937	0.74235	1.00278	0.526577	0.438278	0.879102	0.381895	0.603412	2.35478	0.676949	1.87644	0.740441	1.29766	0.622494	1.36665	1.40608	1.2374	1.5127	0.62765	2.07757	0.307672	0.738108	0.369238	2.2621	1.70187	1.38284	1.10253	0.876501	0.672067	0.521641	0.175656	0.493828	1.13547	1.11106	2.00548	0.0138808	1.22582	0.0201744	0.32643	0.595315	0.556992	0.14334	1.5429	0.0318653	0.519214	0.204769	0.764879	0.673729
365	0.337304	0.0597522	0.242491	0.356412	0.291226	0.0589159	0.69451	0.169828	0.905949	0.332048	0.640658	0.107337	0.00394971	1.2339	0.136881	0.696156	0.0681374	0.159968	0.396792	0.103448	1.06701	0.139418	0.620842	0.0876126	1.25196	0.228852	0.954322	0.923912	0.00785963	0.0755605	0.283455	0.0115739	0.488266	0.44943	0.0070797	1.13008	0.00568591	0.0841819	0.0635222	0.296861	0.360632	0.047197	0.0879036	1.16161	0.215577	0.297097	0.512173	0.210511	0.129393
366	0.484605	0.394728	0.286351	0.496706	0.749845	0.68148	1.03586	0.167556	0.0880459	1.28999	0.96578	1.60299	1.19662	0.243986	1.52237	1.26193	0.529577	2.35667	1.82329	0.966091	1.09482	1.14627	0.948014	0.0809588	1.13105	2.52886	2.38464	0.909613	1.0934	0.338042	0.288529	0.910285	0.637618	0.860519	0.121875	1.35583	0.123862	0.433782	0.310444	0.225782	1.00581	0.822751	0.100513	0.621303	0.299864	1.0781	0.781593	0.148752	0.146496
367	0.73075	0.681288	0.767954	0.328201	0.743528	0.273059	1.08656	0.181801	0.0714561	1.5561	0.412036	1.50242	0.323474	0.98929	0.565107	0.308519	1.30573	1.76418	2.67935	0.576022	2.11382	0.966622	0.595536	0.844131	2.43139	1.42753	1.27691	1.52043	0.00981922	0.315822	0.322784	0.122265	0.21972	2.03018	0.278277	1.95271	0.0213989	1.06985	0.267191	0.482336	0.416443	0.256005	0.0153223	2.25165	0.0180061	1.34693	1.00632	0.282946	0.371665
368	0.0318097	0.130663	0.272487	0.432123	0.728166	0.0252409	0.832558	0.0801874	4.24866e-05	1.48599	1.52822	1.07127	1.2102	1.50156	0.762406	0.233761	0.468119	3.0827	1.38081	0.481326	2.36915	0.663148	1.25239	0.53633	2.0455	2.95559	2.69212	1.29305	0.211582	0.734676	0.494199	0.3099	0.675555	0.590434	0.0260398	3.88792	0.0163329	0.409989	0.221995	0.380256	0.602253	0.402802	0.0456381	0.991985	0.0426562	0.977138	0.471148	0.130829	1.41072
369	0.0780846	0.284529	0.400925	0.541305	0.273175	0.0769676	1.26468	0.0818561	0.11928	0.921903	0.35222	1.04043	0.524212	0.996564	0.550746	0.334205	0.273357	2.27464	1.12037	0.53735	0.437144	1.08327	0.529798	0.168007	1.26085	1.30305	0.676843	0.708569	0.128358	0.24109	0.485221	0.373484	0.233327	2.03987	0.251969	2.67375	0.0288791	0.852645	0.0626109	0.338524	0.617937	0.492752	0.0448231	0.845057	0.0854412	1.01919	1.36488	0.0139541	0.523875
370	0.236477	0.183175	0.232194	0.625709	0.486958	0.0664174	0.275734	0.005539	0.061823	0.461673	0.537275	0.588459	0.523108	1.61259	0.32881	0.508459	0.517886	2.51864	1.10526	0.394099	1.22431	0.592972	0.921243	1.34154	1.56145	0.67582	1.18239	0.951702	0.0734842	0.137146	0.170049	0.0522661	0.29597	0.942711	0.195351	2.69537	0.089102	0.570678	0.132832	0.186051	0.356843	0.337065	0.0650512	1.62855	0.0801034	0.470723	0.41334	0.247533	0.58988
371	0.625991	0.00727422	0.414223	0.430708	1.36802	0.0600231	0.97961	0.139624	0.214248	0.458281	0.261158	0.687507	1.23511	1.34359	0.144253	0.338642	0.876269	0.359868	1.7975	0.28554	3.63076	0.331804	2.00272	0.254329	1.86814	1.23795	0.535837	0.953521	0.0264156	0.313572	0.675167	0.236048	0.242093	1.52831	0.182505	1.06033	0.0232898	0.452251	0.130745	0.163921	0.933106	0.375285	0.469275	1.64787	0.955834	1.04496	0.584475	1.02037	0.365135
372	1.91188	0.829303	0.351449	0.755875	2.01491	0.0791996	0.963676	0.0271921	0.142812	1.55885	0.0712953	1.61589	1.58256	1.60492	0.286408	0.326152	1.75006	1.34993	1.45028	0.965307	2.91508	0.167075	0.902163	0.337941	2.10645	0.845103	0.470158	1.27178	0.256458	0.631667	0.640388	0.602355	0.0820832	0.588099	0.343181	2.23739	0.0852133	0.556575	0.0143	0.122959	0.111331	0.0298811	0.0391477	1.58696	0.506388	0.526954	0.253597	0.841892	1.65635
373	0.0415734	0.20881	0.496918	1.21063	0.635713	0.084341	0.76249	0.0973261	0.416207	1.43844	0.240867	1.18061	0.672439	1.41566	0.112053	0.955953	0.329039	1.66158	1.40422	0.269884	1.13735	0.332267	0.679707	0.153672	0.940528	1.12904	0.7636	0.528701	0.0532049	0.272166	0.101271	0.0989676	0.161252	0.911522	0.181885	2.02645	0.0208281	0.234473	0.203126	0.0498614	0.912484	0.519048	0.178194	1.55369	0.17449	0.288522	0.598096	0.303363	0.631147
374	0.267849	0.302327	0.706245	0.471899	0.134349	0.309538	1.33103	0.0919324	0.205647	0.79446	1.12798	0.953051	0.553619	1.54717	0.620321	1.18289	1.18155	2.74902	3.06678	0.730692	1.8113	0.227398	0.926699	0.366855	1.79299	1.22758	0.960598	0.759863	0.148152	0.149651	0.202772	0.207834	0.143678	0.952241	0.127297	2.44036	0.00114266	0.728803	0.191848	0.391127	0.239147	0.656108	0.0115354	1.64822	0.110126	0.99145	0.20445	0.222549	0.114015
375	0.0524669	0.0308348	0.383828	0.461824	0.28109	0.0264637	0.584975	0.157385	0.386264	0.0341167	0.616973	0.199197	0.112186	1.48649	0.382786	0.43249	0.149491	0.889013	0.901242	0.0746725	0.710052	0.291582	0.762595	0.0306466	1.28407	0.192506	0.823853	0.668926	0.00676566	0.153958	0.196388	0.0277156	0.210887	0.439103	0.00675209	1.89258	0.00207098	0.451748	0.570744	0.461956	0.119924	0.126827	0.0504774	1.29267	0.385435	0.143031	0.112436	0.0634704	0.321672
376	0.514083	0.228074	0.786313	1.20052	1.15732	0.0574414	1.23296	0.0551841	0.218162	1.38163	0.224431	1.36581	0.582153	0.898107	0.297934	0.679142	1.01017	1.26626	0.961408	0.811137	1.15402	0.430832	0.949657	0.102685	1.74774	0.758932	0.901051	0.319471	0.33411	0.470999	0.694794	0.552135	0.441247	0.952082	0.110371	1.82351	0.0488092	0.384835	0.127819	0.0653986	0.0987651	0.089455	0.0222562	1.14771	0.465358	0.253141	0.511276	0.294212	0.178405
377	0.710464	0.353943	0.305874	0.893039	1.23462	0.00642795	1.1599	0.3268	0.0762628	0.335979	0.176359	0.687699	0.696562	0.471588	0.908247	0.296056	1.11158	1.41337	1.5338	0.380733	1.00542	0.749719	0.961981	0.0351309	2.14535	1.39855	1.5639	0.669783	0.0893955	0.548186	0.711471	0.80911	0.75116	0.867251	0.125034	1.76041	0.0673553	0.494316	0.198563	0.307221	0.316643	0.454794	0.0557052	0.70351	0.269183	0.611441	0.41828	0.333073	0.369444
378	0.425308	0.110092	0.0888506	0.943717	1.40906	0.068392	1.56134	0.159702	0.278949	0.160987	0.418116	0.225883	0.395624	1.46877	0.242658	0.317567	0.318339	1.18955	2.6568	0.191147	1.99253	1.00626	1.87348	0.202469	2.18428	1.37037	0.528464	1.23675	0.0307069	0.167636	0.622258	0.0756716	0.282491	0.948454	0.0404228	1.41448	0.208233	0.483777	0.147696	0.678656	0.239195	0.197932	0.122756	0.972081	0.594616	0.272406	0.527351	0.430416	0.439699
379	0.651486	0.702876	0.47867	0.508564	0.960564	0.134795	0.394114	0.106151	0.231038	0.691103	1.06381	1.40397	1.30431	0.133793	0.843104	0.267508	0.858256	3.07341	1.51207	0.635942	0.904564	1.15694	0.845291	0.0308247	0.993462	1.26737	1.56974	1.32318	1.56914	0.796305	0.219671	1.41146	0.201777	0.701255	0.800871	2.00734	0.133627	0.758248	0.724622	0.110031	0.430001	0.317767	0.013942	0.831986	0.147605	0.638405	1.10659	0.215913	0.587813
380	0.128258	0.491048	0.168197	0.905531	0.987946	0.00663707	0.732343	0	0.351776	0.416352	0.95059	0.680649	0.0449026	2.26856	0.361043	0.535437	0.264135	0.788965	1.56435	0.433273	2.29825	0.233013	1.65003	0.38907	1.34663	0.856825	0.809889	0.360002	0.00447606	0.337521	1.46631	0.22974	0.491059	1.03128	0.0934914	1.15032	0.0156865	0.451364	0.104848	0.0476786	1.3156	0.207742	0.14604	1.64424	0.0317646	1.12337	0.553166	1.29987	0.590694
381	0.205344	0.502716	0.0535859	0.428077	0.275492	0.331127	1.99393	0.259226	1.11128	1.81186	1.21075	1.60555	0.685969	1.34417	0.195612	0.408598	1.16429	1.54216	1.60488	0.449396	2.17807	0.905098	1.2811	0.271854	1.27101	2.30061	2.51723	2.00747	0.377674	1.1161	0.715614	0.0184803	0.367886	1.64347	0.412198	3.61439	0.00844523	0.315947	0.0516038	0.863791	0.831836	0.00108998	0.0933261	1.29429	0.299013	1.1874	0.735039	0.800742	0.942599
382	0.859987	0.055194	0.553762	0.429573	0.0516688	0.209393	0.616225	0.843292	0.076764	0.262896	0.592446	0.570114	0.138772	0.665658	0.145362	0.250321	0.8054	1.15097	1.21622	0.0848455	1.08825	0.305702	0.636841	0.0829889	1.64249	0.206949	0.798623	0.263182	0.0723649	0.404806	0.0512254	0.205711	0.603702	0.538315	0.0367454	2.35154	0.00829092	0.47741	0.621682	1.1084	0.168585	0.296363	0.00301195	0.324591	0.308863	0.252205	0.785466	0.0492719	0.884872
383	0.597208	0.229904	0.525053	0.2042	0.380536	0.210312	0.698193	0.0059458	0.549814	0.489524	1.5575	0.957067	0.458923	0.115042	0.477834	0.183114	0.2667	0.752764	0.397426	0.312452	1.59308	0.539061	0.256197	0.157487	0.901872	1.18253	0.62302	1.97913	1.37708	0.152171	0.194639	1.37678	0.465184	0.304462	0.000425087	3.02503	0.0395514	0.0476719	0.564266	0.0996806	0.637379	0.0188769	0.0679008	0.569446	0.256906	0.352166	0.491188	0.251637	0.385725
384	0.0244281	0.0976814	0.225338	0.165232	0	0.425207	0.221528	0.0236814	0.119719	0.159358	0.802794	0.433173	0.0189168	0.335709	0.0168413	0.689623	0.0696705	1.15899	0.267191	0.205683	0.15355	0.482802	0.0394696	0.0876376	0.117104	0.494674	0.220002	1.20091	0	0.0279552	0.0503771	0	0.153806	0.317023	0.112887	3.10184	0.0655644	0.0144121	0.260664	0.356463	0.350842	0.107959	0.000121842	0.667866	0.0711204	0.0560642	0.973108	0	0.535188
385	0.0409172	0.0242296	0.165617	0.294452	0.0729117	0.256564	0.404826	0.0105289	1.03	0.0494623	0.344144	0.115272	0.016992	0.606228	0.326573	0.227664	0.0331057	0.920033	0.988192	0.13283	0.53085	0.350012	0.0881191	0.0465986	0.392841	0.103141	0.332205	0.623746	0	0.0519779	0.0142835	0.0412995	0.0754082	0.31214	0.0044635	1.95814	0.00208301	0.0963285	0.363501	0.0698623	0.207815	0.0224954	0.00111219	0.616478	0.160538	0.0304567	0.192882	0.00778636	0.153695
386	0.044908	0.320513	0.204742	0.285864	0.354033	0.104056	0.858761	0.043443	0.202052	1.05387	1.41449	0.522723	0.918582	1.05766	1.27323	0.19918	0.533822	1.40272	1.33846	0.47622	1.38024	0.380966	0.648253	0.318093	0.935005	1.38236	1.65448	1.81818	0.506702	0.780618	0.356966	0.0107239	0.209259	0.556148	0.0279176	4.79277	0.0671704	0.0455993	0.0942073	0.266214	1.00385	0.484053	0.00180644	1.30684	0.156185	1.08075	0.196941	0.0598733	1.1041
387	0.0968218	0.232349	0.421029	0.432198	0.120374	0.0296355	1.2088	0.0758158	0.261107	0.453713	0.455156	0.798599	0.313882	1.05563	0.639779	0.283835	0.423298	1.47781	1.07294	0.228264	0.79312	0.659027	0.266235	0.0761853	1.24791	0.527574	0.669376	0.779365	0.244907	0.0823895	0.150072	0.184303	0.353602	0.567323	0.00817692	2.02364	0.016283	0.32665	0.316164	0.266413	0.447346	0.174292	0.0583792	0.803761	0.251621	0.531936	0.76431	0.0168563	0.46923
388	0.4827	0.198732	0.0967111	0.116499	0.859016	0.0138596	0.543549	0.033236	0.161623	1.03879	0.365831	1.73254	1.62025	0.781781	1.26032	0.101743	0.337332	1.60322	2.35267	0.632905	1.07895	0.455795	0.36113	0.036649	2.44494	2.19239	1.37548	1.2092	0.106478	0.189812	0.152565	1.10259	0.449369	0.516211	0.305289	2.09239	0	0.540445	0.379744	0.533321	0.168721	1.1588	0.0230898	1.4175	0.174823	1.09237	0.633269	0.0209672	2.2934
389	0.878014	0.546652	0.776195	0.444545	0.544313	0.17796	1.09589	0.0659563	0.297526	2.19215	0.551413	1.38178	0.84089	1.66864	0.866017	1.29841	0.880569	2.64589	1.97895	1.00049	1.45461	1.27236	0.348757	0.185746	1.21565	1.60389	1.95609	0.522174	0.900627	0.72269	0.338664	0.391485	0.418425	1.15767	0.363344	2.65017	0.0187458	1.15069	0.00125479	0.146057	0.653733	0.260239	0.0623291	1.16592	0.0620822	0.803924	0.462072	0.288132	0.386779
390	0.202222	0.295204	0.278799	0.17623	0.217749	0.18939	0.788934	0.0356632	0.395467	0.363984	0.554051	0.498191	0.477328	1.8284	0.296771	0.226248	0.714461	1.62216	2.58101	0.0799318	1.62256	1.11834	0.478323	0.37723	0.909127	0.22949	1.49222	1.173	0.0129393	0.410866	0.141153	0.00476235	0.278838	1.00948	0.166713	1.5587	0.0643964	0.35821	0.371369	0.352464	0.461391	0.0857562	0.00811681	1.24642	0.12119	0.197215	0.304051	0.0875809	0.561397
391	0.137753	0.0723051	0.105078	0.201646	0.265851	0.139594	0.761862	0.0356305	0.626504	0.230506	0.316375	0.245902	0.049095	1.86773	0.338838	0.427513	0.467628	0.173231	1.37994	0.108653	1.64197	0.939275	1.03567	0.340638	1.52538	0.410169	0.599642	0.936249	0.0971425	0.0298916	0.195099	0.135083	0.153623	1.57165	0.0147528	1.00926	0.118213	0.483005	0.278287	0.173412	0.588888	0.041853	0.181994	1.51446	0.233644	0.287095	0.395903	0.441999	0.0550684
392	0.195827	0.732543	0.248267	0.0432699	0.215743	1.36867	0.0698332	0.139934	0.0612453	0.351898	0.75867	0.665953	0.369483	0.169752	0.098248	0.361456	0.254156	1.27387	0.630221	0.985276	0.225043	3.01383	0.0508876	0.383042	0.301641	1.08453	0.863682	1.6689	0.00470302	0.0542997	0.0768644	0.0324696	0.353016	0.366784	0.120358	2.99734	0.0203457	0.254347	0.117022	0.531899	0.0242817	0.304351	0.0164688	0.80969	0.00596766	0.160113	1.45815	0.016865	0.966035
393	0.304685	0.0692898	0.1347	0.319827	0.111631	0.269333	0.472032	1.12876	0.446717	0.0263703	0.572121	0.321042	0.00331781	0.236962	0.0716159	0.116164	0.184769	0.543667	0.31844	0.0738582	0.472085	1.11542	0.0989462	0.159983	0.633517	0.257371	0.695801	0.216222	0.0252448	0.169006	0.113748	0.0693601	0.615684	0.140451	0.0169302	1.24523	0.00134672	0.065941	0.930833	0.796078	0.0920037	0.0883827	0.00822798	0.186799	0.401578	0.202848	1.01972	0.0292576	0.202026
394	0.124839	0.416164	0.0449223	0.654973	1.48232	0.0423223	0.683809	0.143537	0.00186529	0.634106	2.27709	1.18092	1.18425	1.45059	1.37684	0.166699	0.205656	2.02856	1.31048	0.892251	2.22316	0.481424	0.373846	0.206607	1.91694	2.93028	1.61284	1.20936	0.457709	0.324738	0.396817	0.360509	0.407963	0.864526	0.00471983	3.85759	0.0376288	0.0766164	0.917252	0.355633	0.742185	1.02895	0.0175367	0.460988	0.544906	0.336132	1.24484	0.0668808	2.5423
395	0.36145	0.146264	0.40252	0.184439	0.110716	0.15845	0.45599	0.665712	0.327728	0.155769	0.732056	0.226803	0.00949276	0.741	0.0819037	0.386674	0.153955	0.577864	0.821619	0.139641	0.527409	1.16371	0.575257	0.0230329	1.00717	0.149738	1.35147	0.345453	0	0.44341	0.0893925	0.0449933	0.237425	0.276639	0.0826358	1.70353	0.00194248	0.0546526	1.0755	1.71896	0.0742024	0.0993504	0.000184412	0.250015	0.477768	0.40809	0.879931	0.00123946	0.377909
396	0.430211	0.373868	0.360107	0.357385	0.422905	0.31582	0.109835	0.036136	0.0117215	2.40029	0.680395	1.02533	0.771599	0.388051	0.455778	0.807729	0.661673	2.66214	1.62564	0.789691	0.622579	0.62344	0.377054	0.0683709	1.00189	1.7648	2.03505	0.461054	0.974496	0.125281	0.609985	1.601	0.1267	0.890922	0.247811	0.596013	0.462732	0.318738	0.215112	0.16122	0.423048	0.446988	0.0737265	1.10035	0.185978	0.451214	0.909041	0.0588499	0.171248
397	0.0390042	0.198877	0.228177	0.238334	0.473357	0.100728	0.614392	0.32765	0.117162	0.723902	0.856562	0.295173	0.0609544	1.70291	0.106761	0.687434	0.703994	0.429893	0.860218	0.115672	1.66604	0.683827	1.7647	0.515666	1.17603	0.707555	0.538763	0.583913	0.0462022	0.0625356	0.344858	0.0334207	0.299046	1.11106	0.0146234	1.43625	0.0559813	0.441759	0.0283369	0.988488	0.315695	0.0254934	0.0394133	1.60393	0.260777	0.753172	0.314956	0.490657	0.22117
398	0.416653	0.0374256	0.11116	0.267536	0.274522	0.0550743	0.720743	1.25366	0.429135	0.0921081	0.407873	0.341166	0.0196939	1.46486	0.144592	0.0658053	0.187024	1.28368	0.533395	0.0839617	0.237212	0.485244	0.308921	0.12719	1.2845	0.266575	1.20366	0.344596	0.0021233	0.0671334	0.00753868	0.0877253	0.594956	0.251129	0	2.23262	0	0.1442	0.549967	1.03521	0.108281	0.150442	0.0610204	0.944561	0.160164	0.242144	0.474497	0.00139937	0.471194
399	0.0674638	0.136237	0.554234	0.282138	0.15563	0.0653031	0.179687	0.00893046	0.18994	0.119763	0.0503782	0.277608	0.054266	0.0306925	0.612564	0.553019	0.0624101	0.408076	0.8038	0.283198	0.690301	1.13824	0.180616	0.0001403	0.106534	0.311927	0.281259	0.923891	0.0161427	0.0335051	0.113813	0.465163	0.0804437	0.216063	0.119909	0.766083	0.0655519	0.015138	0.697067	0.0577781	0.00713579	0	0.00903971	0.407036	0.16523	0.310641	0.395143	0.00375788	0.00162057
400	0.238011	1.83911	0.472093	0.713662	0.946191	1.56127	0.21092	0.330639	0.220422	0.922118	0.33007	0.823162	0.0118171	0.343778	0.705086	0.576826	0.872094	3.44675	3.26382	2.60204	1.19954	1.41809	0.776726	0.108825	0.312101	2.04979	1.16785	0.816873	0.0230317	0.430498	0.654876	0.0679653	0.052017	0.908853	0.272294	0.0701686	0.424577	0.234741	0.258537	0.501721	0.9822	1.63726	0.318392	0.87646	0.270665	0.175315	2.53224	0.1729	1.07963
401	0.147756	0.468406	0.42647	0.076507	0.189458	0.220588	0.812828	1.02166	0.0431785	0.301078	0.30527	0.570026	0.489311	0.155223	0.0664658	0.227946	0.35425	0.456038	0.750968	0.305488	0.308499	1.73359	0.457555	0.338955	0.438052	0.388051	0.46235	0.474041	0.0207133	0.129543	0.177987	0.200984	0.863402	0.155442	0.271365	0.6691	0.141829	0.185749	0.535607	0.964312	0.114436	0.236982	0.0196114	0.345392	0.63936	0.449039	1.04534	0.125132	0.395517
402	0.83446	0.630071	1.36283	0.383252	0.452203	0.0463625	0.222667	0.0159639	0.659228	1.90376	0.285656	0.958341	0.597464	0.419691	0.551429	0.385612	1.25824	1.71884	1.86363	0.44357	1.25492	0.666929	1.04614	0.420151	1.74919	1.16305	1.62866	0.321674	0.186081	0.255681	0.339853	0.340066	0.275187	1.96453	0.583055	1.95993	0.0659149	0.857329	0.0559763	0.161281	0.140461	0.262048	0.112079	0.712136	0.214362	0.759168	0.395894	1.02346	0.350826
403	0.0940931	0.395659	0.437054	0.622857	1.44576	0.211134	1.00121	0.302024	0	1.08863	0.401254	0.466741	0.700202	2.68643	0.928669	0.883797	1.31826	1.81315	3.06487	0.479798	3.33497	0.495711	0.82319	0.178725	2.96977	0.914528	1.32542	0.500876	0.0656672	0.304268	1.28797	0.79859	0.981153	1.19213	0.137161	2.2604	0.0523263	1.33737	0.32462	0.581106	0.563998	1.25462	0.195053	0.861834	0.314597	0.563292	0.497627	0.12943	0.88869
404	0.119335	0.233575	0.256448	0.276095	0.646342	0.146756	0.492556	0.0081689	0.0353291	1.37041	0.674641	0.244589	1.10791	1.0245	0.43427	0.164346	0.39869	1.00713	0.750491	0.475922	1.69119	0.1743	0.464134	0.380821	1.3845	1.8878	1.00442	1.0033	0.0668213	0.107518	0.424645	0.436606	0.142615	0.844097	3.55153e-05	3.19137	0.0117143	0.268255	0.216707	0.279858	0.872537	0.716564	0.0243871	0.683812	0.351205	0.509761	0.235599	0.342317	1.74252
405	0.735328	0.286731	0.445793	0.827694	0.296316	0.0843316	0.602128	0.0861182	0.357457	0.806755	0.448472	0.905659	0.129019	0.968016	0.414206	0.738512	0.395847	1.86773	1.27578	0.472329	0.696335	0.433862	0.412725	0.0704908	1.43293	0.960487	1.01063	1.00807	0.0815066	0.28069	0.0856048	0.0528683	0.171808	0.877957	0.0460452	2.65074	0.0194901	0.425379	0.129793	0.103073	0.276458	0.330443	0.101317	0.952664	0.0231776	0.198826	0.813012	0.124603	1.19731
406	0.188111	0.0291777	0.769849	0.179726	0.222471	0.280319	0.851214	0.0592112	0.363497	0.195368	0.50198	0.871214	0.0264044	0.337132	0.182276	0.546629	0.29186	1.43191	0.628078	0.186938	0.294056	0.58562	0.235833	0.104777	0.731686	0.532672	0.576235	0.656919	0.00250629	0.0816554	0.0426441	0.00855279	0.391342	0.779707	0.00897073	2.53349	0.0259407	0.127243	0.730719	0.161822	0.501012	0.216856	0	0.406265	0.289633	0.0842798	1.15612	0.0361482	0.96036
407	0.0380011	0.11785	0.240599	0.0787813	0.0899634	0.303329	0.234262	0.160333	0.858477	0.0488889	0.559386	0.275702	0.0662178	0.261753	0.208871	0.183155	0.139076	0.481028	0.319386	0.406704	0.27675	0.697802	0.0110262	0.0273743	0.201451	0.322514	0.406244	0.970297	0	0.0283982	0.0203701	0	0.172632	0.260241	0.0607727	2.24886	0.0499586	0.0734798	0.24555	0.396563	0.187814	0.0607305	0	0.41479	0.0191123	0.179512	0.794573	0	0.546705
408	0.30678	0.630899	0.55531	0.710098	0.823207	0.810141	1.07249	1.5778	0.152851	1.46877	0.713531	0.987621	0.461228	0.542479	0.989617	0.271663	1.30989	1.05599	1.16914	0.657156	0.222645	0.113039	1.25841	1.2097	0.750848	0.357901	1.35428	0.397728	0.106909	1.02386	2.56105	0.413683	2.48963	0.62882	0.871378	1.95106	0.537411	0.379468	0.23457	1.42513	0.391832	1.32193	0.483222	0.495526	0.29949	1.98833	0.733381	0.47327	0.587563
409	0.361425	0.609554	0.570942	0.806932	0.685246	0.113082	0.3665	0.103518	0.446094	0.913665	0.318414	0.615279	0.421659	0.65159	0.387496	0.849117	1.14771	0.635526	2.42083	0.247085	1.80325	0.566986	1.62248	0.546095	1.36575	0.664851	1.8198	1.18156	0.211722	0.570218	0.290672	0.0859274	0.286674	1.86111	0.0894969	1.78587	0.0480964	0.949697	0.220548	0.144087	0.701293	0.540208	0.183853	1.48629	0.19062	0.195771	0.429386	0.934569	0.339585
410	0.199662	0.627925	0.388717	0.726739	0.750488	0.00997409	1.29531	0.0354265	0.46068	0.978824	0.417304	1.28559	0.199244	1.85867	0.462937	0.627858	0.606501	0.643598	2.29973	0.528139	2.09633	0.394419	1.00946	0.695312	1.91713	1.58039	0.523546	0.717206	0.019141	0.111589	0.698671	0.143103	0.388813	0.726579	0.483937	1.61995	0.129441	1.09939	0.330199	0.416724	1.02447	0.887939	0.437603	0.77946	0.0866246	0.998814	0.800696	1.70259	0.162078
411	0.545889	0.176916	0.277065	0.484239	0.767403	0.117213	0.310625	0.0328626	0.366001	1.03907	0.23633	1.6193	0.888095	1.46113	0.576442	0.526346	1.00176	0.195201	0.818869	0.283699	2.09378	0.608894	1.01025	0.220683	2.55758	0.950317	0.937976	0.857279	0.040709	1.60489	1.08763	0.0976823	0.0833142	1.11036	0.206848	1.18543	0.00578073	0.937892	0.0908122	0.629476	0.0737532	0.117401	0.108647	0.830619	0.0412508	0.751096	0.341957	1.67707	1.22189
412	0.0613634	0.983414	0.576559	0.638465	0.307308	0.188695	1.85272	0.0679517	0.247295	0.558193	1.71542	1.48585	0.302331	0.291511	0.672891	0.286157	1.08581	4.90168	2.5285	0.78494	0.684186	0.916396	0.221151	0.539988	1.95057	2.86216	1.53163	0.976037	0.000427436	0.244266	0.104167	0.104031	0.394704	1.50187	0.190966	2.46046	0.0974402	0.92482	0.043916	0.259284	1.35032	0.280708	0.0969515	1.57885	0.0498581	0.801781	0.851036	0.049229	0.602026
413	0.074284	0.772088	0.235757	0.39168	1.37513	0.150553	0.519463	0.155108	0.222732	1.59483	1.04434	0.595456	0.886761	1.18133	1.21216	0.398975	0.717801	1.7917	1.30867	0.522107	2.3396	0.779109	0.921237	0.251747	1.35477	1.04238	1.06475	1.17599	0.119845	0.94176	0.490139	0.245201	0.529801	0.932643	0.270059	1.53756	8.69306e-05	0.247187	0.152816	0.453294	0.470042	0.453325	0.0588496	1.37482	0.0715267	1.89832	0.860058	0.305218	0.611605
414	0.188822	0.631154	0.174819	0.206451	1.44728	0.267698	1.85697	0.170921	0.740029	0.503532	0.18326	1.14454	0.40264	0.477965	0.483401	0.853497	0.137399	0.265547	0.693052	0.853399	2.18548	1.53216	1.55256	0.799002	0.455493	0.521199	0.0524638	0.826325	0.0549346	0.28437	0.316143	0.0926851	0.357187	0.901467	0.11851	0.743873	0.0913126	0.100779	0.017641	0.782835	0.405081	0.136341	0.0486765	0.955471	1.15942	0.558719	1.35273	0.938624	0.691985
415	0.0230535	0.302138	0.416073	0.712183	0.64924	0.0904145	0.377313	0.00690053	0.224852	0.696262	1.09656	0.138337	1.16429	0.825006	0.975615	0.218816	0.141973	1.87276	0.568152	0.263591	0.313039	0.183987	0.583227	0.139257	0.501611	1.88192	1.36402	0.890365	0.325183	0.336101	0.122474	0.550882	0.123816	0.443912	0.000794019	3.90603	0.185309	0.0693903	0.32011	0.100424	0.584736	0.754556	0.0506873	1.0793	0.117259	1.09916	0.093656	0.181268	0.753178
416	0.125906	0.158853	0.805448	0.731061	0.356747	0.000802517	0.758381	0.0292348	0.0814344	1.49336	0.64298	0.834075	0.720346	1.87341	1.02089	0.373648	0.846545	1.14893	2.59647	0.24901	2.93152	0.433947	1.65595	0.11183	2.27667	1.68208	1.38254	0.593761	0.0140431	0.0631717	0.585713	0.221905	0.199054	0.938968	0.198863	2.19575	0	0.649675	0.194103	0.233768	0.856154	0.604543	0.0135223	2.05504	0.0921744	0.598775	0.381629	0.452316	0.287891
417	0.460383	1.19896	0.264546	0.721053	0.550585	0.0680558	1.8401	0.107658	0.22078	0.696959	0.672894	2.04433	0.55121	1.55033	0.166904	1.0584	0.646712	2.42995	1.90881	0.766557	1.64769	1.53533	0.916485	0.392054	0.656527	1.00182	1.05092	0.576456	0.0859909	0.375715	0.392849	0.0700668	0.889184	0.896051	0.288409	1.15766	0.00673725	0.786987	0.00763433	0.571605	2.05978	0.758817	0.184448	0.468312	0.168857	1.91575	1.44823	1.61879	0.47926
418	0.0240197	0.269681	0.376494	0.316912	0.1999	0.258352	0.675131	0.147531	0.192275	0.726262	1.3667	1.11146	0.756786	1.08389	0.471562	0.133812	0.330248	3.13753	2.34673	0.390254	0.924786	0.766673	1.1092	0.358327	1.66882	0.79151	2.23084	1.26248	0.267794	0.898919	0.345402	0.0827897	0.198427	1.00488	0.101627	2.60676	0.186751	0.593461	0.139274	0.402086	0.458629	0.0316951	0.0434707	1.89969	0.250852	1.04323	0.757594	0.0779958	0.341017
419	0.0090508	0.0671674	0.0916825	0.513399	0.379208	0.117615	0.691965	0.275996	0.880273	0.53726	0.472934	0.811912	0.342953	0.652844	0.0218565	0.0980325	0.616339	1.47418	2.10435	0.236552	2.05757	0.744927	1.86309	0.346896	1.52219	0.917251	0.476024	0.187338	0.0892213	0.246816	0.488879	0.0428846	0.134031	0.762787	0.0216235	1.35383	0.0720584	0.133158	0.231785	1.90565	0.575487	0.288822	0.267926	0.841232	0.232784	0.949028	0.553392	0.368827	0.0361037
420	0.12085	0.40351	0.151034	0.587068	0.50705	0.0344329	0.679132	0.0803536	0.167068	0.238047	0.419453	0.358931	0.224451	1.79435	0.26613	0.417095	0.453935	0.76619	2.01736	0.170753	2.29421	0.627004	1.73107	0.17839	1.02414	0.317456	0.937176	0.331194	0.0728912	0.124112	0.792745	0.246898	0.130478	0.997211	0.0816836	1.70781	0.0534445	0.444706	0.0289097	0.444533	0.664927	0.0232856	0.137716	1.62761	0.17324	0.44269	0.389026	1.13637	0.445213
421	0.182819	0.619568	0.985892	0.632154	0.26523	0.0743281	1.73537	0.20021	0.0911925	1.52101	0.81636	1.01084	0.4811	1.40263	0.399387	0.33924	0.577715	1.03974	2.33784	0.217262	0.823135	0.447382	1.50091	0.64236	0.842271	0.889579	0.975006	1.06436	0.26253	0.556784	0.566279	0.151108	0.178155	0.673186	0.251206	3.13701	0.0311517	1.06073	0.176285	0.373963	0.150892	0.172589	0.153714	1.25271	0.107777	0.457982	0.299306	0.0912978	0.215385
422	0.260454	0.170723	0.416035	0.575112	0.774155	0.0215903	0.4819	0.0881052	0.732431	0.885741	0.301682	1.87449	0.230566	1.44207	0.229562	0.906491	0.80985	1.04715	1.37007	0.0782839	1.70529	0.133631	0.978235	0.658902	1.94865	0.360432	0.885453	1.06246	0.0933859	0.861549	0.934718	0.0547447	0.456951	0.715206	0.200936	0.840487	0	0.855006	0.325404	0.301231	0.42669	0.570217	0.191439	1.95781	0.0604392	1.27572	0.720058	0.309974	1.54578
423	0.104578	0.568997	0.39029	0.407472	0.552161	0.0622335	1.4222	0	0.144133	1.39416	1.78458	0.533851	0.19056	2.18149	0.72868	0.607814	0.724696	1.79489	1.60508	0.496535	0.887453	0.459363	1.12698	0.857127	1.46512	2.14676	1.18374	0.505428	0.0966656	0.0305416	0.592114	0.535672	0.330462	0.837619	0.0695956	2.15307	0.023655	0.402385	0.212958	0.0165689	0.78474	0.06341	0.396864	1.71591	0.833878	0.111165	0.356941	0.470746	0.391322
424	0.159475	0.230031	0.688776	0.495606	0.60975	0.0873392	0.509419	0.0829633	0.261621	1.02221	1.06859	0.800639	0.355303	1.6469	0.37952	0.781664	0.605121	1.55935	2.94203	0.359562	2.3569	0.115294	1.85543	0.461788	2.34271	0.763094	1.02345	1.41998	0.0249556	0.0739397	0.837072	0.124147	0.180947	1.64634	0.232658	1.38914	0.0186955	0.98672	0.377227	0.0877204	0.888289	0.264985	0.176588	2.32305	0.0808373	0.346917	0.286656	0.401215	0.361638
425	0.105146	0.121716	0.491786	0.573674	0.208913	0.115271	0.464105	0.0785629	0.224241	0.214105	0.873275	0.813124	0.798966	0.804225	0.622153	0.125513	0.842587	2.76989	1.31151	0.174719	0.607672	0.22665	0.14146	0.349416	1.7513	0.222218	1.32856	0.247857	0.00304503	0.0689509	0.0207741	0.224413	0.30737	0.293575	0.0578462	3.27224	0	0.71258	0.473231	0.402196	0.371878	0.288914	0.0148583	1.15563	0.139975	0.0571242	0.449492	0.0546773	1.57139
426	0.0760655	0.785663	0.70856	0.248191	0.500259	0.45561	0.315449	0.00218873	0.42497	1.96198	2.98579	0.503521	0.281127	0.227437	1.65095	0.727138	0.149077	2.93319	1.98493	1.29432	1.13318	0.457974	0.404206	0.0957711	0.55278	2.81902	1.18261	0.570415	0.808765	0.483497	0.446846	0.504805	0.449542	0.531988	0.193093	1.94988	0.264704	0.178432	0.185009	0.0342644	1.2443	0.186076	0.686914	1.05471	0.479999	0.302559	1.188	0.437132	0.0160008
427	0.270368	0.192916	0.437206	0.564179	0.331352	0.101931	0.760094	0.110144	0.00708586	0.731897	0.659278	0.876433	0.147806	1.71127	0.407265	0.600945	0.642949	0.847772	1.56156	0.285357	0.843242	0.66667	1.28306	0.180764	1.40698	0.609829	1.1472	0.700386	0.0407368	0.316387	0.404304	0.0641349	0.0666907	1.03782	0.0972068	1.84527	0.0363461	0.396557	0.151582	0.428004	0.0902949	0.0429435	0.0865037	1.74113	0.232741	0.390348	0.529021	0.140951	0.832141
428	0.100765	0.261859	0.515631	0.517001	0.0477476	0.742251	0.408342	0.311361	1.82441	0.354592	1.45112	0.694087	0.115306	0.355812	0.611849	0.0917361	0.248583	0.435102	1.81586	0.132352	1.70427	0.255215	1.66961	0.383986	0.854261	0.438917	0.321987	1.99809	0.255471	0.33897	0.633307	0.111629	0.169468	1.59229	0.0632049	1.39523	0.244569	0.266596	0.46535	0.501571	1.0551	0.141124	0.205031	0.699211	0.0278134	1.37159	0.201929	1.49503	0.469225
429	0.0471855	0.136282	0.381628	0.536007	0.0110295	0.185075	1.3159	0.151367	0.638838	0.680456	0.747744	0.984764	0.255352	0.929769	0.305218	0.905547	0.41243	1.33953	1.53278	0.626657	0.746244	1.10023	0.526358	0.36773	0.389592	0.482821	0.808094	1.19549	0.00419455	0.046655	0.381757	0.0109062	0.0893013	0.920371	0.0526565	2.38513	0.022665	0.53966	0.202312	0.48691	0.766973	0.163066	0.0316306	1.7047	0.0287317	0.547623	2.19417	0.0725838	1.51307
430	0.0385255	0.0516467	0.508387	0.138188	0.523692	0.108597	0.910055	0.193925	0.556634	0.812348	0.719899	0.713497	1.43191	1.4389	0.720382	0.650866	0.52153	1.02063	2.30321	0.274141	1.39207	0.925223	1.57606	0.156339	1.39159	0.820889	1.37711	1.24128	0.24757	0.455189	0.351665	0.280222	0.495857	1.07702	0.0573247	1.11731	0.0214733	0.358029	0.134214	0.158458	0.587089	0.0456124	0.157854	1.71097	0.306101	0.628416	0.643101	0.609101	1.18743
431	0.433635	0.888848	0.497112	0.00257892	0.0175363	1.89418	0.117133	0.00289178	0.095875	0.114519	0.475738	0.711444	0.49304	0.0018309	0.348295	0.0901569	0.0932167	1.1461	0.071168	0.470456	0.694477	1.23762	0.0137151	0.0310165	0.0235146	0.3524	0.323622	0.946331	0.0160868	0.0412328	0.143645	0.211088	0.0713174	0.22746	0.0851903	2.18963	0.0807504	0.0671951	0.576798	0.660325	0.423148	0.101286	0.0127371	0.170823	0.164014	0.0717321	1.9725	0.0263549	0.360869
432	0.31138	0.120314	0.141792	0.808132	0.380428	0.0403	0.985672	0.0161106	0.628868	0.765142	0.418859	0.499013	0.096014	2.68206	0.044457	0.294553	0.308445	0.418678	1.38574	0.261184	1.06972	0.751608	1.16649	0.438241	1.55243	0.471747	0.728883	1.52025	0.0525777	0.241541	0.560229	0.109277	0.15785	1.48027	0.316281	0.865501	0.0410159	0.471697	0.224074	0.119318	0.149957	0.0518663	0.333038	2.23998	0.0508847	0.554497	0.334113	0.742311	0.0893218
433	1.6158	0.666621	0.275398	0.442865	0.363961	0.025211	0.846243	0.0763968	0.167514	1.01305	0.481488	1.30577	0.525092	1.16899	0.57617	0.350243	0.762705	0.669391	1.53769	0.342884	2.63569	0.289157	0.764107	0.325489	1.86126	0.866042	0.295065	0.532039	0.0206459	0.376573	0.656706	0.433775	0.139587	2.0764	0.0537945	0.910322	0.000376284	0.358072	0.050898	0.466839	0.671013	0.449415	0.289003	1.2807	0.714655	0.430677	1.47339	1.12831	1.01059
434	0.561646	0.191328	0.450856	0.0141195	0.0546787	2.11222	0.488048	0.0362085	0.364395	0.0191807	0.178152	0.718155	0.651343	0	1.02221	0.0181445	0.0603672	0.231693	0.145486	0.976301	1.07467	0.637919	0.0120773	0.00050326	0.360689	0.379686	0.224565	0.844042	0.0168131	0.000932779	0.0756956	0.17157	0.0697191	0.713843	0.0891161	1.22972	0.0355946	0.10618	1.26961	0.354157	0.15123	0.0277467	0	0.0370967	0.132307	0.150744	1.40596	0.00261177	0.441299
435	0.693135	1.5141	0.236441	0.450877	0.279876	2.39149	0.276288	0.0255468	0.0127925	0.119778	2.28714	1.17678	0.47734	0.0759527	0.646583	0.00991226	0.0195559	2.25319	1.54781	1.01903	1.03361	1.61594	0.0743648	0.168702	0.280449	1.60565	1.15641	2.8824	0.800165	0.133093	0.285731	0.146882	0.168821	1.2882	0.0604137	1.34863	0.61438	0.935076	0.979096	0.635655	0.391659	1.30286	0.848465	0.845659	0.177493	0.640665	1.11359	0.0171338	3.48897
436	0.44015	0.135168	0.132988	0.786385	0.608706	0.0509509	0.810628	0.0904465	0.211519	0.711908	0.113818	1.18364	0.0350542	1.41561	0.341164	1.03522	0.34002	0.447651	0.557345	0.571672	1.3229	0.269744	0.846263	0.187437	1.32293	0.876684	1.02618	0.612602	0.000894738	0.306834	0.130652	0.0054083	0.519979	1.08143	0	1.14719	0.00154978	0.201498	0.0203857	0.248506	0.414014	0.207537	0.108501	1.55132	0.096584	0.346884	0.420661	0.360595	1.36537
437	0.687858	1.03576	0.279697	0.834195	0.779581	0.44037	1.23235	0.296171	0.0495625	0.654882	0.203811	1.50003	1.85266	0.886267	0.98321	0.421377	1.26413	2.84833	2.29426	0.834147	1.13566	1.22996	1.29264	0.423529	0.666088	1.04959	1.22332	1.18803	0.519808	0.679602	0.720392	0.21697	0.0638695	1.4493	0.871185	2.69228	0.0779201	1.53742	0.290393	0.310576	0.360387	1.74887	0.36267	0.498946	0.106165	0.754532	1.58617	0.49656	1.04984
438	0.371017	0.515622	0.647159	0.670066	0.504093	0.253391	0.47296	0.0289597	0.147614	0.647939	0.264358	0.794176	0.440896	0.343363	0.614178	0.356581	1.00461	1.87828	1.64076	0.227931	0.680576	0.511877	0.219165	0.0596413	0.687162	0.386906	0.613319	0.672471	0.331902	0.379798	0.167543	0.945077	0.0495446	0.52573	0.111882	2.30433	0.0231055	0.199661	0.316606	0.0839594	0.254884	0.175654	0.00295088	0.265778	0.234413	0.135834	1.08708	0.0668908	0.505421
439	0.311206	0.427861	0.561181	1.30446	0.166364	0.142393	0.670874	0.0674466	0.37229	0.755323	0.595464	1.30906	0.575515	1.91431	0.475388	0.554652	1.57065	2.10476	3.78296	0.222637	2.47813	0.188241	1.81403	0.557149	2.13276	0.430337	1.14864	0.477538	0.0863894	0.267492	0.760681	0.243599	0.499996	0.564945	0.00891007	1.87841	0.00778996	1.69976	0.349884	0.208705	0.16316	0.335253	0.222063	1.91297	0.129431	0.00691281	0.226664	0.92006	0.153496
440	0.725271	0.340437	0.310728	0.738753	0.394789	0.0226724	0.284861	0.00456415	0.0627578	0.696302	0.653185	1.10767	0.386128	2.42027	0.501263	0.114616	0.387648	1.16253	0.959104	0.437135	1.06488	0.291907	0.635378	0.406516	2.33944	0.752179	1.10982	0.640636	0.0653291	0.123344	0.251007	0.206721	0.247409	1.06223	0.039302	1.79944	0.00820755	1.02654	0.0717786	0.317519	0.119083	0.266096	0.0808342	1.88845	0.0777142	0.356864	0.491096	0.216374	0.577398
441	1.66807	1.26497	0.518271	0.805528	0.292084	0.606646	0.570768	0.342518	0.00728906	0.674465	0.633877	1.64515	0.487064	0.980191	0.358772	0.652216	0.472818	2.8819	1.31796	0.706942	1.07645	0.448778	0.419049	0.499415	0.710993	1.08664	1.68317	0.879139	0.153814	0.939686	0.467966	0.10332	0.151728	2.17879	0.456654	2.29481	0	0.82031	0.121108	1.23214	1.07226	2.22747	0.0797383	1.16944	0.175784	0.852699	1.51333	0.285284	2.80263
442	0.139786	0.473147	0.341993	0.453815	0.0879641	0.108676	0.508928	1.21605	0.297036	0.37767	1.2457	0.608985	0.0385927	1.11824	0	0.378279	0.471705	0.569386	0.940356	0.0707459	0.555536	1.76935	0.868899	0.680969	0.283366	0.0686313	0.697718	0.580675	0.0089556	0.823811	0.144296	0.00756493	0.820819	0.177508	0.0718969	0.957804	0.00400004	0.107951	0.717186	1.72424	0.207842	0.0210695	0.130965	0.562078	0.857576	0.297938	1.55738	0.0114963	0.263454
443	0.252798	0.344268	0.598427	0.676914	0.919237	0.0183639	0.896845	0.00283676	0.322797	1.49519	0.652294	0.826573	1.26864	1.4333	0.318927	0.10034	0.835729	2.7292	2.45511	0.769544	1.84105	0.142449	1.25531	0.806062	2.46285	2.92076	0.987813	0.676741	0.0184509	0.157308	0.527269	0.391829	0.210198	1.72039	1.09647	1.90991	0.00897416	0.568565	0.181519	0.134849	1.4607	0.16777	0.0563473	1.08691	0.421689	0.279319	0.868839	0.247717	0.479543
444	0.366491	0.543556	1.27283	1.92104	0.360225	0.382769	1.11421	0.118305	0.357749	1.40668	0.0974646	1.83162	0.07148	1.78851	0.156042	1.45781	0.695311	2.5943	1.22872	0.640553	1.23878	0.164825	0.213356	0.0490725	2.44803	1.22213	1.14812	0.463413	0.0876603	0.299446	0.75954	0.199063	0.31454	1.17337	0.00868772	0.576885	0.0147334	0.808733	0.101211	0.306214	0.543827	1.68102	0.251897	0.912664	0.0620495	0.559498	0.331946	0.737131	0.118073
445	0.0508902	0.432354	0.965106	1.22002	0.59133	0.0727108	1.03153	0.0489684	0.146092	0.791162	1.54252	0.527608	0.242101	1.49953	0.453318	0.86795	0.947093	0.850108	2.96	0.660123	3.89553	0.727835	1.48506	0.310549	1.5489	0.999939	0.702845	0.958931	0.0161697	0.133389	0.636487	0.216472	0.578346	1.80001	0.0113878	1.21517	0.0600996	1.29509	0.456569	0.749473	1.00635	0.740788	0.38393	1.25656	0.424553	0.499574	0.746395	0.636351	0.30435
446	0.253976	0.443998	0.441627	0.76915	0.22495	0.0459317	0.917383	0.134022	0.567054	1.60319	0.442894	1.76083	1.2727	1.18909	0.365593	0.592489	0.450769	1.68112	2.52348	0.76402	1.47888	0.5223	0.812631	0.114091	2.0121	2.36219	0.912303	0.424961	0.0470533	0.0553932	0.266778	0.351473	0.708932	1.30123	0.561985	1.26714	0.00375618	0.773409	0.0875946	0.0713972	0.382992	0.434377	0.135223	2.51579	0.162393	0.665314	0.594297	0.296347	0.224517
447	2.05961	0.608232	0.161392	0.636528	1.29366	0.39813	0.558852	0.0647268	0.177168	1.2812	0.222306	1.09081	0.496173	1.57016	0.370701	0.45175	0.865244	1.28177	2.4109	0.495872	3.33018	0.536038	1.13651	0.356551	2.84498	1.08304	1.3694	1.89441	0.200502	0.351365	0.617676	0.121666	0.335728	0.869423	0.797246	2.8422	0.0395103	0.508155	0.0764126	0.0833882	0.217374	0.136644	0.107792	2.01237	0.122965	0.348112	0.275161	0.626228	1.04009
448	0.710954	1.87421	0.456198	0.179673	0.610075	2.10106	0.147822	0.394135	0.0163359	0.190638	1.07941	1.19028	0.619832	0.0392412	0.538865	0.0724269	0.178854	2.83221	0.514842	1.28173	0.776753	2.12957	0.12244	0.312392	0.633465	0.548237	0.711015	1.46138	0.0846412	0.440589	0.326014	0.0759817	0.123621	0.459897	0.471817	3.41235	0.0420316	0.632208	0.185247	0.5581	0.365103	0.729835	0.0960256	0.547343	0.0688123	0.728029	1.67782	0.00647853	2.50607
449	0.607993	0.238594	0.494667	0.901516	0.568803	0	0.71162	0.335282	0.174344	1.61371	0.33523	0.898702	0.165164	2.04706	0.771392	0.694376	0.758836	1.28687	2.03632	0.268504	1.48312	0.336336	0.821738	0.404655	1.15617	1.12114	1.17631	0.652127	0.174828	0.177036	0.528354	0.0842993	0.204958	0.308861	0.45873	2.34632	0.00376287	0.507874	0.132528	0.10673	0.740065	0.384677	0.0317079	1.58845	0.203669	0.419525	0.612211	0.107978	0.649738
450	0.442479	0.3243	0.49564	0.381796	0.34322	0.327557	1.08096	0.2038	0.584646	0.701624	1.22138	0.404559	0.884277	1.5781	0.710196	0.0568535	0.612711	2.86793	2.54428	0.51809	1.06899	1.02794	0.315476	0.168159	1.29611	1.35959	1.49684	1.86289	0.270871	0.141398	0.222977	0.153864	0.0422984	0.65833	0.0703504	3.42389	0.0519708	0.67308	0.180905	0.319671	0.371958	0.25421	0.0866959	0.993451	0.165635	0.130324	0.870304	0.0353507	0.451781
451	0.182759	0.43044	0.776075	0.67842	0.375408	0.47259	2.51709	0.267684	0.0319224	1.14881	0.229021	1.26096	0.828282	0.63216	0.586274	0.469326	1.59561	1.03248	2.91066	0.9164	1.41403	1.11291	1.54807	0.839967	1.45506	1.68369	0.731087	0.523928	0.0584139	0.34613	0.912186	0.225034	0.518653	1.10615	0.202141	0.481017	0.0597127	0.685631	0.0591357	0.11262	0.411897	0.287695	0.346738	0.626025	0.706408	0.160544	0.443227	0.184999	0.0938073
452	0.130602	0.074528	0.421984	0.0845619	0.488406	0.104278	1.00404	0.275378	0.0810379	0.130806	0.312397	0.233652	0.124518	1.33772	0.442863	0.111124	0.506029	1.93972	1.93042	0.0731715	1.07491	0.574167	0.3559	0.385048	1.82888	0.665973	0.862335	0.421876	0.0282676	0.0208208	0.170667	0.0666166	0.211367	0.434922	0.199492	1.07447	0.0141607	0.880759	0.323107	0.350287	0.253553	0.164792	0.0257209	0.578285	0.403846	0.0504492	0.161439	0.0511167	0.220185
453	0.621826	0.787191	0.66461	0.650595	1.0659	0.39632	1.30106	0.00321366	0.129847	1.19169	0.119066	1.6932	0.201721	1.48831	0.643195	0.352331	0.495614	1.32881	1.82521	1.49585	2.12315	0.281893	0.831016	0.107989	2.19771	1.22771	1.19575	0.287591	0.383874	0.06786	0.509647	0.869522	0.499198	1.12126	0.206522	2.48682	0.00558358	1.33217	0.158806	0.16318	0.67978	0.603547	0.0167615	0.680807	0.591729	1.51382	0.297093	0.375519	0.340848
454	0.487609	0.102553	0.457547	0.799307	0.564051	0.0364101	0.698739	0.0625479	0.146043	0.337255	0.391458	0.56659	0.347643	1.57049	0.322304	0.15792	0.39496	1.15684	1.05774	0.241059	1.07976	0.510912	0.371945	0.0749321	1.99398	0.384421	0.700779	1.45071	0.0637546	0.644831	0.133541	0.130243	0.364103	0.528814	0.0376273	3.96418	0.0221332	0.672762	0.323188	0.415783	0.256449	0.129696	0.0260336	0.992283	0.149279	0.286472	0.46204	0.132018	1.13031
455	2.11434	0.661187	0.13933	0.368357	0.146761	0.648409	0.155567	0.000451167	0.230813	0.434852	0.277284	1.73292	0.616715	1.10782	0.0424572	0.655705	0.276159	2.00208	0.539819	0.443597	1.67247	1.59097	0.040126	0.128301	1.07354	0.0540952	0.404597	0.988369	0.346373	1.23623	0.149907	0.221973	0.0110754	0.450357	0.63128	3.17726	0.00136538	0.432285	0.223658	0.310729	0.0532078	0.03665	0	0.429293	0.204782	0.565785	1.88042	0.0323316	0.834631
456	0.0597647	0.622136	1.31839	1.07023	0.433331	0.0929987	0.40205	0.239429	0.504576	2.47268	1.42982	0.690621	0.230245	0.720178	0.26575	1.20493	0.377004	1.27545	2.38377	0.622956	0.693951	0.448219	1.5899	0.243799	0.790558	1.54203	0.73891	0.939737	0.295464	0.74373	0.398644	0.106136	0.722742	1.35203	0.598478	1.22691	0.102255	0.354201	0.612644	0.299053	0.689585	0.108799	0.408105	2.49387	0.241268	1.77181	0.833846	0.433687	0.305775
457	1.14166	0.0783813	0.830138	0.719883	0.193889	0.196135	0.328766	0.295853	0.35386	0.771163	0.868575	0.577211	0.628871	0.554115	0.295611	0.76541	0.886563	2.14273	1.10462	0.184187	0.85483	0.399871	0.460566	0.373458	2.18369	0.34667	1.40378	0.974369	0.341151	0.463258	0.119962	0.327368	0.0518867	0.623028	0.0197046	4.86076	0.0221222	0.721895	0.16724	0.435024	0.533062	0.0720667	0.034502	0.555551	0.124385	0.265963	0.62174	0.165993	1.17826
458	0.793457	0.0602705	0.117286	0.630406	0.193988	0.071929	0.800039	0.27838	0.105836	0.666025	0.325589	0.961176	1.39152	2.2094	0.278032	0.41557	1.24112	1.48237	1.16783	0.400284	0.78351	0.831633	0.865586	0.0580136	1.75463	0.262388	1.41038	0.491092	0.469378	1.602	0.122147	0.0836684	0.66244	1.08179	0.373564	2.09132	0.00154231	0.589697	0.126669	0.277776	0.0852335	0.0254133	0.0752133	1.30983	0.356	0.509424	0.497244	0.0378978	0.862392
459	0.6545	0.891173	1.07769	0.946119	0.419464	0.293739	1.41176	0.183169	0.0546315	2.29041	0.697342	2.64147	0.353903	0.297772	0.377168	0.998946	1.57458	2.70025	3.55175	0.839079	2.80688	0.47415	1.0654	0.479034	1.84027	1.92938	1.91255	0.93505	0.264443	0.0863079	0.570271	0.395013	0.499103	2.37884	0.453688	2.5627	0.00943707	1.53912	0.0814841	0.102669	0.321906	0.475649	0.0163016	1.20406	0.00652183	0.764506	0.471938	0.0929488	0.227547
460	0.0826847	0.449305	0.961929	0.588339	0.313515	0.189857	0.674679	0.0182339	0.121659	0.924473	1.23886	1.78949	0.75915	0.0514479	0.624392	0.216239	1.27915	4.16731	3.36785	0.760506	0.857915	0.87145	0.651327	0.332915	0.992702	0.823658	1.57061	0.253585	0.0697321	0.309428	0.241924	0.446241	0.15643	2.06615	0.756218	2.59425	0.0965231	1.2621	0.16687	0.23343	0.595688	0.420698	0.127881	1.79192	0.180555	0.794693	0.656574	0.123407	0.584271
461	0.129942	0.202042	0.434769	0.898437	0.0354476	0.108534	0.627818	0.07293	0.191207	0.82467	0.685045	1.39513	0.0801265	1.69764	0.0159417	1.02236	0.385118	2.36772	1.11585	0.262103	0.785857	0.986072	0.262707	0.307547	1.51704	0.528422	1.21214	1.03368	0.00101357	0.254207	0.142056	0.0948708	0.244838	0.642982	0.0790457	2.23134	0.00332266	0.415484	0.0847313	0.453414	0.286698	0.19293	0.0917641	1.71708	0.0617029	0.327045	1.34792	0.154624	1.2188
462	0.0617569	0.0403896	0.105681	0.296399	0.121145	0.0797683	0.502012	0.0857061	0.64713	0.0178864	1.31574	0.45988	0.023137	1.38081	0.0916704	0.182106	0.0177953	1.80082	1.74915	0.155558	1.1994	0.494678	0.366222	0.0967169	1.54198	0.285035	0.395988	1.40662	0.0384543	0.103034	0.311749	0.302523	0.0325573	0.64533	0.0271304	2.77774	0.0223974	0.45953	0.245241	0.132838	0.293176	0.00583609	0.00975026	1.07912	0.139862	0.22597	0.287106	0.151363	0.434736
463	0.166817	0.259531	0.252328	0.247298	0.351472	0.359119	0.2953	0.0345518	0.119651	0.324515	1.22707	0.786799	0.727472	0.57811	1.50151	0.172992	0.273843	1.59795	0.625204	1.04935	0.446158	0.564893	0.120839	0.160198	0.853422	0.780683	0.540313	1.06296	0.0602201	0.0502663	0.0354964	0.476925	0.0571422	0.80955	0.0706158	2.72141	0.0676678	0.126963	0.0955033	0.224504	0.137223	0.0281695	0.0489301	0.939124	0.511513	0.819825	0.881613	0.0716813	0.849228
464	0.312149	0.767614	0.720594	0.226273	0.674635	0.140183	0.323015	0.0396777	0.103767	0.708805	1.09215	0.609382	1.46976	1.99874	0.989557	0.327794	0.8172	1.92056	2.23268	0.563644	2.01144	0.569906	0.772498	0.13943	2.05368	1.08993	1.09396	1.24989	0.527668	0.468664	0.259025	0.522505	0.304103	1.34913	0.314733	1.91391	0.0485703	1.0354	0.0627932	0.13771	0.257642	0.0707813	0.0844962	2.3371	0.172756	0.195611	0.669731	0.433405	0.478473
465	0.0346058	1.02242	0.871446	0.401996	0.517195	0.115417	0.795859	0.0223507	0.0572137	1.02662	1.64589	0.792578	0.256782	1.50568	0.839566	0.977352	0.678206	1.45756	2.4331	0.655923	2.04824	0.96359	1.16218	0.457912	2.46264	2.12979	1.02647	0.431161	0.176136	0.28826	0.376755	0.0203125	0.315876	0.543042	0.0298505	3.3529	0.0158326	0.454998	0.199639	0.183797	0.74814	0.325291	0.204923	2.52808	0.0247113	0.986937	0.165265	0.336908	0.530721
466	0.092582	0.137694	0.120052	0.71043	0.312365	0.19284	0.614014	0.00449195	0.346498	1.2124	0.114119	1.08236	0.120435	0.972119	0.177171	0.870109	0.396434	1.38059	0.899287	0.0783888	1.0264	0.815944	1.00775	0.364774	1.23534	0.881146	0.709673	0.715671	0.139577	0.178431	0.485309	0.231407	0.259208	0.603844	0.00739365	0.974452	0.0155365	0.179525	0.074004	0.33638	0.541117	0.220272	0.229421	1.81008	0.232887	0.368862	0.648012	0.642635	0.238494
467	1.34219	1.20267	1.00702	0.51644	0.726398	0.462029	0.596242	0.00534711	0.477331	1.74877	0.319223	1.67542	0.365835	1.08186	0.622894	0.553438	0.441879	1.22859	1.014	0.812034	1.44502	0.139316	0.583543	0.575731	1.35297	1.48631	1.14641	1.36149	0.254881	0.813329	0.938606	0.315086	0.292875	0.669446	0.140677	2.42129	0.00418652	0.739502	0.0872443	0.195388	1.05962	0.882591	0.0952999	1.31354	0.0546464	0.585197	0.584654	1.08407	1.88609
468	0.189816	0.167124	0.520724	0.851247	0.38278	0.121587	1.79988	0.107417	0.0409853	1.35567	0.340517	0.863425	0.32159	0.93917	0.320709	1.08505	0.510763	1.16178	1.36401	0.582605	1.17575	0.739407	0.912674	0.24972	1.34738	1.05125	0.95487	0.599397	0.119394	0.0789996	0.329752	0.261026	0.431311	0.32454	0.0908947	2.11427	0.0504257	0.377302	0.275793	0.229639	0.543729	0.474018	0.0485214	1.43435	0.318958	0.516221	0.298626	0.0451205	0.484793
469	0.251429	0.589292	0.399336	0.112815	0.179459	0.130162	0.702127	0.903692	0.146674	0.235154	0.117741	1.26197	0.450784	0.217178	0.110452	0.0998853	0.602334	0.790224	1.86472	0.159794	1.30403	0.80102	0.663628	0.052833	0.695571	0.171034	0.169805	0.796679	0.695331	0.113438	0.167465	0.547368	0.575241	0.100169	0.367492	0.672518	0.043806	0.412316	0.934741	1.07771	0.225504	0.188962	0.00113214	0.163838	0.305786	0.334679	0.922994	0.0916962	0.190612
470	0.0957062	0.625573	0.292151	1.3369	0.424321	0.0970728	0.619849	0.0664656	0.147205	0.41705	0.903846	0.914433	0.105936	1.53275	1.05614	1.50656	0.498612	1.35324	2.47308	0.0171091	0.791419	0.20236	0.716959	0.326352	0.937614	1.1424	1.17229	0.491924	0.0691822	0.287087	0.445607	0.108426	0.535886	1.2978	0.154318	1.56208	0.00101047	0.154243	0.318343	0.432637	1.30457	1.68445	0.259991	2.35293	0.0102773	0.845384	0.728736	0.35188	1.18956
471	0.948864	0.407205	0.44334	0.83901	0.734839	0.0146651	1.0944	0.0424782	0.382842	1.5574	1.36008	2.47406	0.231719	0.66661	0.983298	1.01326	0.503621	1.76928	3.06732	0.368053	1.9995	0.773057	2.47129	0.614549	1.52504	2.09459	1.50732	1.4974	0.0369394	0.35462	0.438739	0.0165915	0.385209	1.90322	0.971549	1.64635	0	1.34438	0.0352185	0.345189	1.19528	1.25161	0.0734417	2.1417	0	1.24714	1.47331	0.761538	0.873141
472	0.450853	0.131866	0.236584	0.377748	0.649936	0.357014	0.94236	0.123758	0.254885	1.16787	1.20327	1.0386	0.844545	1.25791	0.510409	0.382276	0.589055	1.12244	1.2008	0.371054	0.803256	0.499546	1.33237	0.11699	1.2601	1.8597	0.775538	1.19861	1.04696	0.260734	0.844165	1.24683	0.332813	0.411412	0.216348	2.35824	0.0542113	0.38815	0.437465	0.48565	0.412934	0.309751	0.0144798	0.77708	0.314977	1.0882	0.603129	0.0481902	0.745728
473	1.32749	0.442043	0.413434	1.17749	0.376141	0.00441968	0.875504	0.190919	0.0971731	1.55548	0.495971	1.72821	0.83441	1.71755	0.187931	0.493485	1.09297	1.87604	1.7559	0.295404	2.07452	0.278159	0.49225	0.395137	1.89314	0.568279	2.1464	0.296921	0.129537	0.380381	0.486799	0.0458183	0.276206	1.55498	0.389872	1.84024	0	0.998121	0.0219718	0.393673	0.433353	0.487693	0.0745253	1.8755	0.0594052	0.228959	0.993611	0.324972	0.557129
474	0.173267	0.104049	0.285249	0.529597	0.35803	0.105721	0.53113	0.0421976	0.173678	1.08464	0.589602	1.19083	1.22829	1.13894	0.409962	0.319933	0.838721	3.18265	1.63722	0.523009	0.74722	0.312677	0.706316	0.612305	1.59544	1.56031	2.06399	0.292248	0.146978	0.375069	0.255898	0.194882	0.579617	0.801751	0.351626	1.78417	0.0487616	0.521869	0.0630458	0.266108	0.275759	0.373939	0.094541	2.01172	0.572478	0.395441	0.409252	0.0585247	0.531937
475	0.894169	0.460619	0.738291	0.654337	0.224965	0.0679109	1.84748	0.47495	0.264801	0.855502	0.54421	0.923338	0.449299	0.938942	0.0769129	0.239517	0.924494	1.23484	1.63888	0.160384	0.800476	1.18298	0.409964	0.0845045	1.26617	1.18437	0.960231	0.518344	0.0835266	0.554797	0.275457	0.161319	0.62806	0.7678	0.393339	2.03704	0.00957705	0.306784	0.162091	0.347716	0.0874493	0.0872293	0.00319792	0.338517	0.205472	0.132563	0.749019	0.0411076	0.0512332
476	0.131449	0.38135	0.262646	0.299235	0.752846	0.0827451	1.34147	0.421866	0.127701	1.65425	0.991809	1.5716	0.875359	0.834413	0.797587	0.872247	1.23504	2.03294	2.03439	0.778878	2.10862	0.970867	1.32559	0.276421	1.86149	1.08886	1.56086	1.04578	0.326441	1.39001	0.805714	0.287022	0.629039	1.38277	1.2685	3.60169	0.000713062	0.631976	0.348713	0.354424	0.753345	0.201848	0.0270374	1.05023	0.0208768	1.25377	0.376524	0.20113	0.64306
477	0.0599854	0.256359	0.387067	0.0382505	0.408201	0.160475	0.55082	0.778615	0.242957	0.316556	0.422953	0.227075	0.255836	0.838345	0.28114	0.222547	0.266865	0.38451	0.704508	0.223631	0.702503	1.00525	0.616374	0.344508	0.340831	0.560469	0.453669	0.528059	0.00174876	0.140354	0.199183	0.0188889	0.287653	0.407526	0.0276339	1.43232	0.0288016	0.0498808	0.533133	1.39816	0.404122	0.110646	0.00405803	0.678471	0.5529	0.13855	0.33993	0.00213417	0.376949
478	2.84349	0.499083	0.373664	0.0534077	0.838102	0.262266	0.225731	0.0122096	0.301215	0.618722	0.179201	1.38113	1.22868	0.219598	0.155506	0.210985	0.381598	0.668294	0.686751	0.302509	1.57659	1.65443	0.214121	0.0752749	0.23107	0.154342	0.180954	1.27466	0.316753	0.541201	0.0676254	1.07837	0.0984166	0.154867	0.699967	1.15745	0.0110179	0.179596	1.23121	0.163895	0.129972	0.115839	0.0376791	0.304841	1.01866	0.272585	1.14234	0.21653	0.152926
479	0.232084	0.273551	0.537536	0.39099	0.17668	0.118123	1.41635	0.0958163	0.139624	0.568553	0.407782	1.1353	0.289782	0.336798	0.337498	1.23117	0.754921	1.94207	1.0035	0.12276	0.338939	0.452743	0.376929	0.18971	0.923938	0.827306	0.608871	0.891164	0.0924744	0.202577	0.161373	0.66851	0.191961	0.380245	0.127212	1.83767	0.0759459	0.473954	0.255693	0.253254	0.174945	0.221336	0.0588346	0.484195	0.492604	0.1719	0.99865	0.184056	0.472748
480	0.160139	0.669388	0.725909	0.226371	1.23914	0.184643	1.06876	0.0821261	0.166917	1.66949	0.885396	0.909628	1.27472	1.72173	1.1243	0.306746	0.611517	2.75443	2.62102	1.69252	1.49691	0.555838	1.8653	0.389016	0.970226	3.27709	2.83165	1.37495	0.0703686	0.439871	0.672666	0.41827	0.794644	1.85962	0.67966	1.78549	0.000655298	0.649376	0.0986865	0.195448	0.600649	1.44568	0.0614714	1.04761	0.278084	2.10028	0.378149	0.346223	0.558224
481	0.515593	0.70905	0.188778	0.0781635	0.623869	0.191576	0.51211	0.110589	0.402044	1.89837	0.675744	0.761196	0.359955	1.39024	1.17021	0.455541	0.692913	1.37802	1.52312	0.707621	1.23078	0.718694	0.460327	0.276386	1.35632	0.927454	0.939025	1.26251	0.169758	1.24186	0.767569	0.275466	0.492973	0.522615	0.960325	2.02402	0.0016278	0.0915715	0.149898	0.302184	0.183246	0.0526686	0.00540739	1.11052	0.111846	1.22442	0.802234	0.24691	0.174399
482	0.455648	0.380104	0.384169	0.668136	0.658516	0.0313564	1.62234	0.267074	0.153812	0.917812	0.149504	1.58829	0.75113	1.4384	0.847223	0.479614	1.19791	1.49904	2.21981	0.348306	2.07398	0.944469	0.779884	0.172802	1.25772	1.31785	1.55499	0.269888	0.045304	0.130251	0.128387	0.531561	1.31738	1.35262	0.12067	1.46003	0.052301	0.89171	0.222612	0.330221	0.223562	0.408933	0.206654	1.35576	0.130491	0.231049	0.909537	0.215129	0.221813
483	0.082769	0.820951	0.434475	0.815598	0.3146	0.238726	0.744673	0.115824	0.222012	0.880408	0.446995	1.12259	0.374584	0.93413	0.237318	1.01534	0.614916	1.61681	0.914566	0.609947	1.35544	0.132617	1.09496	0.154543	1.48229	1.33294	1.10404	0.532183	0.112423	0.260197	0.378017	0.0967127	0.35569	0.97048	0.108873	1.19872	0	0.188873	0.0835148	0.160064	0.950767	1.2579	0.171037	1.98298	0.0404152	0.481789	0.319659	0.322704	0.159644
484	0.684887	0.0792453	0.361451	0.50571	0.233083	0.127983	0.85797	0.048198	0.586243	1.03417	0.251672	1.2657	0.417231	1.49192	0.279768	0.759333	0.95546	0.924065	1.11714	0.276673	2.31141	0.910111	0.954704	0.294816	1.90141	0.873539	1.15601	0.828558	0.121251	0.468113	0.321856	0.0212551	0.213342	0.904205	0.00201326	2.41293	0.000860053	0.869019	0.137721	0.377042	0.33204	0.0636061	0.0580952	1.2069	0.211976	0.589217	0.645674	0.208845	0.646088
485	0.0999095	0.225569	0.439109	0.342557	0.507262	0.0156384	1.25766	0.288514	0.134098	0.569711	0.219491	0.382557	0.0676843	2.21262	0.891818	0.190253	0.701093	1.31855	1.92127	0.335279	1.20323	0.552463	0.557242	0.15073	2.05303	0.754966	1.00589	0.999016	0.0222535	0.142105	0.203406	0.0531379	0.206854	0.659067	0.113044	1.72313	0	0.234388	0.135827	0.395678	0.315586	0.141052	0.10754	1.40413	0.0443323	0.27551	0.419455	0.0867401	0.487764
486	0.13966	0.286238	0.862822	0.846787	0.210211	0.0188174	0.529722	0.000534576	0.417667	1.95051	0.149599	0.593987	0.19958	0.992664	0.313137	0.185153	0.354116	2.22071	2.09214	0.460418	0.822148	0.138126	0.835418	0.250096	1.46292	1.09195	0.967657	0.394323	0.0128602	0.0902149	0.326907	0.126039	0.293747	0.986933	0.330433	0.800872	0.0211297	0.545963	0.0386532	0.0285281	0.733355	1.23811	0.157003	1.4619	0.058504	0.127821	0.292647	0.549055	0.0943615
487	1.13977	0.167716	0.386412	0.54586	0.680093	0.0173224	0.230004	0.0570417	0.144509	2.07403	0.353478	0.483532	0.0179597	2.39282	0.0341044	1.14468	0.703507	1.09563	1.03014	0.147505	2.11323	0.619856	0.435804	0.427638	1.6066	1.09534	1.59676	0.966469	0.033443	0.509659	0.219671	0.108799	0.544232	1.10839	0.26998	1.71591	0.000379984	0.247033	0.0395322	0.128945	0.457558	0.108656	0.0423093	3.07752	0.00794166	0.104122	0.825704	0.319621	0.574442
488	0.526142	0.0132814	0.34669	0.232052	0.218508	0.0188054	1.15159	0.510333	0.537349	0.347035	0.775713	0.651469	0.227341	1.15892	0.150158	0.352637	0.137114	0.463937	0.444975	0.0997228	0.783903	0.965029	0.515377	0.0634483	0.737872	0.337363	0.498935	0.873234	0.0436041	0.772024	0.245685	0.0080633	0.34594	0.416412	0	1.86807	0.00237364	0.282915	0.526531	1.18588	0.495064	0.233987	0.00689953	0.535224	0.405444	0.351354	1.31838	0.00174514	0.445692
489	0.485165	0.412811	0.0772088	1.00612	0.229741	0.236216	2.09827	0.790721	0.23309	0.503771	0.115637	1.22678	0.928122	1.09369	0.0120371	0.398367	0.381479	1.2602	0.628712	0.352663	1.78017	0.663635	1.87043	0.147383	1.01327	0.838544	0.527602	0.28179	0.152992	0.88905	0.277047	0.275032	0.413575	1.15227	0.0313767	1.07781	0.131548	0.446926	0.133559	0.239799	0.204956	0.297787	0.100307	0.788237	0.716198	0.747647	0.76964	0.59029	0.459071
490	0.43529	0.780802	0.836085	1.46426	1.11099	0.17	1.87074	0.0485304	0.762949	0.924692	0.145471	1.34121	0.140005	0.994181	0.281242	1.28454	0.585622	1.61894	1.35057	0.390541	1.48688	0.103338	1.00382	0.259542	3.46774	1.78156	1.09536	0.392626	0.0678906	0.13972	0.322372	0.1874	0.714988	0.989317	0.313463	0.604234	0.00227119	0.677672	0.166653	0.0354969	0.661296	2.35041	0.279819	0.674876	0.0907021	0.296752	0.0998558	0.687464	0.485414
491	0.642108	1.05562	0.803498	0.428394	0.501691	0.302996	1.92207	0.0725905	0.141176	1.01932	1.35543	0.890298	0.209658	1.41787	0.622498	0.39498	0.934805	3.15478	2.35705	0.246731	1.1724	0.912762	1.14202	0.968484	1.83148	1.83933	0.9439	1.90283	0.0717543	0.137479	0.704774	0.076914	0.0495473	1.06923	0.255464	3.63236	0.070915	0.937614	0.154961	0.568231	0.507822	0.539274	0.152579	0.960033	0.0296994	0.767357	0.321884	0.143811	1.26989
492	1.11977	0.0469464	0.0324034	0.443067	0.276706	0.352597	0.327554	8.1766e-05	1.05785	0.504223	0.0930972	0.533257	0.104885	0.713513	0.41893	0.120402	0.280718	0.0797274	0.440954	0.207654	1.15199	0.654699	0.835915	0.0152114	1.13939	0.0470705	0.547719	0.48708	0.0860942	0.411492	0.260648	0.0858203	0.136209	1.42304	0.150926	0.474328	0.0721432	0.124498	0.216193	0.169346	0.150095	0	0.0803096	0.832016	0.209595	0.338926	0.594088	0.847536	1.00238
493	0.89377	0.220552	0.316908	0.902239	0.670924	0.0953751	1.18146	0.0342464	0.202867	1.1686	0.419485	1.04499	0.2545	2.51218	0.190145	0.494456	1.03783	0.8542	2.24004	0.456921	3.11335	0.351867	1.10658	0.130544	3.30217	1.27872	1.32535	1.09676	0.408679	0.820024	0.851067	0.287814	0.125361	1.07379	0.026593	2.53628	0.00143463	0.472383	0.103648	0.214393	0.198609	0.0200883	0.0678273	1.27959	0.230079	0.105985	0.183336	0.242214	0.946195
494	0.18923	0.656664	1.01083	0.275807	0.145014	1.17424	0.470797	0.0867223	0.295309	0.352236	0.290887	0.452206	0.153308	0.0947226	0.184881	0.247584	0.308029	0.913817	0.782101	0.868014	0.751041	0.681834	0.212788	0.232313	0.64561	0.412424	0.538206	1.4382	0.431313	0.161825	0.121252	0.0695421	0.226706	0.785583	0.262278	2.82974	0.0464036	0.285415	0.583595	0.264868	0.482757	0.156432	0.0436692	0.421729	0.152823	0.215769	0.817202	0.0332748	0.930843
495	0.628188	0.61352	1.096	0.303731	0.349001	0.0731583	1.56638	0.00162705	0.0193128	1.63267	1.03979	1.52233	0.571961	1.69541	0.891038	0.538072	1.26963	3.28783	2.62627	0.707901	1.76187	0.369272	0.537208	0.445983	3.11756	2.14903	1.83451	0.886201	0.376766	0.112342	0.207776	0.253972	0.149589	0.514165	0.0917777	2.86829	0.013204	1.31107	0.133724	0.0852829	0.387766	0.299329	0.102135	1.10433	0.374343	0.841056	0.0695926	0.0133664	1.14501
496	0.271421	0.580988	1.26412	0.85826	0.283273	0.10253	1.01049	0.00119819	0.346858	1.49734	0.708617	1.03347	0.327094	1.76563	0.508062	0.298697	1.22922	2.48232	3.36241	0.631386	1.61239	0.156544	1.36693	0.762307	1.979	1.71881	1.42119	1.29951	0.231114	0.153304	0.501546	0.357951	0.459518	1.42271	1.38215	2.49314	0.0186176	0.605461	0.250515	0.0583206	0.601809	0.443441	0.262281	1.28788	0.213999	0.485528	0.345136	1.0352	0.653113
497	0.140659	0.286587	0.133664	0.657833	0.341314	0.0413132	0.920325	0.148573	0.176463	0.219419	0.239659	0.65927	0.241607	0.96896	0.000659513	0.419226	0.0802091	1.05937	0.382949	0.035359	0.221339	0.574927	0.366039	0.0550523	0.131693	0.110492	0.431239	0.364485	0	0.25322	0.182063	0.0172778	0.327402	0.184839	0.0314113	1.05627	0.00766431	0.0155307	0.226546	0.407206	0.0630482	0.0752308	0.00826722	1.09906	0.320067	0.067916	0.576847	0.00442225	0.0676465
498	2.25743	0.49435	0.618972	1.21952	0.61088	0.111471	0.427141	0.162076	0.137894	1.95389	0.221122	1.69377	0.366808	2.04353	0.0829235	1.05405	1.51708	1.96297	1.46818	0.464285	2.33108	0.879266	0.522787	0.199758	2.13028	0.194283	1.1639	0.910184	0.494434	1.97867	0.364553	0.0879783	0.261696	1.22636	0.218988	3.20329	0.00318665	0.814975	0.17099	0.201569	0.289965	0.0781154	0.011403	1.34285	0.277114	0.508153	1.37519	0.217652	1.58767
499	0.613885	0.380046	1.0707	0.841055	0.777909	0.0289804	1.74106	0.0404545	0.128706	1.27029	0.618951	0.536046	0.470404	2.06552	0.0772434	1.14677	1.15916	1.16266	2.1549	0.425349	3.37299	0.0386184	1.27677	0.696517	3.00962	1.29092	1.96232	1.24229	0.289035	0.0642836	0.859892	0.234852	0.382632	1.33955	0.138108	2.42574	0.0136795	0.450226	0.0406726	0.0760211	0.669986	0.16969	0.133799	2.25254	0.170222	0.12712	0.147411	0.380044	0.929355
500	0.523316	0.829086	0.2409	0.547431	0.939406	0.180481	1.25126	0.272878	0.0453088	1.14734	0.30267	0.667472	1.14706	0.264937	0.166775	0.195863	0.971838	1.85222	2.46922	0.352244	2.34833	1.33552	1.75874	0.677947	0.779275	0.817267	0.389086	0.317691	0.242441	0.274481	0.238389	0.3546	0.778484	1.30442	0.119049	1.3431	0.007836	0.811501	0.265316	0.631079	0.40585	0.566445	0.407467	1.19394	0.479882	0.733452	0.874763	0.885938	0.358616
501	0.260923	0.23644	0.890736	0.427827	0.312075	0.165734	0.999972	0.0304555	0.0044338	0.592269	0.878239	0.839743	0.173341	0.712276	0.250353	0.758373	0.826333	1.59571	1.90539	0.0650499	1.20515	1.05015	1.569	0.588994	1.44614	0.423703	0.750527	0.941092	0.056755	0.376606	0.0948303	0.134302	0.0731442	0.862039	0.154907	2.82251	0.0627347	0.950132	0.0979233	0.246271	0.0150688	0.070199	0.0885968	0.670802	0.665756	0.382598	0.292393	0.100711	0.443141
502	0.926441	0.468089	0.958156	1.67696	1.58983	0.474888	1.88181	0.952041	0.335763	1.56915	0.859442	2.48356	0.178711	1.21282	0.381344	0.525284	1.05407	2.26506	3.31266	0.778031	2.24008	1.29607	2.1041	0.133589	2.4433	1.82051	1.81861	2.13745	0.0752607	0.456523	1.36443	0.560298	0.961107	1.8287	0.85969	2.06318	0.0368575	1.33761	0.187243	0.329808	0.913693	1.41844	0.729367	1.08526	0.337645	1.05715	0.512687	0.104757	0.887608
503	0.181518	0.395621	1.10478	0.80986	0.517581	0.589226	0.625271	0.119277	0.283401	0.997368	1.96717	1.03404	1.14018	1.08993	0.75738	1.06733	0.106592	3.38211	1.29258	0.476269	1.1858	0.474679	0.875887	0.186752	1.6966	1.34404	2.77723	1.51711	0.667078	0.563701	0.340087	0.431495	0.416101	0.894872	0.291325	3.03871	0.13691	0.467551	0.419402	0.499984	0.828236	0.330163	0.187791	2.09509	0.143052	1.34595	1.02716	0.203521	0.209507
504	0.450466	0.098383	0.647628	0.762106	0.421749	0.0705286	0.572712	0.308216	0.253355	1.55381	0.75696	0.704133	0.798329	1.37247	0.492033	0.571994	0.782951	1.88526	2.14241	0.440915	1.15345	0.244867	1.19367	0.0712959	1.7865	0.396439	1.60027	0.452648	0.332239	0.251493	0.549416	0.0748053	0.230025	1.6394	0.379675	3.18979	0.00685602	1.28627	0.162006	0.398744	0.609971	0.299605	0.119078	1.40245	0.58926	0.387843	0.334552	0.390594	0.914949
505	1.135	1.52308	0.453355	0.890815	2.12932	0.28615	0.648757	0.215397	0.32841	2.06912	0.133284	1.26783	0.594807	1.58964	0.732692	0.734683	1.3296	1.69474	1.92324	0.959281	2.59578	0.78414	0.804731	0.202238	2.19946	1.85358	0.965989	1.28337	0.501167	0.506382	0.518518	0.289163	0.339347	1.92888	0.626027	1.58767	0.0183008	0.611783	0.112492	0.173984	0.60367	0.749571	0.0272082	1.45889	0.0918008	0.631762	0.474023	0.411657	0.302925
506	0.302765	0.47147	1.11707	0.446511	1.3479	0.211009	0.724016	0.150432	0.190273	3.27121	0.766322	1.32446	0.895631	1.82209	1.40287	0.790662	0.58904	1.92432	1.97244	1.05699	1.607	0.514631	1.46407	0.262345	2.51755	2.16218	2.79497	1.54239	0.404639	0.4527	0.386788	0.937112	0.445891	1.24908	1.04925	3.77821	0.00780942	0.430142	0.188376	0.37644	0.467252	0.220324	0.107148	1.87232	0.0873605	1.99158	0.156377	0.110296	1.17374
507	0.131133	0.387049	0.462954	1.17119	0.871725	0.0350475	1.84003	0.106018	0.157766	0.351992	0.449999	0.764126	0.290337	1.03287	0.362098	0.684203	0.197998	0.787475	0.909139	0.734403	1.96322	0.666612	1.55335	0.855291	1.93542	0.588451	0.901706	1.09627	0.0119529	0.351399	0.950959	0.441256	0.309362	1.40918	0.19448	1.78015	0.0420547	0.620595	0.112477	0.454086	0.540702	0.18583	0.547216	1.04174	0.322738	0.808777	0.587638	0.261793	0.29451
508	0.684362	0.207263	0.874623	0.501174	0.794275	0.234379	1.3769	0.00619094	0.135322	1.60759	0.202163	1.02214	1.25164	1.08273	0.642058	0.460928	1.17906	1.59359	2.14906	0.656278	3.56746	0.847373	1.38466	0.491527	2.97933	2.29698	0.808889	1.97633	0.426025	0.355566	0.439148	0.75798	0.224386	1.17068	0.208795	2.30345	0.105161	0.41628	0.385241	0.0334465	0.119031	0.00819995	0.159692	0.89707	0.888775	0.386262	0.640456	0.196466	0.943425
509	0.176388	0.211361	0.391826	0.666902	0.529358	0.0395754	0.565011	0.0146679	0.271327	1.92128	0.141368	1.44523	0.621617	1.25264	0.50768	0.988143	1.60227	2.00687	2.37813	0.710765	1.77081	0.145985	1.19465	0.139559	1.64346	0.887655	1.16347	0.203278	0.110463	0.062166	0.34638	0.469791	0.382543	1.08091	0.768245	1.41795	0.0637389	0.951327	0.121845	0.0497809	0.592007	0.708645	0.142823	1.80929	0.128824	0.674603	0.0758697	1.11095	0.193507
510	0.0245848	0.429121	0.732466	0.602911	0.306272	0.49208	1.21722	0.124657	0.182512	1.65141	0.532237	0.665261	0.821013	0.298072	0.292172	0.877887	1.15816	1.20916	2.73946	0.983503	0.386486	1.0128	0.925326	0.477837	0.984504	0.855587	0.490692	1.0435	0.0928545	0.0881757	0.433655	0.260887	0.361311	0.685258	0.272862	1.64065	0.018836	0.605752	0.227274	0.0697804	0.193442	0.255535	0.142663	0.559252	0.498839	0.254275	0.436102	0.118828	0.145914
511	0.525405	0.447353	0.146012	0.0747387	0.381644	0.12624	0.239056	0.605881	0.150977	0.112877	0.329859	0.928531	0.325854	0.0853641	0.0272621	0.121906	0.183703	0.159007	0.307632	0.164966	1.26797	1.58214	0.108744	0.246652	0.208424	0.524799	0.238103	0.209217	0.0151091	0.124263	0.00629954	0.0837119	0.498324	0.115938	0.154566	0.66961	0.0451024	0.103205	1.15766	0.74321	0.133809	0.0640762	0.0138474	0.189229	0.571056	0.0887419	1.41413	0.0111004	0.309327
512	0.35696	0.127344	0.591284	0.388034	0.595886	0.0924552	0.473039	0.0582967	0.156207	1.86816	0.805659	1.48926	1.45316	1.27499	0.428113	0.621537	1.21533	2.76778	1.65427	0.691536	1.21752	0.525421	0.664704	0.340359	1.75874	1.34584	1.96226	0.90969	0.401676	0.342339	0.154485	0.476912	0.296797	0.79063	0.126306	3.44383	0.00271467	0.711813	0.316834	0.0410541	0.621075	0.312774	0.0540582	1.28797	0.202555	0.514199	1.00654	0.261693	0.346251
513	0.195412	0.188643	0.964915	0.236239	0.90498	0.14435	0.447076	0.382036	0.128163	0.459553	0.0814343	0.743435	0.334599	1.0447	0.392077	0.371237	0.871856	1.48583	2.09932	0.206833	1.33118	0.289119	1.45111	0.204065	2.13163	0.395306	1.38706	0.734598	0.102655	0.319287	1.05502	0.197214	0.167627	0.779116	0.0832678	1.11778	0.0392779	0.658467	0.613334	0.420898	0.565449	0.0157993	0.0633374	0.733009	0.0608163	0.613788	0.915723	0.395346	0.058838
514	0.664606	0.0245956	0.415102	0.424654	0.235326	0.0387397	0.648462	0.214796	0.203095	0.508635	0.261845	1.14185	0.667364	0.96155	0.408715	0.47711	0.357738	1.45962	1.52579	0.266627	1.16577	0.472377	0.687816	0.226687	1.92773	0.505575	0.829317	1.12976	0.0947364	0.35527	0.299673	0.300081	0.0674114	0.562875	0.0760505	1.89351	0.0167967	0.143466	0.182037	0.270325	0.306976	0.00421799	0.0717723	0.657904	0.231032	0.552639	0.817675	0.0851029	0.546749
515	1.45754	0.26302	0.531913	0.448898	0.833092	0.212579	1.26913	0.106366	0.23832	3.0067	0.40559	1.3388	0.624599	0.96765	0.572792	0.52924	1.86505	2.28572	2.23059	0.347167	3.51407	0.272863	1.03407	0.34388	2.96222	1.65622	2.60885	0.88328	0.521664	0.146192	0.39194	0.589553	0.458554	1.99393	0.111604	4.02444	0.0735688	1.09751	0.0526495	0.0202959	0.672644	0.0959449	0.0382515	2.07606	0.0912579	0.119341	0.222348	0.520102	1.32651
516	0.119949	0.526889	0.657492	0.692916	0.530162	0.155854	1.37646	0.0501378	0.114685	2.25137	0.977782	2.39961	1.15767	0.508508	0.537865	0.31317	0.70378	2.42319	2.03194	1.20749	0.968803	0.935739	0.685944	0.0721972	1.40469	1.5425	2.12756	0.298067	0.847126	0.236198	0.327233	2.01224	0.496074	1.04781	0.394014	2.01617	0.168918	0.847986	0.147628	0.0882929	0.470068	0.911246	0.0906884	0.920207	0.471884	1.41906	1.08056	0.213559	0.60174
517	1.14108	0.439413	0.321624	1.13857	1.03344	0.405063	0.617492	0.151537	0.0695109	1.18	1.32665	1.70225	1.01806	1.10484	0.671543	0.60399	0.623728	2.03421	1.46588	0.70589	2.01038	0.870454	0.978273	0.117166	0.940198	2.50385	0.926645	1.22997	1.55782	0.354495	0.802237	0.35836	0.298985	0.377061	0.714596	2.33606	0.0416197	0.370142	0.172704	0.0884911	0.386227	0.513036	0.10083	1.00409	0.00424578	1.86388	0.694147	0.420875	0.76584
518	0.0825807	0.795959	0.32148	0.418251	0.280939	0.0921877	0.861084	0.298704	0.229178	0.455519	0.693088	1.35677	0.246603	1.12279	0.025252	0.82524	0.571509	0.845564	0.460688	0.241002	0.731562	0.853395	0.64873	0.449924	0.295554	0.402221	0.434886	0.999919	0.145423	0.555511	0.177854	0.170472	0.981739	0.0643374	0.0940076	1.02318	0.0293193	0.192949	0.468133	1.69055	0.272777	0.267475	0.0428498	1.10381	0.275071	0.557447	0.881992	0.0244159	0.244214
519	0.135565	0.43307	0.500745	0.624906	0.382402	0.0472132	0.547713	0.0744877	0.0571593	0.874179	0.28705	1.06545	0.753626	0.977568	0.15431	0.65859	0.893689	1.74531	2.40291	0.643307	1.47842	0.429602	1.21375	0.550703	1.14187	0.935578	1.99596	0.893599	0.203934	0.433874	0.527043	0.523181	0.290278	1.01736	0.0935631	2.04093	0.0698692	0.776891	0.0471071	0.48692	0.24419	0.246666	0.115006	1.35773	0.129494	0.394752	0.622827	0.268176	0.515829
520	0.371703	0.21538	0.167489	0.522487	0.587464	0.229264	1.31973	0.147894	0.317082	0.498032	0.346973	1.01205	1.06472	1.08364	0.280344	0.186669	1.28534	1.09575	2.40275	0.320045	2.18295	0.533256	1.0448	0.240503	1.85112	0.825301	0.56545	1.48855	0.0814274	0.547376	0.206041	0.207988	0.231781	1.32576	0.0585067	2.57437	0.0215269	1.03595	0.288485	0.409934	0.225676	0.32635	0.0199641	1.0571	0.0770074	0.319145	0.372206	0.158896	0.970289
521	0.676302	0.155782	0.290224	0.535189	0.622834	0.0415146	0.834881	0.0342771	0.440543	1.58333	0.513201	1.54242	0.825437	1.83816	0.341118	0.776915	1.09362	1.94815	1.28411	0.21435	1.90315	0.465043	0.569996	0.202564	1.56089	0.7583	2.48471	0.81721	0.103901	0.330376	0.3661	0.0761641	0.696524	2.34062	0.0662731	2.27932	0.00199678	0.315453	0.089635	0.211709	0.215006	0.147367	0.0616751	2.63309	0.187775	0.0729909	0.89748	0.345252	0.762921
522	0.449818	0.540651	0.627255	0.816578	0.728867	0.143366	0.751938	0.045512	0.214156	1.68139	0.697767	0.835849	0.454782	1.75032	0.660519	1.09249	0.877179	1.40261	1.63567	0.274431	2.51979	0.218313	1.08889	0.536243	3.08525	2.33776	1.84191	0.725726	0.0770882	0.25302	0.8274	0.0927175	1.18005	1.51948	0.202895	1.09702	0.0291899	1.04458	0.421308	0.170818	0.594588	1.57863	0.146213	1.91427	0.10156	0.522826	0.489334	1.00956	0.464736
523	0.0629839	0.338632	0.281854	0.296641	0.271421	0.467657	0.529468	0	0.142268	0.71182	1.59141	0.609332	1.93948	0.601588	1.09093	0.0983118	1.07059	2.60168	1.52013	0.554757	0.827139	1.21739	0.508402	0.255225	1.06314	2.40899	2.60422	0.82373	0.625869	0.363612	0.459637	0.500143	0.159784	1.09122	0.0209494	3.98766	0.0819004	0.506552	0.207511	0.372739	0.866837	0.13471	0.26275	1.38566	0.254541	0.484802	0.482425	0.165575	0.937213
524	0.13427	0.126554	0.160175	0.260225	0.2316	0.0650376	0.46073	0.255193	0.0743968	0.798714	0.51338	1.24539	0.802554	0.982103	0.236716	0.253466	0.490968	1.02664	0.703325	0.193219	0.759212	0.768035	0.777809	0.0948135	0.44163	0.818139	0.721516	0.318921	0.283382	0.219526	0.521272	0.732027	0.228418	0.263571	0.0846367	1.585	0	0.371804	0.232731	0.333222	0.129047	0.385796	0.0333546	1.03621	0.372505	0.369454	1.02117	0.114588	0.308057
525	0.471388	0.785246	1.11159	0.726887	1.11816	0.295122	1.44432	0.0182664	0.118669	1.10893	0.418321	0.808132	0.762596	1.05344	0.747136	1.25833	0.998111	1.00611	3.24066	0.80596	2.21727	0.277625	1.53478	0.686744	2.81566	1.57984	1.43967	0.456637	0.19624	0.312402	0.581063	0.502716	0.80785	0.985904	0.236961	1.60008	0.298649	1.43444	0.162861	0.118692	0.418488	0.806861	0.593786	1.63039	0.339433	1.02949	0.292285	0.928039	0.240474
526	0.388766	0.158176	0.474415	1.10904	0.234629	0.0852522	0.787453	0.134075	0.319512	2.13506	0.23268	1.78363	0.928335	1.60146	0.628818	0.787868	0.844861	2.36429	1.39778	0.399311	1.89478	0.679085	0.810579	0.112781	1.65645	0.676216	2.2241	0.495955	0.320893	1.21543	0.689554	0.341223	0.480369	1.33199	0.298688	2.95443	0.0013855	0.583875	0.218681	0.209617	0.424847	0.138727	0.149282	1.43767	0.147994	0.555265	0.376668	0.476178	0.430182
527	0.257231	0.231109	0.341141	0.383267	0.33512	0.164267	0.886992	0.136609	0.116458	0.390488	0.650389	0.653587	0.230241	1.76243	0.22797	0.308864	0.473382	1.93335	1.32021	0.346817	1.36286	0.370413	0.807366	0.034895	2.35976	0.707625	0.969708	0.603423	0.147847	0.573644	0.571897	0.0848067	0.296185	0.746043	0.143125	2.40147	0.00808538	0.275683	0.341442	0.294298	0.178973	0.130349	0.119348	1.88273	0.0372295	0.370323	0.406763	0.140796	0.309139
528	0.456366	0.803941	0.349754	0.384277	0.477524	0.0686762	1.31325	0.201713	0.0842892	1.36479	0.888575	0.58369	0.726066	1.37994	0.416288	0.36635	1.18344	1.13879	2.32577	0.332763	2.95829	1.0772	0.727805	0.351437	2.33949	1.18336	1.57964	0.696484	0.242548	0.457679	0.209038	0.483385	0.941142	1.67875	0.0204043	2.15777	0.00701527	1.13154	0.0783288	0.721579	0.198848	0.129122	0.16551	1.93916	0.292038	0.0712223	0.519069	0.184013	0.300087
529	0.0282376	0.476743	1.28681	0.427651	0.229011	0.383624	1.90928	0.173555	0.0570383	0.909712	0.278005	0.543597	0.7757	0.337188	0.373016	0.356728	1.34445	1.69972	3.77583	0.663354	0.425625	0.759003	1.30324	1.08759	1.46378	1.15465	0.938235	0.267815	0.14121	0.326156	0.732241	0.182169	0.396446	0.549942	0.186803	0.782226	0.279761	0.823503	0.310626	0.273	0.497476	0.709117	0.219051	0.890817	0.270536	0.206856	0.492132	0.107307	0.0854873
530	0.202927	0.168007	0.226694	0.394625	0.560631	0.0527367	0.976804	0.294294	0.0142185	1.38386	0.738126	1.53795	0.788143	1.10444	0.12845	0.548281	0.878401	1.2371	1.56285	0.241682	1.99423	0.381544	0.919371	0.582738	1.90917	1.31977	1.16722	0.59809	0.419947	0.464707	0.129661	0.473848	0.712531	0.4262	0.220671	3.3302	0.00537259	0.216369	0.467216	0.279024	0.183226	0.158861	0.0982044	1.12891	0.329905	0.345016	0.404489	0.215394	0.322455
531	0.0501606	0.293724	0.48149	0.267681	0.855283	0.0760788	0.286081	0.221289	0.111112	1.94382	1.38175	0.538245	1.66151	0.322987	0.824664	0.179398	0.676922	3.59566	2.80359	1.16238	0.239103	0.894757	0.560342	0.213408	1.44239	1.52258	2.81529	0.596164	1.24145	1.04677	0.537708	2.12558	0.782918	0.377648	0.394885	1.02813	0.517738	0.0533943	0.709434	0.511255	0.496435	0.290797	0.106877	1.97764	0.414556	0.954982	1.10159	0.207228	0.692107
532	0.327373	0.289497	0.211935	0.257247	0.232498	0.00104932	1.0327	0.0765654	0.224372	0.233713	0.335484	0.628202	0.593661	0.933094	0.249342	0.364899	0.609289	1.23025	1.96959	0.14814	0.822245	0.529729	0.876714	0.700929	1.49091	0.696764	1.11324	1.34202	0.00599324	0.146386	0.185939	0.0405971	0.27214	1.05688	0.25463	0.536656	0.00208201	0.455855	0.086633	0.170784	0.395915	0.0899716	0.00405476	0.714203	0.0338519	0.0872488	0.293275	0.439263	0.207686
533	0.271831	1.08067	0.205967	0.424431	0.731526	0.0162156	0.857725	0.329206	0.0951396	1.10074	0.369169	0.6466	0.687564	1.70534	0.179345	0.809666	1.31914	1.26949	1.77585	0.321317	1.59581	0.117601	0.823375	0.134745	0.969989	0.853122	1.53468	0.509061	0.14914	0.256825	0.312122	0.805227	0.605085	1.65586	0.166324	1.00128	0.0118378	0.280968	0.0130368	0.0676333	0.384334	0.620205	0.0714306	1.45272	0.268558	0.325156	0.177832	0.879166	0.21097
534	0.187669	0.235339	0.189868	0.258713	0.753318	0.030861	1.21073	0.247167	0.450084	0.871278	0.41248	0.569758	1.05637	2.24215	0.55651	0.166898	0.583392	1.45207	2.52048	0.592647	1.94833	0.482933	1.11796	0.316269	1.60717	0.774113	0.899175	1.22767	0.138746	0.228281	0.328806	0.270093	0.265468	0.96189	0.322771	1.70541	0.0551169	0.428048	0.120526	0.0939288	0.47487	0.271971	0.0716605	1.34172	0.421992	0.297529	0.389781	0.0263406	0.410517
535	0.238198	0.271962	0.629072	1.34624	0.916479	0.118242	0.801142	0.163024	0.1873	1.87995	0.48105	1.18882	0.946083	2.05931	0.196611	1.10004	1.43579	2.94368	2.33479	0.58752	1.99286	0.630665	1.09979	0.544536	1.9812	1.51975	1.56205	0.624641	0.31164	0.464678	0.380872	0.162117	0.650774	0.985661	0.284962	3.05305	0.0334147	0.477102	0.0771054	0.0914061	0.379868	0.423121	0.507598	1.37343	0.343212	1.13641	0.303307	0.45871	0.384293
536	0.271042	0.620023	0.674597	0.612726	0.457562	0.0943383	0.468941	0.216856	0.165092	1.94779	0.507786	1.08959	0.688808	1.52593	0.22166	1.24364	0.799228	2.13419	1.91611	0.460371	1.46344	0.925082	0.725754	0.382233	1.76721	1.86692	1.06328	0.825581	0.256652	0.0635086	0.133966	0.565562	0.208712	1.69174	0.405038	1.63552	0.0479583	0.939865	0.0776422	0.178926	0.403394	0.116158	0.067601	1.50696	0.0767227	0.20839	0.560358	0.42253	0.173514
537	0.0369197	0.183334	0.292103	0.306312	0.125581	0.208662	0.883567	0.083857	0.232767	0.69663	0.423959	1.03763	0.142625	1.00483	0.227973	0.988763	0.395204	2.29467	1.54663	0.220327	0.587797	0.793387	0.474219	0.193069	0.729344	0.549027	0.807474	0.967654	0.135781	0.362694	0.0708547	0.0268459	0.238329	0.48689	0.117353	1.78811	0.0190123	0.348627	0.234582	0.0815144	0.0925022	0.185167	0.00778537	0.929922	0.233103	0.129848	0.627898	0.0641782	0.103191
538	0.079473	0.384092	1.05244	0.898901	1.14583	0.242472	1.67434	0.228561	0.694931	1.51989	1.00462	1.34996	1.63148	1.8938	0.701075	1.00552	1.08457	2.02002	1.83265	0.797487	1.93726	0.498017	1.27317	0.561315	1.68306	1.65299	0.51163	0.661267	0.215703	0.531598	0.50375	0.565128	0.604824	0.860991	0.0263118	2.10727	0.142097	0.466107	0.309641	0.0460568	1.53912	0.203413	0.314544	0.955899	0.311295	1.06903	0.742581	0.649921	0.265809
539	1.61746	0.96796	1.7902	0.937093	1.46923	0.416549	3.09891	0.929208	0.871006	1.302	1.95746	2.29467	0.725954	0.742676	0.626787	0.779284	0.904219	0.536512	3.42712	0.0548649	0.870591	0.531277	1.22167	0.672665	1.93553	1.74728	1.06665	2.48855	0.072614	0.615434	2.88924	0.14594	1.53185	0.0850408	0.806983	1.49898	0.0343592	2.19289	1.25399	1.0971	1.40475	1.03823	0.445552	0.448569	0.303748	2.54441	1.615	0.900793	0.0909139
540	0.361958	0.175469	1.26224	0.645388	0.378008	0.593796	1.91156	0.104032	0.165626	3.50444	0.34462	1.61532	0.596374	1.42425	0.60883	0.876258	0.41783	1.95047	1.79036	0.84032	1.60736	0.887859	1.62092	0.122018	2.34497	2.08106	1.81014	0.618224	0.416384	0.589973	0.98211	0.370575	0.913361	1.32502	0.536006	1.61497	0.0299251	1.0919	0.236642	0.195741	0.326737	1.83207	0.152241	0.619557	0.284308	1.72835	0.186831	0.210678	0.379494
541	0.310263	0.504367	1.54	1.22042	0.218216	0.0879882	1.27327	0.0299616	0.398182	1.5717	0.905633	1.75872	0.616	1.09628	0.120133	1.12876	1.51579	1.84662	1.71236	0.484438	1.56175	0.295995	1.45463	1.07779	1.31934	0.738864	1.47742	0.0914725	0.22271	0.353429	0.222474	0.0777384	0.296358	1.69314	0.294604	2.59713	0.00260883	0.848984	0.0111473	0.0446693	0.817596	0.631755	0.449444	1.25424	0.0708645	0.559956	0.048228	0.846132	0.151803
542	0.08252	0.314332	0.689309	0.0646609	0.879964	0.107229	1.38366	0.0276865	0.196251	2.39117	0.566915	1.10816	1.07494	1.51118	0.684227	0.25687	0.854782	1.96403	2.23067	0.240009	1.93055	0.712032	1.27629	0.149919	3.06234	2.28773	0.90464	1.0017	0.257964	0.193499	0.591203	0.569424	0.602235	0.797658	0.225146	0.95751	0.106084	1.03416	0.105838	0.23633	0.912581	0.569199	0.108799	1.6365	0.55661	0.518245	0.312275	0.313741	0.481546
543	0.0890495	1.00365	0.865174	0.659386	0.483955	0.606436	0.572088	0.24267	0.141389	1.70483	1.17742	0.899397	0.8817	0.316725	0.521525	1.05786	1.05847	3.32702	1.93912	0.576471	1.31296	1.46498	0.2619	0.386834	0.592044	1.95266	1.86466	0.526677	0.580789	0.104925	0.125125	0.828836	0.123014	1.05106	0.273257	3.0993	0.193125	0.434629	0.0458124	0.445767	0.446266	0.236028	0.153487	0.995445	0.0518059	0.661716	0.733423	0.159044	0.346584
544	1.08895	0.418899	0.45575	1.01511	0.478194	0.0838006	0.640509	0.0397953	0.121424	1.92653	0.411786	1.26667	0.482025	1.38847	0.168729	0.375502	1.42944	1.45132	1.4709	0.602269	2.97141	0.455319	1.40135	0.0531139	2.88416	0.986207	2.26133	0.375849	0.598777	0.453592	0.549585	0.578901	0.617816	2.31646	0.630431	3.22261	0.00552909	1.16334	0.0214905	0.252669	0.197297	0.229931	0.0844025	0.864112	0.063266	0.280646	0.134465	0.958239	0.81332
545	0.336335	0.83748	1.09828	0.291102	0.764005	0.123287	1.17454	0.167505	0.640587	1.17483	0.632673	0.692167	1.187	0.603422	1.29011	0.376836	0.937441	1.58143	3.35301	0.856989	2.14422	0.26901	1.81715	0.87125	2.49469	2.75143	1.3434	0.981732	0.170042	0.265279	0.649845	0.405961	1.12595	1.24371	0.704846	1.63612	0.126944	1.21794	0.121655	0.261323	0.604371	0.824309	0.327476	1.53868	0.759683	0.947629	0.304485	1.06241	0.21738
546	0.0375339	0.616644	0.351291	0.0931608	0.424907	0.223487	0.422258	0.346602	0.267166	0.97839	0.688115	0.611144	0.484868	1.53087	0.477098	0.681801	0.491779	1.29019	1.61701	0.921831	0.630646	0.524641	0.254506	0.400202	1.19273	1.60783	0.726771	1.37953	0.0648354	0.13901	0.19308	0.0410401	0.138902	0.672617	0.277509	2.46274	0.0359789	0.542625	0.17788	0.363466	0.671278	0.206105	0.0377029	1.33421	0.00113392	0.918128	0.647032	0.0775857	1.3451
547	0.1025	0.85391	0.83214	0.860263	0.126113	0.0346496	0.9501	0.146339	0.678669	0.623937	0.580034	0.493716	0.0976597	2.48412	0.473102	0.263184	1.01487	0.895923	2.55455	0.252632	0.862558	0.310608	1.13175	0.362014	2.02348	0.96809	1.11819	0.293537	0.0799472	0.139422	0.731776	0.0183911	0.211809	0.909063	0.216767	0.72584	0.0504184	0.80818	0.201843	0.274524	0.696372	0.427671	0.579525	1.30047	0.0966692	0.416086	0.317725	0.391817	0.191757
548	0.364259	1.15134	0.751815	0.962099	0.702354	0.332175	0.93851	0.0416908	0.0235696	1.02477	0.687274	1.58148	0.152396	0.919138	0.505735	1.21657	0.83031	1.96822	1.76703	0.645718	2.21494	0.478944	0.524025	0.436481	0.990175	1.61862	0.708871	0.16623	0	0.40497	0.180496	0.0395691	0.413088	1.71324	0.0839377	1.46778	0.0226357	0.436189	0.246981	0.400203	1.30495	1.06906	0.456025	1.38153	0.142333	0.376652	0.482189	0.511243	0.747712
549	0.461184	0.0875041	0.460682	0.602263	0.307653	0.33204	1.04976	0.05636	0.157528	0.662976	0.46443	0.723418	0.045717	1.35458	0.17991	0.396698	0.165036	1.53772	0.713985	0.134151	1.37473	0.747834	0.37995	0.14637	1.14271	0.495713	0.784528	1.15919	0.0258617	0.090627	0.164068	0.38597	0.428682	0.346719	0.00423498	1.96628	0.0186028	0.32984	0.402941	0.11864	0.12036	0.247319	9.03076e-05	0.84319	0.328556	0.19736	0.598818	0.0400813	0.249494
550	0.362678	0.173274	0.218182	0.274862	0.37205	0.27818	0.515581	0.418069	0.0718298	0.623255	0.315444	0.720684	0.784559	0.642241	0.289726	0.113067	0.591498	1.53707	1.72348	0.369199	0.559934	0.876677	0.38196	0.0209591	1.06283	1.56608	1.40123	0.877865	0.669969	0.491426	0.296351	0.949901	0.890389	0.532372	0.263075	1.16861	0.0462856	0.119888	0.641399	0.2823	0.343079	0.397706	0.0360558	0.711701	0.0307125	0.750075	0.769291	0.106306	0.274992
551	0.0864877	0.544291	0.43041	0.475666	0.952783	0.264549	1.29976	0.174897	0.450366	1.5904	0.461084	1.17271	0.727412	0.808075	0.611029	0.825745	0.842309	1.22913	2.5181	0.585563	1.08898	0.538521	1.05173	0.201319	2.82414	3.21018	1.46849	1.45421	0.201252	0.384592	0.493706	0.0992276	0.9147	1.75795	0.738159	1.31162	0.0251694	0.537182	0.12741	0.415735	1.56259	0.492275	0.0533323	2.13959	0.0103903	1.16021	0.521019	1.25944	1.36373
552	0.179626	1.12312	0.675177	0.135158	0.696304	0.997497	1.12878	0.414775	0.0023891	5.94659	1.48627	1.05149	0.347468	0.323488	0.315338	1.28576	0.439282	2.08797	1.15001	1.14532	1.02649	1.45976	0.788082	0.242191	1.35712	2.66846	2.99709	1.53365	1.10911	0.689175	0.622355	0.74402	0.401471	1.38067	0.47632	1.68627	0.681722	0.743946	0.786801	0.547679	0.45907	0.0238803	0.00675087	2.09074	0.243181	1.05872	1.19084	0.101082	0.480422
553	0.31135	0.433118	0.641569	0.248571	0.338454	0.315301	0.241096	0.0647797	0.715307	1.19348	0.626243	1.16255	0.0999771	0.506342	0.258683	0.409366	0.713702	1.9395	0.766849	0.684952	0.458761	0.902289	0.107407	0.100599	1.26386	0.627257	0.889188	1.02871	0.0751708	0.181159	0.0597674	0.101866	0.334891	0.577216	0.0298292	2.25807	0.0128776	0.368482	0.308726	0.212975	0.1328	0.259297	0.000100354	0.518487	0.281359	0.631138	0.567527	0.0428119	0.674569
554	0.404715	0.716585	0.44218	0.872239	0.182069	0.270964	1.13102	0.0948399	0.198032	1.18922	0.280348	0.626301	0.296113	0.965875	0.456797	1.11345	1.03412	1.60526	1.78392	0.303488	0.867066	0.604581	1.21496	0.338551	0.82289	1.26291	0.975391	0.394023	0.260489	0.602397	0.412258	0.0863955	0.22137	0.642925	0.471519	1.10296	0.0293275	0.405365	0.128134	0.106767	0.115625	0.126506	0.312053	0.839932	0.283477	0.121013	0.252312	0.198527	0.141456
555	0.337964	0.415213	0.687128	0.241945	0.54688	0.072387	0.859351	0.0133818	0.452126	1.25308	0.272158	0.779855	0.84367	1.44969	0.870198	0.863209	1.6008	1.57514	3.27181	0.956249	2.55588	0.451276	1.32151	1.26268	2.44317	2.03027	1.94675	1.22826	0.282221	0.260856	0.588292	0.339474	0.232795	1.70127	0.0275498	2.10317	0.208874	1.62656	0.108542	0.239907	0.193103	0.0948458	0.293062	1.40525	0.39688	0.339518	0.0806054	0.759458	1.21994
556	1.49732	0.943439	0.602163	1.21525	0.485106	0.294872	1.53585	0.23139	0.614116	0.879639	0.74847	0.763651	0.485438	0.99833	0.179809	1.27744	1.1657	1.29061	1.8596	0.316931	1.70344	0.385794	1.03475	1.37755	1.30164	0.521293	1.95072	0.659063	0.35282	0.28886	0.918645	0.0492103	0.515888	2.20778	0.130286	3.03781	0.0820458	0.371544	0.172966	0.459522	1.51722	0.681713	0.522817	2.06115	0.137934	0.52177	0.556262	0.885066	1.44642
557	0.619457	0.403961	0.178709	0.44699	0.777043	0.258455	1.05634	0.284965	0.112031	0.80509	0.866898	0.703614	1.07406	1.00446	0.170447	0.353318	0.568357	1.41772	1.91528	0.169287	3.16793	0.470403	1.77382	0.289506	1.52761	0.890476	1.08406	0.693465	0.281689	0.341724	0.537839	0.39175	0.673011	0.839932	0.00936224	2.71833	0.0136603	1.0442	0.116548	0.81875	0.359092	0.360744	0.28093	1.38397	0.232643	0.732485	0.536557	0.953471	0.929719
558	0.317397	0.520888	0.559379	1.23406	0.659676	0.0031063	0.926337	0.243676	0.760406	1.07025	0.835648	0.587382	0.561374	1.2635	0.218864	0.987109	1.38848	1.71608	2.94525	0.312403	1.2249	0.466117	0.796681	0.629576	0.776841	0.472128	1.77985	1.05354	0.0387964	0.482521	0.223783	0.11468	0.713615	2.51046	0.524697	1.90632	0.0672099	0.442646	0.139567	0.122977	0.683603	0.20342	0.207441	2.20422	0.159571	0.141912	0.548934	0.289441	0.32885
559	0.289162	0.42977	0.71974	0.863903	0.320597	0.288698	1.10411	0.0762065	0.189722	0.24488	1.98381	1.61594	0.101816	0.226809	0.0563621	0.213282	0.656007	1.99715	0.852013	0.608744	0.689222	0.78076	0.916898	0.100629	0.819504	0.672327	0.783042	0.868227	0.218688	0.625469	0.6732	0.189813	0.378764	0.758411	0.132531	2.19112	0.0184717	0.193763	0.457174	0.2998	0.121153	0.0897827	0.0466201	0.465381	0.522911	0.216923	1.20173	0.179025	0.288769
560	0.222227	0.58701	0.835443	0.315063	0.375212	0.170446	1.27738	0.0178687	0.13678	2.38265	0.353013	0.953658	0.374439	0.897418	0.342759	0.486388	0.93882	2.82927	2.28553	0.797311	1.01402	0.923509	1.36466	0.347999	1.89723	2.81984	1.87954	0.778854	0.543233	0.401994	0.311487	0.211609	1.19228	0.631419	0.563288	1.66255	0.146498	0.420008	0.183016	0.343639	0.40769	1.13228	0.0619037	1.22166	0.17049	0.939118	0.609027	0.040479	0.204091
561	0.334972	0.529412	0.491908	0.20556	0.688443	0.182368	0.784559	0.0676856	0.590992	1.78007	0.684773	0.893797	0.649178	2.47106	0.540657	0.444656	0.726402	0.906269	1.08425	0.196799	3.73496	0.304653	0.905505	0.220066	3.20441	1.83499	0.843303	0.682494	0.0684864	0.478313	0.718069	0.222755	0.235515	1.23952	0.153405	0.971226	0.0652797	0.324041	0.127629	0.13037	0.963783	0.0736053	0.26387	2.21112	0.25887	1.00901	0.88696	0.713931	0.828239
562	0.364612	0.735776	1.10679	0.690544	0.428594	0.329174	1.2264	0.236003	0.0751366	2.78135	0.77638	1.68288	0.520243	0.975923	0.253024	1.22278	1.24914	2.39389	1.62455	1.11109	1.3047	0.400185	0.728923	0.552484	1.28653	1.54634	1.4148	0.891708	0.435907	0.34276	0.109893	0.404309	1.06588	1.52631	0.374346	1.41715	0.0144225	1.00364	0.00665139	0.0394206	0.552846	0.271509	0.232203	0.731006	0.256325	1.11224	0.492889	0.349198	0.153569
563	0.253905	0.334466	0.435849	0.618205	0.371747	0.0456605	0.312547	0.0904404	0.28217	2.39562	0.349257	1.12954	0.646771	1.87268	0.387626	0.943276	1.91726	1.31815	1.99486	0.372783	2.21831	0.452698	0.998572	0.245298	1.5781	0.93628	2.76836	0.631668	0.141992	0.598518	0.408498	0.0422783	0.554768	1.76326	0.114754	2.31061	0.0034285	0.48951	0.0386788	0.487219	0.362578	0.215013	0.167998	1.98325	0.0589525	0.356435	0.233994	0.810484	0.608246
564	0.164268	0.676598	0.525203	0.607087	0.368189	0.507338	0.650337	0.132266	0.437187	0.296345	1.1842	0.609183	0.852494	0.56832	0.48669	0.236301	0.561474	2.07253	1.47985	0.437176	1.67466	0.778318	0.422797	0.194903	0.722656	1.844	0.574866	1.48311	0.354277	0.199645	0.324677	0.358076	0.079377	0.851995	0.241275	2.56383	0.0468701	0.358492	0.160168	0.287795	1.07297	0.633207	0.0634404	0.822855	0.065631	0.732232	0.853361	0.530278	1.42809
565	1.00941	0.210243	0.632597	0.685434	1.10144	0.0529828	0.343635	0.0402486	0.309519	1.34071	0.0864574	1.18382	1.5362	1.11445	0.148698	0.330592	0.980221	1.29503	1.58881	0.0622264	0.838069	0.650743	0.579739	0.143041	1.26326	0.276706	0.919951	0.677198	1.22959	1.14937	0.430834	1.82282	0.249011	0.331697	0.62794	2.41455	0.0689439	0.726918	0.326307	0.171933	0.448334	0.435369	0.0165598	0.615339	0.298611	0.479001	1.52588	0.241253	0.692021
566	0.360583	0.402487	0.48698	1.13438	0.406851	0.127809	1.09327	0.131887	0.0399489	0.82463	0.239137	1.03019	0.156274	1.09326	0.171302	0.352724	0.821087	1.8232	1.51627	0.251233	0.997179	0.170219	1.21319	0.190387	1.42302	0.323368	0.358235	0.24158	0.10466	0.272226	0.285448	0.124305	0.396664	1.0012	0.0429557	1.12921	0	0.506053	0.161085	0.196478	0.180891	0.763582	0.0390345	0.970408	0.123977	0.192636	0.578441	0.127381	0.163328
567	0.499297	0.516946	1.58923	1.12475	1.00262	0.211109	1.04736	0.222416	0.258902	1.49099	0.333485	0.766279	0.578685	1.41616	0.366912	1.01245	0.959581	1.12748	2.66421	0.573728	1.17342	0.431482	1.73819	0.393686	2.15519	1.30777	1.10188	1.34557	0.174423	0.275113	0.400357	0.0301033	0.129612	1.8818	0.154735	1.08894	0.00872386	0.818241	0.142109	0.210306	0.350078	0.378928	0.0960526	1.81347	0.0320218	0.112795	0.158693	0.398399	0.163635
568	0.161626	0.420166	1.18175	0.524939	0.165191	0.018647	1.40535	0.185567	0.211253	1.48823	0.477708	1.45347	1.10677	0.916433	0.581558	0.90442	0.953627	2.81863	2.80171	0.900433	1.80113	0.835931	0.815128	0.3131	3.41019	1.86839	1.82682	0.406237	0.496645	0.345696	0.364863	0.636372	0.638188	1.83917	0.600307	1.28805	0.0470793	1.23994	0.0999471	0.121529	0.737093	0.399926	0.0817457	1.41943	0.158582	1.30794	1.07707	0.293972	0.0152366
569	0.158068	0.362598	0.302852	0.254245	0.374512	0.0195302	1.28383	0.744889	0.189629	0.754939	0.283154	0.482755	0.0975067	1.51215	0.0178616	0.488547	0.829338	0.928046	1.11072	0.023353	0.717763	0.219376	0.57951	0.161206	0.780336	0.545274	1.3284	0.334533	0.0718033	0.20014	0.15911	0.176781	0.212869	0.358172	0.0061224	2.08166	0.00824571	0.0327088	0.0478918	0.963133	0.0528395	0.0376901	0.242625	1.41037	0.202245	0.186269	0.134832	0.026018	0.213399
570	0.128088	0.343437	0.142453	0.672197	0.898883	0.056395	1.12191	0.293285	0.212729	1.91682	2.6214	1.52031	0.804676	0.492137	0.256163	0.364152	0.493225	2.37196	1.1379	0.194284	1.53188	0.574578	0.786187	0.49159	1.39186	3.59851	1.96011	1.15469	0.399825	0.237509	0.39689	0.097856	1.18868	1.20921	0.0896355	3.21643	0.0336966	0.236604	0.211687	0.325928	0.766814	0.487491	0.121005	1.37084	0.0605512	0.499029	0.308533	0.24866	0.281402
571	0.462583	1.04439	0.30236	0.58857	0.779497	0.474463	0.808683	0.184353	0.0696712	1.72152	0.622657	0.848764	0.928463	0.685717	0.445463	0.608389	1.27089	3.48703	2.04104	0.853016	1.4918	1.39691	0.124761	0.262575	1.27175	1.99419	1.77116	1.11644	0.975521	0.416841	0.543302	0.49732	0.402117	0.987235	0.194041	3.30588	0.283391	0.979582	0.0788972	0.179823	0.573368	0.214515	0.0286025	1.10598	0.14672	0.219836	0.447804	0.158527	1.62245
572	0.839187	0.442916	0.447494	0.729537	0.544708	0.148728	0.906383	0.233111	0.127453	0.505129	0.551356	1.31589	0.42725	0.94175	0.523158	0.431419	1.31234	1.34319	1.46653	0.607326	1.23594	1.10792	0.875637	0.0496338	0.909905	0.68339	0.670549	0.44865	0.201303	0.0644123	0.19424	0.227716	0.447253	0.728636	0.64658	1.37657	0.0444103	0.62546	0.164084	0.488576	0.112635	0.27765	0.173213	1.21206	0.374765	0.633171	0.715989	0.213749	0.843176
573	0.00199957	0.0863762	0.319039	0.363424	0.269581	0.85687	0.661988	0	0.483008	0.170326	0.862068	0.350855	0.0621957	0.408537	0.443189	0.557288	0.206101	1.01329	0.494478	0.143984	0.651192	0.645685	0.109221	0.0780376	0.415188	0.955483	0.36706	1.32368	0.212316	0.00800039	0.125872	0.564588	0.290792	0.114261	0.00215307	3.38437	0.0354955	0	0.249689	0.0164174	0.199697	0.0924916	0	0.515236	0.0938873	0.179942	0.232677	0	0.387268
574	0.0936126	0.585688	0.598915	0.393286	0.049656	0.133136	1.46007	0.0524415	0.520578	1.61472	1.27276	2.29965	0.43586	0.228038	0.443354	0.755594	0.470212	1.71551	2.14749	0.799183	1.33164	0.502273	0.329128	0.665156	1.02225	2.2578	1.57901	0.525214	0.278472	0.253949	0.438094	0.420959	1.14619	1.29548	0.179338	2.68027	0.0413618	1.01055	0.306165	0.207822	1.37927	1.11976	0.0542062	0.533421	0.679267	0.878293	0.638366	0.432729	1.06383
575	0.495421	0.143558	0.489189	0.450856	0.337343	0.150283	0.445787	0.108063	0.1503	0.622471	0.626645	0.579166	0.31873	0.458558	0.202097	0.283712	0.524746	1.48606	1.15786	0.366648	1.65297	0.476989	0.280614	0.122876	0.973083	0.89789	0.653397	0.893704	0.0918485	0.297165	0.333146	0.457264	0.371948	0.914663	0.159949	4.02423	0.0338019	0.180689	0.44861	0.316029	0.442119	0.149592	0.0211472	0.590098	0.206107	0.333896	0.546878	0.157225	0.889561
576	0.245853	0.380001	0.374196	0.707319	0.474389	0.133655	1.65722	0.0433255	0.448092	1.53677	0.139483	1.02743	0.977064	1.62428	0.276671	0.751604	0.962922	1.47989	1.80348	0.405228	1.3961	0.439565	1.70025	0.257418	1.29046	1.73999	0.872418	0.284466	0.287492	0.619416	0.530819	0.476912	0.161415	0.92123	0.384493	1.06823	0.0727532	0.228052	0.0210699	0.0531979	0.622318	0.255683	0.294177	1.02522	0.150817	0.772847	0.635359	0.969483	0.252154
577	0.119403	0.498089	1.23518	1.15735	0.306714	0.301902	0.789677	0.175965	0.315382	0.849662	0.679496	1.49941	0.13908	1.40478	0.249963	0.468852	0.329703	1.77077	1.26379	0.285322	0.627716	0.556951	1.32827	0.317779	1.14821	0.482097	1.10967	0.955925	0.106202	0.731432	0.534675	0.00652648	0.363325	1.10158	0.171646	2.69063	0.0851498	0.346009	0.0716868	0.558399	0.26988	0.490026	0.120837	1.13997	0.0682067	1.19121	0.376361	0.0810053	0.848366
578	0.247082	0.16238	0.599743	0.948818	0.316556	0.278283	0.733258	0.281003	0.392863	0.537899	0.423468	0.75183	0.362365	1.41642	0.178168	0.193821	1.02889	1.90874	1.46392	0.510612	1.01825	0.711481	0.949568	0.142739	1.10693	0.825856	1.47613	0.244278	0.212043	0.794752	0.524744	0.287671	0.539305	0.946578	0.048645	1.76914	0.0154882	0.525744	0.164395	0.360264	0.441214	0.399373	0.0563421	1.08751	0.10599	0.581067	0.493931	0.301796	0.378372
579	0.00244987	0.0488844	0.128691	0.11471	0.172543	0.0327487	0.319182	0.124687	0.175846	0.1124	0.922733	0.272827	0.494811	1.01351	0.162456	0.15377	0.400174	0.968763	0.908433	0.121221	0.674925	0.812105	0.154073	0.0650676	1.12124	0.305203	0.948758	0.899779	0.0627204	0.0467927	0.0654831	0.239151	0.487199	0.520555	0.00539731	2.64993	0.0202478	0.344697	0.351109	0.401484	0.229465	0.224625	0.00906793	0.421158	0.147204	0.164408	0.282417	0.0142898	0.743163
580	0.149997	0.255237	0.606387	0.788735	0.3736	0.114309	1.11254	0.249508	0.0825927	1.23978	0.249953	1.00873	0.35847	1.08636	0.558561	0.524478	0.909203	3.4057	2.42508	0.582344	0.921627	0.553679	1.48027	0.213072	1.79997	1.09588	1.62862	0.675081	0.0840869	0.803902	0.249521	0.247991	0.604748	1.22616	0.535899	1.31232	0.0185497	0.731836	0.153244	0.187593	0.362832	0.436487	0.064448	1.39321	0.108539	1.5673	0.427036	0.0197391	0.310658
581	0.487452	0.0793423	0.559644	0.796764	0.585432	0.230013	1.00457	0.164518	0.180659	1.33959	0.286208	1.13644	0.46947	1.20301	0.286083	0.928213	0.701335	1.55496	1.49766	0.171034	1.40289	0.376693	0.802827	0.260673	2.405	0.475928	0.733506	0.756184	0.143694	0.282526	0.109178	0.296219	0.183293	0.529857	0.187989	3.18826	0.00847156	0.474821	0.21806	0.236991	0.148857	0.0641946	0.0301858	1.38585	0.331822	0.463242	0.662274	0.104056	0.856508
582	0.176232	0.810744	0.187428	0.507095	0.665793	0.107633	1.41254	0.237884	0.00836797	0.964199	1.2622	1.59504	1.06271	1.08664	0.516216	0.66274	0.451494	3.47961	1.67838	0.510404	1.43941	1.75047	0.529087	0.269908	0.88098	2.09959	1.70329	1.43016	0.165144	0.338249	0.327767	0.0523755	0.974633	1.21265	0.195626	1.60093	0.00617248	0.726424	0.036899	0.742163	0.514107	0.672637	0.0945615	1.63364	0.181702	1.38817	1.51617	0.286876	0.432533
583	0.316565	0.563899	0.275044	0.387091	0.612412	0.375487	0.932106	0.437661	0.243272	1.48964	0.495753	1.01597	0.750554	0.854051	0.773589	0.4673	0.0892594	2.31802	1.96716	0.40905	0.114012	0.414988	0.273653	0.146485	0.687489	2.32636	1.79462	0.785354	0.807857	0.347553	0.256728	1.12023	1.05014	0.354745	0.24229	1.3366	0.260662	0.325901	0.540299	0.467226	0.770351	0.342975	0.0140537	0.509924	0.307662	0.641181	0.721862	0.0570155	0.876749
584	0.436752	0.348685	0.79798	1.1786	0.89194	0.101783	1.82139	0.0633608	0.153556	1.43919	0.601357	1.92207	0.620772	1.66095	0.162458	1.0203	1.46803	1.45161	2.69184	0.388041	1.34275	0.64347	0.861844	0.428332	1.5692	1.22129	1.27238	0.905351	0.12251	0.247219	0.576153	0.334955	0.564134	0.567714	0.357347	2.17981	0.0320086	0.989993	0.0744631	0.104262	0.867926	0.119768	0.173715	1.41671	0.24854	0.407954	0.324621	0.219587	0.130297
585	0.691724	0.253033	0.354789	0.409104	0.261773	1.27391	0.424596	0.386832	0.0211474	3.88898	0.480852	1.6094	1.38465	0.335719	0.354121	0.454997	0.143315	1.39169	0.845902	1.23443	0.177857	0.948413	0.194458	0.0046731	0.837008	1.31328	0.94862	1.17693	1.55034	0.0937342	0.214051	2.10094	0.0793563	0.50558	0.516636	0.565175	0.195996	0.444453	0.60718	0.599234	0.539367	0.312995	0.0624541	1.21646	1.07715	1.2523	1.14142	0.0817683	0.730821
586	1.70543	0.230217	0.240379	1.36602	0.63443	0.00999674	0.615813	0.0196581	0.326993	0.753518	0.289667	1.77594	0.0909023	1.37158	0.437717	0.535865	0.60314	1.43665	0.981358	0.197708	1.17906	0.178741	0.160585	0.139628	1.97291	0.604991	0.376339	1.60119	0.0579101	0.140515	0.10125	0.25167	0.278345	0.365355	0.139083	1.57593	0.00101383	0.442168	0.11555	0.179749	0.415934	0.272007	0.0407355	0.563048	0.202068	0.479914	0.525672	0.117744	1.16999
587	0.387008	0.920512	0.770642	1.04804	1.15304	0.10931	1.1638	0.0516069	0.601434	1.4758	1.01034	0.969311	0.983542	1.0671	0.17695	0.678358	1.85065	2.40342	1.88577	0.921434	1.33505	1.11805	0.577401	1.13186	1.10029	1.72618	1.17233	0.893559	0.074225	0.229366	0.284195	0.62044	0.60696	1.44395	1.04361	2.25549	0.183242	0.719807	0.0210563	0.085271	1.92557	0.692957	0.133284	0.88907	0.0934999	0.977836	0.705582	0.75747	0.483291
588	0.0337937	0.974701	0.0819402	0.60063	0.533815	0.148972	2.06361	0.228885	0.0852377	0.38862	0.472463	0.763097	0.695485	1.43093	0.350172	0.275453	0.848902	1.92302	1.72126	0.627455	1.35159	0.378296	0.521626	0.454746	1.33688	0.587002	1.16491	0.258896	0.0794701	0.388132	0.237252	0.823039	0.255935	1.52713	0.172012	1.09805	0.0122704	0.363109	0.0220076	0.224423	0.753167	0.63092	0.135458	1.23284	0.0824079	0.229034	0.484483	0.209735	0.255291
589	0.341348	0.053862	1.0953	0.10308	0.220607	0.151379	0.913018	0.142491	0.601389	0.397066	1.10561	0.559913	0.129814	0.63696	0.560388	0.236426	0.371726	0.879339	2.23148	0.225736	0.814391	0.499337	0.290077	0.116387	1.37702	0.60012	0.744719	1.82348	0.731699	0.050494	0.288406	0.293978	0.296717	0.285631	0.0582015	3.26611	0.0381496	0.242375	0.627308	1.02371	0.358374	0.286158	0.040707	0.691377	0.246667	0.162562	0.797842	0.221107	0.416606
590	0.768804	0.0367776	0.628319	0.705457	0.43524	0.00559185	0.88779	0.0805867	0.305247	0.9392	0.39758	1.16492	0.694568	0.886237	0.387529	0.21724	0.828014	2.22646	0.941176	0.247753	0.883359	0.146782	1.08722	0.0859014	1.87439	0.401292	1.55512	1.07525	0.282443	1.17745	0.7655	0.403082	0.13324	0.506347	1.14552	4.36511	0.00616339	0.291385	0.156815	0.357194	0.0870831	0.0572481	0.0165121	0.397835	0.322816	0.361434	0.0684037	0.0485104	0.627905
591	0.334215	0.350426	0.790431	0.82852	0.300062	0.0832266	1.06692	0.199656	0.108165	1.00895	1.03942	0.942538	0.499504	2.2792	0.31753	0.721399	1.69514	2.06969	3.16184	0.37197	2.53776	0.220671	0.719223	0.333713	2.21682	1.54292	1.80035	0.571579	0.232662	0.260883	0.538925	0.146823	0.315575	1.07458	0.235322	2.72844	0.00784349	0.633713	0.0244814	0.237516	0.240772	0.562994	0.117875	1.89586	0.0399631	0.278665	0.323657	0.334736	0.241553
592	0.117238	0.429373	0.59537	0.183307	0.766041	0.090587	0.735571	0.0765348	0.236771	1.3507	0.679622	0.760009	0.378029	1.28937	0.953447	0.51272	0.336406	0.742282	1.6928	0.584223	2.122	0.739315	0.821955	0.139198	2.26042	2.21395	0.588017	1.0616	0.256257	0.945462	0.385763	0.204528	0.288563	0.992518	0.111027	2.04225	0.0586501	0.480978	0.266957	0.424046	1.23246	0.268541	0.0219436	1.33659	0.118298	0.607746	0.405129	0.510864	1.03288
593	0.197617	0.215572	0.705628	0.444564	1.03319	0.0601043	0.899156	0.0733928	0.09892	2.62606	0.461569	2.09087	2.00492	1.7974	0.888832	0.452279	1.16198	2.75798	3.93869	1.19965	2.57322	0.544616	1.49542	0.41847	2.73208	3.37494	1.86968	0.900688	0.261924	0.138044	0.569267	0.518953	0.207209	1.56477	0.409979	1.678	0.142719	1.59973	0.461808	0.0990649	1.00655	0.268111	0.315572	1.74924	0.375153	0.461267	0.853717	0.207611	0.616127
594	0.789184	0.234881	0.426971	0.208481	0.430954	0.227695	1.17341	0.0501066	0.0795722	1.50366	2.00172	1.20439	0.967246	1.51046	0.33843	0.301449	1.37959	1.80968	3.39092	0.246602	3.03957	0.331344	1.44849	0.675975	3.62823	1.80261	1.50599	1.2814	0.779179	0.302856	0.41235	0.267195	0.334037	0.906	0.110041	4.25801	0.00634169	1.31159	0.181781	0.0652625	0.523215	0.159519	0.064844	2.36713	0.439429	0.721274	0.246002	0.0706332	1.67972
595	0.0400392	0.626143	0.892238	0.373206	1.57096	1.20802	0.407643	0.0866638	0.0111666	2.02098	2.01036	1.01615	1.0271	0.88079	1.07425	0.939071	0.319377	2.93092	1.68413	0.643211	1.45213	0.240029	1.0318	0.237593	2.49808	4.00934	2.04792	0.213561	1.51309	0.856657	0.318684	0.224025	0.737107	1.03988	0.210565	3.18293	0.417153	0.177117	0.034216	0.864807	0.381054	0.483643	0.30219	1.82204	0.0318845	2.52593	0.377975	0.0369132	0.170825
596	0.274746	0.489504	0.526436	0.41283	0.728429	0.242133	1.34085	0.061428	0.265646	1.06655	0.722524	1.02923	0.0853433	1.70586	0.576264	0.472289	1.20812	1.31743	3.72453	0.505421	1.70265	0.899586	1.5758	0.113181	2.28801	1.6984	0.869437	1.7981	0.0830176	0.0132158	0.807808	0.00109965	0.156958	1.34673	0.377042	1.8983	0.000121681	1.35429	0.124209	0.18697	0.563019	0.151686	0.0586083	2.44609	0.0395503	0.35774	0.263887	0.11322	0.828006
597	0.360028	0.269942	0.155019	0.619749	0.404111	0.0168837	1.23167	0.0577964	0.710925	0.334428	0.660024	0.426472	0.172766	1.81235	0.527408	0.160123	0.50706	0.760253	2.43423	0.396094	1.81007	0.519261	1.01088	0.376741	1.70612	0.608097	1.19754	0.712297	0.00780599	0.17392	0.708527	0.055352	0.374123	1.21385	0.383125	1.76615	0.00826459	0.659358	0.0727501	0.269605	0.783704	0.0264374	0.0856912	1.76159	0.143911	0.599875	0.363148	0.580303	0.590594
598	0.428935	0.104998	0.268452	0.465059	0.0949016	0.0285368	1.21365	0.209193	0.685553	0.706111	0.726716	0.908143	0.138358	1.78012	0.216791	0.453343	0.539969	0.978518	1.70513	0.214739	1.49861	0.131888	0.647045	0.0681444	1.51399	0.610263	1.12395	0.604484	0.113829	0.116448	0.308134	0.048858	0.841421	0.413023	0.0653353	3.65145	0	0.29503	0.0483816	0.350221	0.0778881	0.0962448	0.0319363	2.28927	0.137119	0.274407	0.109586	0.0471795	0.610044
599	0.0495576	0.513932	0.421748	0.215179	0.397665	0.0588344	0.407778	0.0840363	0.044688	0.860528	1.23872	0.981745	0.853452	1.76047	0.58291	0.547441	1.45541	1.91029	2.90269	0.224014	2.15684	0.483789	1.43325	0.509145	2.01475	1.92975	1.53959	1.2137	0.35714	0.195025	0.138119	0.0749971	0.249742	0.868737	0.0195065	2.89913	0.0114288	0.515366	0.111153	0.144863	0.104526	0.0256376	0.104376	1.71229	0.0941477	0.220203	0.0305189	0.0895778	0.289229
600	0.611401	1.1539	0.494666	0.611875	1.36902	0.169005	1.64985	0.0112736	0.27594	1.48737	0.313926	2.17823	1.11298	1.21848	0.604201	0.325289	1.38938	1.87722	2.14497	0.855592	1.79594	0.592477	0.634915	0.459513	1.49043	1.91865	1.04188	1.60633	0.0196545	0.164507	0.301376	0.208732	0.726957	1.85762	0.257135	1.54204	0.116943	0.500122	0.0363779	0.0863036	0.743424	1.10878	0.0373953	1.21419	0.146118	0.217427	0.623879	0.9993	0.203286
601	0.667047	0.367449	0.768551	1.41855	0.410531	0.170444	3.02844	0.0818173	0.10051	1.04503	0.790386	1.54947	0.709425	2.80566	0.364252	1.48686	1.81785	1.81456	2.17036	0.264526	3.44344	0.226653	1.40073	1.14896	3.14986	2.68842	1.84915	0.467447	0.0394716	0.306775	0.474697	0.159667	0.646504	1.74414	0.108181	1.85019	0.157004	1.20911	0.027459	0.134876	0.876431	0.966868	0.438235	0.49085	0.377139	0.46981	0.168052	0.227296	0.221969
602	0.140187	0.0668787	0.548477	0.225283	0.228204	0.169914	0.841325	0.828786	0.518874	0.228535	0.381061	0.135181	0.315502	0.95391	0.128829	0.29774	0.822159	2.00188	2.10533	0.110866	0.572758	0.2363	0.345123	0.213885	1.87594	0.373451	0.941139	0.684401	0.0609087	0.217439	0.0232573	0.0412948	0.301275	0.447918	0.00454143	2.07982	0.0314494	0.687232	0.411465	0.364103	0.506865	0.0269857	0.00830845	0.649179	0.125124	0.226438	0.352844	0.0322239	0.47347
603	0.372481	0.0864138	0.175332	0.413745	0.205835	0.0990514	1.22836	1.9455	0.0242846	0.393544	0.709698	0.632616	0.29643	1.11168	0.0207305	0.11994	0.907494	0.865042	0.787647	0.088706	0.351426	0.909333	1.25417	0.303874	0.424789	0.138289	1.48018	0.329511	0.044776	0.422111	0.0735488	0.127689	0.543834	0.115731	0.0889643	1.23547	0.003579	0.148758	0.346778	2.43391	0.183048	0.223415	0.20086	1.1209	0.209087	0.494759	1.30171	0.0347409	0.165099
604	0.495819	0.665775	0.354528	0.599342	0.287076	0.143549	1.20515	0.311241	0.202271	0.883492	0.560252	0.559029	0.0991614	2.57331	0.0109693	0.757419	1.20943	1.49601	2.6104	0.140697	2.18944	0.6474	0.862585	0.746206	2.16373	0.827829	1.80316	1.2296	0.138311	0.193428	0.506068	0.122744	0.359694	1.58623	0.34396	2.58097	0.0154302	0.927585	0.0468726	0.433763	0.296771	0.186145	0.0727216	1.70229	0.0584023	0.193272	0.302629	0.304332	0.508732
605	0.171468	0.432206	0.280042	0.20316	0.539083	0.241799	0.811405	0.92901	0.0309806	0.797996	0.349983	0.94141	0.932645	0.679817	0.830973	0.11854	1.07091	1.01659	1.30715	0.290418	0.449094	2.11296	0.771427	0.417046	0.646365	0.835735	1.07173	0.258819	0.154614	0.320054	0.265663	0.526202	1.81823	0.111655	0.107093	1.61623	0.119376	0.246672	0.183327	1.63924	0.511264	0.411627	0.126244	0.700978	0.267487	0.293816	0.78302	0.182084	0.724159
606	0.337513	0.256576	0.613862	0.364114	0.06397	0.0101147	1.16626	0.0622628	0.215442	0.717002	0.580032	0.595433	0.320071	2.08602	0.345764	0.231362	1.07801	1.57122	2.95677	0.160244	1.47618	0.257025	1.10256	0.750153	2.72384	0.625856	1.13022	1.00966	0.0376601	0.0527493	0.672683	0.0545874	0.107293	0.860368	0.308638	0.964473	0.0059342	0.945018	0.173145	0.156538	0.275482	0.0971175	0.061066	1.20485	0.0935147	0.443358	0.261084	0.130076	0.374972
607	0.0770722	0.108165	0.315985	0.0548819	0.0956338	0.194883	0.488707	0.274526	0.396127	0.255369	0.71563	0.23386	0.929878	1.53655	0.346873	0.25528	0.537882	0.855711	2.44976	0.374185	0.47062	1.54522	0.233469	0.212893	0.934297	0.550398	1.0244	1.05021	0.10187	0.125117	0.101312	0.190928	0.290732	0.988508	0.2084	2.22085	0.0404264	0.85814	0.208627	0.384485	0.277851	0.0443404	0.0518656	0.849322	0.236328	0.182381	0.542633	0.0634387	0.150126
608	0.572085	0.399355	0.478296	0.548919	0.390779	0.309353	1.02553	0.0655786	0.253006	1.51952	0.451715	1.44399	0.600273	1.28402	0.737111	0.736782	1.07759	2.90338	1.60451	0.715143	1.92158	0.961404	0.592705	0.0629522	1.40793	1.39916	1.65275	0.623729	0.444224	0.439995	0.228397	0.747145	0.359476	1.19176	0.414965	2.87722	0.01324	0.539673	0.127317	0.147378	0.647556	0.916054	0.118526	1.72405	0.0714263	0.482247	0.763903	0.224898	0.507563
609	0.599458	0.216392	0.471616	1.71847	1.01308	0.0793217	1.69422	0.223663	0.517263	1.82158	0.442046	1.66217	0.775013	2.38012	0.237346	1.07978	1.19634	0.74212	0.915325	0.0992801	1.64606	0.612735	0.815199	0.651854	1.48754	0.67801	1.31836	1.20689	0.0483696	2.53367	0.641849	0.119798	0.978106	0.892934	0.125874	1.30653	0.0180382	0.29033	0.0332454	0.406972	0.265556	0.22141	0.27554	1.02702	0.308714	0.309976	0.581113	0.954505	0.763742
610	0.16912	0.589986	0.521497	0.221159	0.37607	0.916844	0.845784	0.297936	0.00223448	1.69809	0.746768	1.56662	1.44728	0.101973	0.991214	0.248098	1.16767	3.15275	1.55511	0.49381	0.713157	1.6085	0.56691	0.286092	1.38778	2.39718	2.39765	0.612925	0.735608	0.65643	0.36699	0.617253	0.309505	1.18778	0.227622	3.47129	0.6019	1.38733	0.212144	0.810894	0.255453	0.297765	0.311993	0.643795	0.013725	0.910522	0.525315	0.0742409	0.832105
611	0.223137	0.282447	0.462486	1.36949	0.973369	0.152155	1.50044	0.0734686	0.298402	2.14184	1.74551	1.8876	0.460939	2.13148	0.23678	1.24096	0.440975	1.63444	2.05868	0.439256	2.89326	0.542592	1.51068	0.439994	2.26413	2.12998	1.65725	1.47166	0.219066	0.780209	0.92693	0.153308	0.565547	1.49581	0.10857	3.7858	0.0186835	0.639071	0.0259201	0.090368	0.918138	0.438045	0.157345	1.94714	0.0263428	1.0818	0.606457	0.370657	0.745205
612	0.953833	0.589584	0.669405	0.851872	0.7579	0.117509	1.36379	0.0272767	0.198067	0.912353	0.107278	0.903371	0.325479	0.82032	0.317298	1.39553	1.09016	1.98043	2.4727	0.429261	1.1893	0.451388	1.05241	0.472927	1.95998	0.312063	0.656437	0.869043	0.109759	0.297504	0.275827	0.415941	0.0275619	0.988098	0.63759	1.76962	0.0547247	0.573818	0.582102	0.180998	0.473538	0.170734	0.12872	0.545654	0.751624	0.375806	0.873291	0.448672	0.788136
613	0.098741	0.321136	0.383118	0.294674	0.343649	0.0173552	1.4526	0.0972189	0.00592748	0.986031	0.324893	0.297516	0.639828	2.71167	0.242795	0.256948	1.20684	1.29629	3.09323	0.178196	1.78343	0.317827	0.739662	0.434966	2.13388	1.06403	1.51996	0.710254	0.0897301	0.0514766	0.567143	0.414422	0.0867792	0.394325	0.0965667	1.63411	0.0192615	1.04864	0.150284	0.386421	0.0918235	0.15057	0.165339	0.809632	0.342987	0.110867	0.156974	0.00925622	0.256178
614	2.09648	0.639503	0.674444	0.396651	1.18826	0.256526	0.690507	0.200067	0.137183	0.908612	0.25433	1.28958	0.647569	0.608544	0.686915	0.308327	0.923038	2.59236	1.40471	0.606948	0.965362	0.667129	0.176162	0.240563	1.39199	0.144346	1.23335	1.52323	0.420154	0.344913	0.100534	0.52117	0.425794	0.502319	0.863802	2.10633	0.0272577	0.403157	0.416937	0.0148702	0.54492	0.349374	0.00832658	0.568745	0.285451	0.441223	1.0961	0.1488	0.586261
615	0.0920256	0.0620175	0.429683	0.376189	0.133844	0.0999852	0.954195	0.233298	0.0708512	0.666691	0.467461	0.5662	0.992451	1.46561	0.316035	0.101732	1.30877	1.42952	2.23376	0.0757195	1.48879	0.38185	1.07102	0.0983244	1.43713	0.510466	1.05087	0.288621	0.134414	0.340777	0.452075	0.316964	0.425243	0.699714	0.0731209	1.75439	0.0069686	1.1599	0.199785	0.483215	0.229316	0.489914	0.0534527	1.05229	0.572634	0.194348	0.725946	0.0576421	0.223739
616	0.652303	0.507314	0.28866	0.803954	0.828412	0.431554	1.84126	0.14585	0.525682	1.4685	0.958645	1.41496	0.351127	1.15782	0.369943	0.396765	0.546335	1.07518	1.57203	0.618949	1.03499	0.414043	1.0079	0.258015	1.39277	1.12169	1.47941	0.506221	0.180046	0.408955	0.832786	0.250246	0.603955	0.671313	0.445508	2.06526	0.0148128	0.589503	0.0943768	0.392489	0.634991	0.156249	0.308302	0.798918	0.143557	1.67903	0.642171	0.297389	1.35562
617	0.297138	0.614526	0.271796	0.607174	0.208261	0.0731494	0.85809	0.710253	0.21725	0.916792	0.491161	0.856084	0.43178	0.683481	0.158664	0.839207	0.825968	1.3941	1.55392	0.248952	0.612561	0.718831	0.534677	0.772238	1.36452	0.617905	0.685628	0.294527	0.304829	0.259482	0.450244	0.23189	0.850193	0.276524	0.470176	2.58773	0.00804402	0.818137	0.166522	1.02856	0.274557	0.716146	0.0935891	0.677164	0.786362	0.195441	0.673029	0.144942	0.480463
618	0.444575	0.658835	1.29375	0.870047	0.86896	0.220456	1.11874	0.0464349	0.449089	2.78986	0.379619	1.27299	0.300039	1.18198	0.221705	1.30237	0.657585	1.25907	2.20572	0.363906	2.57361	0.222099	1.61721	0.760542	1.94452	2.34538	1.65854	1.42275	0.123247	0.21239	0.549305	0.0772084	1.13396	1.6898	0.266939	2.34738	0.0178616	0.798335	0.04917	0.14527	1.10109	1.33961	0.271407	2.54971	0.0442215	0.481678	0.233061	0.743778	1.13323
619	0.252762	0.0757471	0.786585	0.695941	0.248142	0.0859803	1.57455	0.44503	0.119951	0.758447	1.4187	0.713026	0.683359	1.31072	0.109457	0.356486	1.59375	2.17336	2.96773	0.147248	1.09248	0.427811	1.65061	0.150277	1.47003	0.272764	1.73269	0.914288	0.468598	0.651979	0.50014	0.224719	0.41619	1.36372	0.470662	3.52887	0.00248213	0.925185	0.129629	0.29241	0.135492	0.017496	0.150163	1.27629	0.863624	0.329783	0.363981	0.0130921	0.641883
620	0.420727	0.310535	0.361316	1.0645	0.186078	0.0667299	0.823234	0.511909	0.356925	0.329362	0.44868	0.894316	0.00279131	1.15036	0.0331903	0.443389	0.350351	1.49323	0.962411	0.101019	0.672394	0.595585	0.578848	0.294321	1.03728	0.332962	0.691521	0.482346	0.0750188	0.19918	0.10873	0.126299	0.539858	0.16896	0.0206036	1.64854	0.0195855	0.102873	0.40454	1.14186	0.113427	0.219125	0.0821301	0.293077	0.141163	0.226736	0.788754	0.0384024	0.59793
621	0.392365	0.509455	0.670183	0.448518	0.871665	0.255268	0.544599	0.117616	0.0188831	1.05949	0.699131	0.742552	0.829252	1.47675	0.681668	0.15154	1.11263	2.13078	2.2564	0.950645	1.34477	0.667512	0.605967	0.132092	1.88949	1.0615	1.12975	0.845771	0.388737	0.380996	0.163168	0.549901	0.243871	0.657715	0.305027	2.40724	0.193321	0.910667	0.218906	0.133756	0.209792	0.232721	0.0559984	0.573859	0.742577	0.534356	0.642269	0.173657	1.08635
622	0.00901161	0.0293882	0.212481	0.145868	0.102924	0.169035	0.714548	0.0507949	0.456039	0.460435	0.566022	0.277333	0.104438	1.04703	0.257917	0.341975	0.112993	1.01207	1.30497	0.168791	0.413264	0.438226	0.488881	0.0346204	0.640782	0.223433	0.569853	1.16867	0.0766221	0.113229	0.101346	0.0771467	0.0673842	0.618807	0.0614846	1.95499	0.0395845	0.0965733	0.186252	0.0436635	0.232711	0.0274985	0.045385	0.964735	0.346587	0.0940322	0.493668	0.018802	0.122174
623	0.230421	0.717117	0.294092	0.885248	0.35853	0.278144	0.294797	0.0393363	0.0235003	0.406715	0.48227	1.41018	1.48256	1.07346	1.16004	0.335864	1.40541	3.19924	2.03044	1.3667	1.23307	0.494347	0.721486	0.104232	1.22539	1.8429	1.57308	1.05957	0.0514768	0.365522	0.246302	0.508553	0.303277	1.87442	0.158254	1.02384	0.0357769	0.919527	0.277089	0.604399	0.185119	0.78656	0.395443	1.12884	0.138539	0.39305	1.30518	0.208557	0.381864
624	0.278429	0.0168149	1.37904	0.206158	0.169492	0.0579531	0.843037	0.00291118	0.264714	1.35353	0.739143	0.733769	0.366908	0.261896	0.28366	0.974653	1.06498	2.87235	2.03184	0.185749	1.04419	0.648391	0.685089	0.517283	1.66284	0.831139	1.97531	0.691664	0.097024	0.202739	0.12768	0.067608	0.161485	1.48613	0.0357126	4.04815	0.0212725	0.233046	0.61234	0.688647	0.153606	0.0140225	0.0154442	0.908729	0.0653011	0.565429	0.473196	0.00474956	0.265449
625	0.247573	0.402081	0.535923	0.145619	0.100271	1.53723	0.274425	0.00308266	0.0786569	0.478088	0.210064	0.473455	0.231537	0.0132556	0.392375	0.0419062	0.308373	1.32298	0.315531	0.454478	0.578388	0.513168	0.00370374	0.0219418	0.334598	1.01496	0.483694	0.821197	0.00245782	0.0134183	0.0830618	0.140362	0.0646774	0.434203	0.0354057	1.44378	0.0312281	0.0246413	0.569974	0.136647	0.297533	0.0324052	0.00500685	0.0910696	0.119415	0.0674212	0.571951	0.00171311	0.420919
626	0.853396	0.260564	0.635535	0.918163	0.42331	0.213694	0.796233	0.0384393	0.137658	0.476674	0.843916	1.2321	0.0854992	0.865709	0.48466	0.296727	0.556637	2.09974	0.952816	0.641721	0.532108	0.300922	0.532202	0.108228	1.16503	0.518396	0.64056	0.875024	0.235793	0.369554	0.152196	0.301407	0.251202	0.137189	0.050735	1.60264	0.0123621	0.540428	0.291112	0.137314	0.448482	0.182429	0.0405035	0.72133	0.376377	0.450231	0.885753	0.178463	0.761397
627	1.95323	0.530909	0.163576	0.207577	1.12061	0.231151	1.51953	0.0113543	0.0567648	2.15265	0.22838	1.71044	1.82072	0.816833	0.744895	0.365702	0.591651	3.04019	1.81576	0.654508	2.3038	1.45088	0.617751	0.0550443	1.4565	0.495813	0.857339	1.27009	0.64374	0.494054	0.265685	1.06713	0.64422	1.41335	0.862869	1.09161	0.0061743	0.325379	0.106127	0.192784	0.227938	1.00733	0.0249853	1.06297	0.159494	0.40847	0.876929	0.376918	1.21759
628	0.0300511	0.0454055	0.432598	0.506679	0.168842	0.0619185	0.89895	0.231028	1.03098	0.713811	0.563915	0.407952	0.091331	1.07147	0.344986	0.275229	0.49366	0.804584	2.12568	0.329307	1.21982	0.271008	0.410916	0.231131	1.16493	0.45678	0.7824	2.0205	0.0516865	0.14267	0.485184	0.00963889	0.420741	0.599138	0.0323301	2.8391	0.00886316	0.198271	0.1225	0.063801	0.35583	0.0334664	0.150052	0.838989	0.148099	0.316548	0.338214	0.0768394	1.13317
629	0.242133	0.251398	0.721784	1.36885	0.505971	0.145882	1.26619	0.282019	0.437097	1.65918	0.341382	1.29194	0.155457	2.10456	0.485564	2.04381	0.654126	1.78496	1.93017	0.295916	1.97319	0.282428	1.08208	0.630872	1.65686	1.51745	1.5923	0.645304	0.0688656	0.319338	0.37662	0.0731541	0.291471	0.676034	0.218462	1.38934	0.0372853	0.786959	0.087936	0.154755	0.714121	0.511395	0.460635	1.5364	0.00956305	0.374865	0.260052	0.576391	0.177561
630	0.0399859	0.212573	0.205227	0.566374	0.330033	0.0154023	1.12613	0.00479333	0.0168126	0.59472	0.93529	0.618434	0.361145	1.10361	0.312218	0.368353	0.335454	0.738028	1.22712	0.226225	1.83598	0.0942233	1.04293	0.170658	1.60646	1.74751	1.04362	1.05986	0.118917	0.521563	0.339379	0.334457	0.302379	0.413712	0.0929331	3.5369	0.0111012	0.311276	0.0101985	0.350371	0.115829	0.113046	0.275465	1.06144	0.823898	0.899834	0.0833006	0.0944411	1.00027
631	0.174925	0.634503	0.346807	0.936521	0.364058	0.0684961	0.551135	0.127482	0.0478565	1.16327	0.993749	1.05744	0.304839	1.13108	0.0606105	0.700744	0.339377	1.09027	1.81896	0.452342	2.34318	0.671524	0.600752	0.74794	1.2774	0.970788	0.372042	0.627765	0.239432	0.811925	0.688075	0.330863	0.655283	1.38323	0.236723	0.980932	0.0316039	0.43029	0.111383	0.408845	1.4869	1.05597	0.640201	1.10969	0.280597	1.01537	0.756016	0.681573	0.133381
632	0.835247	0.0443935	0.67892	0.229372	0.131869	0.220696	1.23789	0.095546	0.690231	0.257782	0.897616	0.118416	0.180181	1.43059	0.330099	0.182916	0.555139	1.52108	2.34523	0.0770443	1.52763	0.357445	0.398161	0.0980743	2.27993	0.324292	1.26712	1.81498	0.176887	0.353272	0.158758	0.0504575	0.265571	0.628946	0.122607	2.96865	0.0418404	0.284139	1.08735	0.305141	0.205541	0.291382	0.0718673	0.785501	0.287414	0.115369	0.409103	0.0374167	0.989138
633	1.09543	0.198664	0.412344	1.01746	0.6336	0.470447	0.819327	0.29708	0.294701	0.496741	0.474172	1.658	0.24527	0.861282	0.569969	0.373602	0.45784	1.8224	0.845763	0.504488	1.26576	0.483883	0.691212	0.115055	1.60175	0.608308	1.6951	1.03179	0.422539	0.552984	0.245456	0.669534	0.566354	0.490664	0.049156	3.2659	0.0216713	0.442341	0.301266	0.309727	0.322981	0.301116	0.0150103	0.614765	0.440668	0.554458	0.877452	0.0602452	1.10286
634	0.31658	0.940353	1.45582	1.05542	2.43531	0.217387	0.945312	0.0986817	0.449403	2.39801	0.856614	0.683795	1.79677	1.85016	0.632595	1.36608	1.29882	0.836012	2.48862	0.942983	3.19423	0.162638	1.18886	0.458488	1.81811	2.68555	1.06994	0.823001	0.531758	0.279201	0.618683	0.96058	1.22006	1.61022	0.675357	2.39349	0.302397	0.780968	0.0936962	0.0592735	0.813229	0.500873	0.876085	1.6313	0.124308	1.32641	0.0721905	0.475904	0.61797
635	1.0325	0.248504	0.418828	1.07198	0.561158	0.500329	0.888818	0.0818948	0.133855	1.18275	0.750325	1.44087	0.784492	0.912519	0.569387	0.22017	0.880968	3.03627	1.47676	0.621488	0.538894	0.529655	0.107294	0.0945357	1.06996	0.7181	1.52906	1.04503	0.859567	0.383777	0.207178	1.04075	0.140979	0.332013	0.451192	4.22738	0.0142152	0.573559	0.0154101	0.086375	0.518263	0.138544	0.000822585	0.491762	0.136808	0.531893	1.30816	0.103881	0.847566
636	0.762907	0.375864	1.07559	0.469301	0.181798	0.684286	1.35867	0.00254629	0.354154	2.41387	0.633369	1.73774	0.23478	0.923784	0.72409	0.221799	1.25239	2.50152	2.50776	0.913326	2.4654	0.448474	1.19377	0.053252	2.87578	1.47371	1.21261	1.7956	0.341857	1.08186	1.24764	0.287346	0.072748	0.998499	1.00686	5.91017	0.0760908	0.760109	0.353137	0.168932	0.472312	0.151246	0.00122428	0.848028	0.039638	1.56158	0.274587	0.424676	1.64713
637	0.334848	0.379734	0.898501	0.649815	1.01738	0.00335933	0.954314	0.271002	0.0941426	1.55161	0.427934	1.02295	0.634944	0.605776	0.397057	0.657196	0.894412	1.46986	1.47189	0.56377	0.367254	0.712632	0.214093	0.207627	1.24045	0.761056	1.126	0.71555	0.281711	0.248866	0.115518	0.874605	0.57562	0.300229	0.334548	2.70043	0.0569106	0.421132	0.187095	0.211487	0.268768	0.351583	0.0484815	0.788583	0.625212	0.200257	1.15072	0.0150596	0.704582
638	0.507782	0.278726	0.226796	0.985145	0.119853	0.538213	1.66989	1.09497	0.059933	1.57879	0.636105	1.98683	1.10251	1.76093	0.248726	1.17598	1.38218	4.18081	2.66317	1.70477	1.72878	1.65465	0.480438	0.0451615	1.92228	1.08255	1.70836	0.849022	0.151482	1.4483	0.375414	0.276782	0.287976	2.87527	0.393588	2.74085	0.0336835	0.839051	0.114594	0.803624	0.393596	0.419061	0.0147218	0.962795	0.223951	1.33281	1.47445	0.0126447	0.342829
639	0.584539	0.825785	0.0746206	0.382236	0.348823	0.745695	0.666288	0.0644544	0.131714	0.43689	1.45983	1.70285	0.438179	0.647026	0.391417	0.578225	0.477275	4.2562	2.04625	0.630468	0.797201	1.06709	0.094081	0.135475	0.442407	1.63135	0.963189	1.0072	0.122943	0.833874	0.297314	0.0404039	0.0502661	0.673567	0.193156	2.39808	0.0108441	0.619674	0.151526	0.454445	0.969241	0.991495	0.179418	0.636557	0.273305	0.612853	1.39262	0.157082	0.759595
640	0.862245	1.05667	0.489977	1.36782	0.372055	0.00701962	1.64511	0.0343217	0.595333	1.00064	1.14395	0.899383	0.0705759	2.04955	0.37493	0.20653	0.653623	1.12359	1.7807	0.202457	0.968894	0.291886	1.06887	1.03245	1.63979	0.751883	1.24439	0.397621	0.0565176	0.557305	0.786894	0.0947649	0.291591	1.97707	0.849872	2.16911	0.00490603	0.538315	0.0346084	0.238603	0.665384	0.603701	0.0300425	0.716876	0.0662796	0.54929	0.363252	0.49175	0.302773
641	0.184937	0.237072	0.960612	1.08368	0.753949	0.0216382	0.863569	0.0218447	0.450646	1.27057	0.241799	0.68969	0.638536	2.22197	0.30871	0.628211	1.03615	0.883838	2.1526	0.473777	2.45095	0.510809	2.16869	0.493319	1.56105	0.971357	1.04967	0.578729	0.0579232	0.411731	1.19874	0.356375	0.420342	1.66815	0.300884	1.38382	0.053811	0.808507	0.0397743	0.497489	0.759716	0.635379	0.32305	1.67756	0.238766	0.466083	0.827659	1.65974	0.186355
642	1.39382	0.409262	0.231193	0.438336	0.632583	0.0691663	1.64366	0.0730016	0.369753	0.866375	0.2653	1.46241	0.749336	1.37878	0.53763	0.190026	0.804236	2.41935	1.58437	0.180844	0.707147	0.423946	0.797266	0.0581204	1.57439	0.711986	1.5731	1.28944	0.19496	0.221059	0.251391	0.323294	0.27044	1.01279	0.944007	2.25817	0.00924687	0.15581	0.0854676	0.224316	0.201143	0.195865	0.1488	1.21728	0.0229954	0.252039	0.630092	0.028308	0.319951
643	0.13834	0.299382	0.287696	0.29446	0.352657	0.28842	0.470334	0.077496	0.0234324	1.01523	0.604971	1.12021	0.795914	0.998339	1.03009	0.335746	0.80787	2.54953	2.74964	1.01858	1.47041	0.590071	0.936257	0.0367034	1.56843	0.991071	1.92045	0.606685	0.504803	0.735917	0.357543	0.633316	0.521728	1.15153	0.468878	1.97264	0.0138761	0.693339	0.107245	0.274371	0.444147	0.467269	0.00772228	1.72343	0.271999	0.975796	0.70952	0.393556	0.363648
644	0.16969	0.480861	0.585725	1.00393	0.517501	0.646541	0.867397	0.299012	0.0356179	0.578863	0.8671	1.0973	0.927768	0.729854	0.509043	0.44939	0.915997	3.20548	1.63041	0.200556	0.828223	0.952388	1.56121	0.708627	1.09224	0.971136	1.60355	1.90104	0.0382251	0.561076	0.227057	0.00371358	0.0666352	1.17952	0.326071	3.03588	0.13052	0.967749	0.0468701	0.390731	0.275888	0.187303	0.0398887	0.829322	0.0422381	0.172682	0.213281	0.0315582	1.01364
645	0.151373	0.0335007	0.0579402	0.221073	0.15367	0.105173	0.250547	0.216709	0.161014	0.266479	0.667629	0.357615	0.475026	1.03984	0.110127	0.450227	0.391885	1.33936	1.18045	0.152404	0.757184	0.70763	0.255605	0.0223994	0.760623	0.268453	0.746165	1.16141	0.0917882	0.290846	0.0886244	0.0447087	0.0378661	0.807902	0.0463699	3.14304	0.0507218	0.362234	0.217842	0.102896	0.184068	0.00162985	0.0171033	1.20654	0.149633	0.174865	0.683203	0.0738181	0.881904
646	0.399995	0.595139	0.187518	0.549981	0.251699	0.128129	1.25477	0.296408	0.230872	0.493667	1.28076	0.695318	0.211885	2.63225	0.274694	0.865303	0.849189	1.76705	2.07391	0.0891412	0.756674	0.598082	0.782518	0.256613	1.48937	0.312532	1.70702	0.507562	0.147029	0.455632	0.266764	0.246699	0.874488	0.659161	0.453242	2.15647	0.0331512	0.31855	0.0933754	0.381089	0.129765	0.20013	0.0807373	1.13763	0.0822918	0.531934	0.121423	0.0496742	0.212655
647	1.44783	0.33173	0.708002	0.249944	0.381965	0.0677189	1.12987	0.0197095	0.359587	0.841106	0.242438	1.64656	0.649652	0.237619	0.993473	0.811937	0.434013	1.21292	2.0358	0.187187	0.788955	0.440166	0.358111	0.147404	1.25987	0.471016	0.523474	1.71116	0.121929	0.0830641	0.0248445	0.439475	0.0832775	0.462216	0.219109	1.95529	0.0357083	0.980371	0.494087	0.0983402	0.47292	0.76156	0.00129803	0.686593	0.500812	0.331694	0.635834	0.411528	0.435906
648	0.155942	1.08869	0.429115	0.530641	0.436402	0.0370394	0.840529	0.0962559	0.183604	0.818788	0.936452	0.863174	0.717811	0.908067	0.606789	0.308395	1.0663	2.38986	2.80813	0.601229	1.68174	1.56488	0.877225	0.929357	0.59711	1.44696	1.11775	1.30997	0.026422	0.395825	0.234164	0.0102007	0.181843	0.923387	0.228926	2.24287	0.0834376	0.444371	0.0453593	0.39468	0.834202	0.400177	0.101118	1.36819	0.227384	0.505897	0.84278	0.562642	0.746977
649	0.556177	0.312487	0.231651	0.64041	0.963971	0.279988	0.339046	0.0369328	0.0144432	1.08927	0.437887	0.755866	0.111787	0.606726	0.263787	0.543913	0.545229	0.660583	1.27786	0.257802	3.35134	0.467685	2.0205	0.303367	1.89989	0.589874	1.37707	1.20615	0.1786	0.512107	0.593705	0.197465	0.178371	2.36528	0.0769062	2.48441	0	0.362235	0.0456023	0.468534	0.515373	0.12637	0.0360759	1.49811	0.131606	0.223433	0.497606	0.663229	0.914644
650	0.806899	0.510552	0.94365	0.609389	0.360049	0.175348	1.2992	0.0664928	0.0796191	2.31036	0.401037	1.77475	1.30568	1.0809	0.716556	0.327347	1.505	2.37844	2.13965	0.510239	2.28519	0.45115	0.327803	0.209334	3.02976	1.65132	1.85753	0.373835	0.087462	0.167967	0.0934816	0.939396	0.349741	2.00008	0.338776	1.69844	0.0128583	1.19715	0.0911851	0.0192599	0.345187	0.543527	0.0483906	1.35225	0.47456	0.375151	0.126315	0.0748799	0.371152
651	2.2149	1.4394	0.0946346	0.19621	0.388924	2.22157	0.0874774	0.0108321	0.653111	0.262963	0.97789	0.464333	0.666159	0.0824017	0.414177	0.0382113	0.0748007	0.0924232	0.801252	1.07368	2.08563	0.41946	0.482564	0.158581	0.143483	1.23478	0.274526	2.76619	0.865237	0.19906	0.685309	2.09757	0.307043	0.546809	0.0747154	0.961043	0.154804	0.0420791	1.94327	0.508674	0.566308	0.32024	0.212735	0.587024	0.779841	0.182509	0.545715	0.211692	1.22285
652	1.00896	0.689273	0.807488	0.313545	2.44467	0.711708	0.159197	0.147758	0.164549	1.53133	0.298446	1.13142	0.749647	0.69763	0.765719	0.542816	0.612141	1.06073	1.11724	0.952451	0.798653	0.445712	0.513013	0.127964	1.03782	0.842229	1.11239	0.75602	0.547766	0.299671	0.492401	0.881601	0.221044	0.810704	0.509983	1.0157	0.240774	0.495357	0.466415	0.0184675	0.720519	0.576547	0.12663	0.898952	0.276022	0.763237	1.44601	0.289084	0.339291
653	0.604836	0.114147	0.504441	0.962473	0.354072	0.290198	0.978125	0.116604	0.180337	0.532731	0.508911	1.27537	0.287146	0.454705	0.144303	0.296459	0.381351	2.40913	0.824647	0.264694	0.589449	0.478751	0.580403	0.235854	1.1936	0.563865	0.687371	0.447552	0.163729	0.34754	0.0373873	0.453788	0.438304	0.835917	0.0854855	2.08984	0	0.291321	0.47163	0.164747	0.13864	0.159938	0.0251324	0.49906	0.278095	0.187529	1.42929	0.0730369	0.41894
654	0.125188	0.472687	0.670282	0.118527	0.724688	0.0746447	0.733475	0.0836421	0.117346	1.25755	1.04458	0.530726	0.542085	0.993651	1.15206	0.315841	0.944573	2.47517	2.47455	0.692578	1.47547	0.691405	0.851385	0.441319	1.96	1.81649	1.44988	0.436729	0.113382	0.101908	0.134489	0.240353	0.276475	0.840802	0.0474495	3.43236	0.0129103	0.460807	0.137153	0.571013	0.295921	0.342973	0.0768772	1.59567	0.343088	1.21468	0.424135	0.0322818	0.778487
655	0.222642	0.575164	0.642148	1.25793	1.25404	0.253406	1.43329	0.12972	0.793972	0.648272	0.210998	1.36873	0.0270841	1.55698	0.393195	0.804826	0.416868	1.23086	1.12795	0.646113	1.56975	0.418912	1.46786	0.327669	0.428823	0.828767	1.25813	0.505236	0	0.414199	0.668139	0.01299	0.461179	1.54176	0.369858	1.60858	0.0623377	0.291553	0.0999069	0.0432136	0.436757	0.831661	0.146354	2.20974	0.0295107	0.49929	0.796146	0.109295	0.213695
656	1.52664	0.277135	0.418397	0.381875	1.10698	0.0113606	0.938058	0.0559577	0.130413	1.13531	0.509074	0.948055	0.237205	1.69215	0.217836	0.285024	1.05963	0.840452	2.37235	0.43074	3.09891	0.649573	0.843293	1.07701	2.37051	1.13469	1.33849	1.28076	0.00740136	0.0577777	0.571516	0.0529194	0.545503	1.68904	0.322565	0.958409	0.00653977	1.11475	0.0631504	0.130849	0.478871	0.248825	0.229412	1.91528	0.145889	0.262727	0.423488	1.02668	0.824374
657	0.122517	0.222936	0.43968	0.424936	0.155208	0.0482427	0.810237	0.0450118	0.239059	1.08525	0.390272	0.553912	0.522219	1.72355	0.237524	0.544559	1.22234	2.09871	2.70745	0.121217	1.77482	0.245436	1.50878	0.485309	1.66846	1.06824	2.12533	0.492691	0.124718	0.330162	0.326469	0.135148	0.241107	0.753023	0.188775	1.09211	0.0027633	0.957632	0.133155	0.0722732	0.365592	0.15019	0.0285486	1.66094	0.103816	0.074463	0.162655	0.295755	0.417935
[truncated: 464 more columns]

## Sheet: ResNet34
ID	1	2	3	4	5	6	7	8	9	10	11	12	13	14	15	16	17	18	19	20	21	22	23	24	25	26	27	28	29	30	31	32	33	34	35	36	37	38	39	40	41	42	43	44	45	46	47	48	49
0	1.34909	0.111947	1.03215	0.68337	0.0663729	0.818442	0.0294503	0.921565	0.473831	0.518249	0.742901	0.762357	0.291609	0.121163	0.260642	0.259029	0.599983	1.08649	0.0836331	0.16965	2.41351	0.608712	0.149252	0.140129	0.670931	0.216381	0.515321	0.515499	0.106002	0.285345	0.523949	0.115861	0.0442615	2.19231	0.891349	0.21562	0.183465	0.364123	0.366278	0.191886	0.628978	0.83998	0.251795	0.662076	0.441712	0.454215	3.3713	1.84273	0.703301
1	0.617201	0.853081	1.32982	0.381616	0.0896027	1.19402	0.0583748	1.08595	0.0481503	0.347215	0.276592	2.58458	0.249713	0.15633	0.194217	0.10259	0.381606	0.538646	0.431512	0.0494271	1.61528	0.340049	0.0178728	0.0263328	0.0195987	0.00128338	0.22858	1.40969	0.349722	0.0733323	0.318682	0.0836735	0.146231	0.432381	1.19532	1.29522	0.111082	0.866856	1.98853	0.24807	1.27273	0.333582	3.24282	0.498784	1.1566	0.389128	3.43702	0.85726	1.27565
2	0.188371	0.161468	0.157284	0.516276	0.205296	0.513787	0.00403315	1.89607	0.000251571	0.236464	0.333698	0.554641	0.248463	0.00958443	0.51428	0.0983037	0.249994	0.222145	0.167491	0.0269726	2.31742	0.349151	0.1118	0.0221677	0.116709	0.0441307	0.0489801	1.63894	0.123884	0.14057	0.435519	0.0623449	0.114376	0.578448	0.78403	0.426344	0.0212782	0.359175	0.402687	0.358623	0.363367	0.125771	2.45533	0.274693	1.13968	0.220023	0.44813	1.36779	0.178126
3	0.285225	1.02033	0.133093	0.801073	0.83376	0.446744	0.243849	0.781084	0.0111488	0.050131	1.55522	0.338883	0.811154	0.322973	1.41929	0.356513	0.913061	0.453794	0.258632	0.14263	1.93576	0.163884	0.0402127	0.368888	1.38676	0.832247	0.0433192	0.925518	0.810652	0.47104	0.563546	0.365648	0.658165	0.977005	2.02134	0.931383	1.31558	0.192534	0.544633	0.106936	2.19247	0.421782	0.688544	0.86237	0.316316	0.272304	0.465672	4.42715	0.165248
4	1.5447	0.108964	0.576862	0.486699	0.131881	0.633602	0.0572087	0.485552	0.559122	0.548227	1.46276	0.545654	0.984234	0.0677479	0.31857	0.114957	0.789594	1.08537	0.277178	0.174138	2.5618	0.213541	0.23767	0.219562	1.99411	0.324721	0.520977	0.652109	0.237554	0.477095	0.238449	0.218043	0.0947429	3.61443	2.2701	0.160209	0.290458	0.289728	0.368835	0.41878	1.01301	1.68681	0.488325	2.22939	0.567973	0.319099	2.39894	2.39039	0.842773
5	0.119624	0.251588	0.281773	1.19018	0.176967	0.490186	0.0221102	1.6526	0.00142093	0.368764	1.86032	0.63513	0.499558	0.221146	0.298946	0.168972	0.10613	0.773267	0.566937	0.118929	2.55379	0.284431	0.156974	0.0584786	0.0216355	0.160595	0.00510043	1.63365	0.278862	0.219559	0.220382	0.0248323	0.196966	0.169485	0.538925	0.545541	0.384134	0.153169	0.837035	0.552	0.405663	0.271581	1.39439	0.171274	0.887649	0.342582	0.887501	1.01358	0.608859
6	0.429606	0.121094	0.218343	0.388127	0.0466152	0.350009	0.0181178	1.23319	0.00851194	0.357015	0.607924	0.818571	0.292436	0.00028062	0.418461	0.350847	0.117893	0.363472	0.0464528	0.0261797	2.46714	0.199568	0.0460672	0.0391818	0.203447	0.152837	0.198231	0.989273	0.221744	0.235525	0.586326	0.0404657	0.0617485	0.359451	0.848982	0.221939	0.0115226	0.129994	0.492901	0.463312	0.218052	0.119472	2.52835	0.145042	0.781672	0.485425	0.901189	0.696214	0.142228
7	0.5277	0.360317	0.587875	0.987742	0.492919	0.312889	0.101405	1.07128	0.0115114	0.265837	1.61624	0.241185	1.73037	0.291218	0.52915	0.132135	1.14009	0.503875	0.0396497	0.110157	2.83691	0.356761	0.150746	0.0252063	0.503539	0.730615	0.0853087	0.955191	0.323757	0.119186	0.298412	0.107474	0.267161	1.23062	2.42879	0.619563	0.591382	0.596164	0.127296	0.169291	0.244936	0.238285	1.14582	0.217443	0.670386	0.688264	0.759367	2.8136	0.563806
8	0.332774	0.13966	0.09049	0.995795	0.207382	0.504706	0.0260181	1.51787	0.0318965	0.506868	1.508	0.613012	0.457168	0.0121243	0.470386	0.483411	0.0666214	0.416792	0.0774615	0.060964	2.41616	0.436133	0.0178785	0.0262128	0.216546	0.195332	0.0288923	1.45557	0.308432	0.268526	0.326627	0.0481149	0.258749	0.783797	0.933497	0.237972	0.210086	0.248913	0.25632	0.547432	0.514086	0.508043	1.84361	0.436057	0.493774	0.283135	1.26729	1.25706	0.0615178
9	0.339526	0.364295	0.0408972	0.937974	0.239917	0.847367	0.0114112	1.24317	0.00554293	0.183602	0.779344	0.102707	0.532772	0.0450033	0.482458	0.0844524	0.830481	0.101453	0.0486875	0.0455712	2.334	0.353662	0.00253499	0.141838	0.32227	0.113788	0.087633	1.02235	0.154659	0.0622612	0.35863	0.051614	0.345056	1.37317	0.718863	0.168216	0.479124	0.0940135	0.539331	0.143041	0.139249	0.0461233	2.04526	0.33225	0.262585	0.328032	0.584023	3.71015	0.481339
10	0.0425815	0.151045	0.00412837	0.0248351	0.368735	0.159954	0.0295486	2.00021	0.0108922	0.119754	0.810269	0.064022	0.169423	0.0319502	0.175956	0.139133	0.197122	0.0614869	0.398705	0.0131123	3.52822	0.747576	0.0491267	0.00928608	0.0309036	0.0246341	0.113043	1.41145	0.0370679	0.462735	0.0248278	0.00824853	0.28842	0.377983	0.913275	0.0355133	0.408795	0.0804887	0.359798	0.122946	0.256155	0.0703699	2.45315	0.489175	0.604687	0.339691	0.0304954	1.56854	0.190882
11	0.0987632	0.343634	0.0546477	0.746119	0.263009	0.791723	0.0759161	2.30555	0.0265143	0.0925653	1.08104	0.0173862	0.960458	0.00386844	0.327172	0.131306	0.370377	0.039235	1.41879	0.398804	3.0079	1.02576	0.208414	0.151585	0.398806	0.00174749	0.19478	1.05305	0.297778	0.189554	0.472282	0.00959481	0.303584	1.03881	1.19703	0.224458	0.303654	0.188625	0.240252	0.023936	1.09293	0.0336244	1.61236	0.339266	0.345228	0.831422	0.25089	1.46864	0.250597
12	1.59881	0.743189	0.261004	2.70985	0.196508	0.426699	0.119589	0.109138	0.0768414	0.660853	0.846309	0.670672	0.132594	0.414467	1.21439	0.323558	0.582321	0.965449	0.069474	0.184593	1.08157	0.101167	0.12427	0.350885	0.317951	0.478977	0.311119	0.759502	0.328463	0.159282	0.410166	0.0965827	0.507678	0.450771	0.629806	0.359213	0.23429	0.145479	1.18929	0.16318	0.664479	1.00984	1.14551	0.354785	0.910109	0.232451	1.12796	1.8166	1.34263
13	0.932759	0.599466	0.735541	1.05166	0.0269146	0.388161	0.203268	0.31227	0.0446086	0.680109	1.01493	0.475776	0.347747	0.133009	0.582338	0.303715	0.530171	0.378709	0.0537105	0.0800982	1.5891	0.0388207	0.160305	0.152082	0.556626	0.535894	0.660211	1.80496	0.319115	0.520029	1.41938	0.100591	0.248163	0.711977	1.64906	0.513074	0.231311	0.0150267	0.863395	0.11929	1.6037	1.43335	2.69385	0.36007	1.48823	0.589553	0.577413	1.65408	1.01273
14	0.45178	0.183271	0.914388	1.50643	0.557654	0.431231	0.31177	0.736822	0.165536	0.419353	2.31272	1.44809	1.36285	0.447259	1.12215	0.221858	0.641654	0.392451	0.420175	0.615389	2.66121	0.321693	0.460798	0.0810502	1.74423	0.293977	0.768643	0.919559	0.744851	0.199817	0.700371	0.159271	0.262978	0.954932	2.65596	0.341779	0.227635	0.903435	0.662572	0.57233	0.274678	1.60868	0.965493	0.0955296	1.43771	0.183865	3.19005	1.32482	1.57962
15	2.70019	0.0544671	0.434012	1.21019	0.254985	0.374906	0.096403	0.596465	0.0499051	0.0951985	1.65145	0.393267	0.787933	0.626631	1.20191	0.38466	0.986851	0.33474	0.562216	0.561362	2.492	0.541113	0.0377183	0.0781195	0.89143	0.251692	0.349784	1.26849	0.144958	0.225513	0.625848	0.150501	0.201503	1.56074	1.48312	0.488134	0.522281	0.398785	0.575948	0.223973	3.54376	0.49063	1.29547	0.543564	1.40589	0.0531116	0.338835	3.18776	0.418083
16	0.314559	0.457335	0.112754	0.858639	0.377638	0.494893	0.0327059	0.573548	0.0711154	0.454692	1.17019	0.323144	0.515804	0.109867	1.17912	0.381921	0.273256	0.0065825	0.287232	0.285912	2.70938	0.535006	0.0385524	0.239274	0.207989	0.0100273	1.9276	1.02289	0.0895506	0.443491	0.358125	0.400228	0.387685	0.374887	0.362662	0.281519	0.336373	0.015112	0.671731	0.0342808	1.86052	0.0538455	1.97146	0.384924	0.393221	0.132781	0.205844	4.48324	0.649783
17	0.561015	0.499188	0.540121	0.595931	0.367268	0.738438	0.0417169	0.513132	0.0221838	0.517243	1.52421	1.74121	0.687622	0.0759975	1.09948	0.15382	1.00059	0.938319	0.0876288	0.0766292	1.8693	0.330978	0.291078	0.173794	0.647055	0.336057	0.0406017	0.369559	0.515415	0.255881	0.275242	0.411295	0.773779	0.530573	1.37229	1.22153	0.0817722	0.662715	0.494524	0.164967	0.891277	0.418952	0.847095	1.44031	0.409713	0.293698	1.82447	2.12393	0.566598
18	0.26124	0.791772	0.549928	0.777354	0.168848	0.221631	0.185744	0.202435	0.00352352	0.778282	0.83975	0.11647	0.262635	0.0667317	0.760762	0.189763	0.241386	0.165447	0.0160352	0.345584	1.79263	0.309361	0.00318115	0.0744686	0.117619	0.266658	2.84988	0.916404	0.11425	0.089088	1.07642	0.0628988	0.123153	0.0587822	0.606194	0.214677	0.116523	0.0574565	0.82477	0.100144	0.430715	0.291603	4.14094	0.63484	1.62878	0.114873	0.615879	0.785699	1.60672
19	0.239696	0.106698	0.325274	0.18573	0.0389446	0.283587	0.0193662	0.947386	0.023532	0.302533	0.602668	1.18055	0.463106	0.00180132	0.266316	0.120406	0.0574245	0.36658	0.0238019	0.0161407	2.59039	0.292304	0.0555872	0.0565627	0.16907	0.346209	0.113931	2.25071	0.0381012	0.225036	0.530746	0.018924	0.0562915	0.499717	1.18297	0.281111	0.0754011	0.167894	0.620985	0.332044	0.332408	0.0370564	3.7125	0.299744	0.686393	0.515642	0.632828	0.528866	0.107429
20	0.0129153	0.238196	0.0214389	0.173879	0.0802863	0.109567	0.135172	1.09535	0.00950624	0.170533	0.609705	0.218194	0.137985	0.0467234	0.241597	0.221614	0.290287	0.0135127	0.134662	0.0583332	3.52954	0.308256	0	0.0222614	0.0816862	0.264751	0.625317	1.66047	0.0747507	0.278348	0.156747	0.0274744	0.262977	0.0824321	0.957153	0.0994027	0.282054	0.0186189	0.384763	0.13603	0.509432	0.0277278	1.59232	0.804162	1.17476	0.549578	0.154477	1.18615	0.247079
21	1.1561	0.307007	0.509714	0.37477	0.0622961	0.251114	0.0931792	0.852853	0.0485795	0.503786	1.88636	0.621443	0.425954	0.108451	0.760415	0.105415	0.196685	1.00934	0.137314	0.0962925	1.91269	0.319647	0.117123	0.0510106	0.378803	0.338802	0.316957	0.630994	0.311605	0.307928	0.310402	0.342863	0.358835	1.53936	0.982151	0.416355	0.123057	0.505671	0.300925	0.309826	1.54072	0.312651	1.09353	0.375868	0.475452	0.332906	1.42209	1.79855	0.39965
22	0.561579	0.198767	0.189029	0.567068	0.0793265	0.245165	0.0166224	1.06733	0.0820672	0.140422	0.99763	0.449628	0.363829	0.0213172	0.559856	0.225635	0.191849	0.0338298	0.470646	0.0429607	2.12959	0.145565	0.00432344	0.0428914	0.0760107	0.0685665	0.143468	2.26877	0.0149169	0.389106	0.486178	0.0846068	0.17553	0.958377	1.38316	0.439629	0.0931919	0.135194	0.92158	0.0887831	1.59371	0.0195096	2.35395	0.374804	0.893799	0.408331	0.274745	0.854809	0.160778
23	1.14776	0.154741	0.369179	0.788627	0.0119248	1.09572	0.00756348	1.49834	0.181885	0.588252	1.59067	0.798388	0.735617	0.0542798	0.257789	0.222839	0.0687673	0.368375	0.191636	0.0732147	1.73554	0.141856	0.0841414	0.240738	0.367429	0.0841037	0.0889513	0.740304	0.0987899	0.189857	0.229302	0.269784	0.162729	1.34532	0.887293	0.192438	0.793969	0.0721752	0.604528	0.982354	0.748124	0.392194	1.29657	0.338642	0.679763	0.184652	1.67944	1.6615	0.158244
24	2.1913	0.70045	0.535139	0.957931	0.239813	0.60456	0.0372951	1.85925	0.361468	0.35251	0.53817	0.470853	1.4528	0.566154	1.69567	0.153079	0.537986	0.559981	0.452472	0.154815	1.44686	0.498649	0.193341	0.508855	1.10448	0.531175	0.170118	0.39485	0.241691	0.589409	0.606561	0.387379	0.747209	1.97625	2.20781	0.357703	0.526982	1.21467	0.390522	0.146436	1.53431	0.585841	0.500782	1.02523	0.25265	0.402052	2.81693	1.38548	0.743705
25	0.762329	0.627255	0.0481912	0.483729	0.172449	0.334866	0.158312	1.41959	0.0865457	0.472379	0.906271	0.150532	0.267117	0.126646	1.10993	0.388645	0.217648	0.42506	0.666734	0.105022	2.18203	0.109483	0.0952019	0.109446	0.0788475	0.402697	0.0392339	1.26105	0.237763	0.231444	0.20475	0.157877	0.697863	0.672165	1.74791	0.760853	0.820738	0.0336967	0.649531	0.171664	1.96032	0.302568	0.800863	0.566932	0.889448	0.261511	0.289672	1.34686	0.19238
26	0.363158	0.164244	0.3083	0.888257	0.066553	0.409567	0.00283103	1.44302	0.275544	0.47229	0.930937	1.0981	0.408227	0.0122305	0.170793	0.0481473	0.271971	0.515426	0.189011	0.232866	3.42558	0.35991	0.105846	0.0410751	0.322149	0.0653566	0.0892506	0.21281	0.164153	0.110665	0.384632	0.10655	0.0843811	1.66042	0.879236	0.104635	0.182184	0.224917	0.791383	0.64363	0.378467	0.106442	1.21883	0.567475	0.301127	0.115336	2.51909	0.883019	0.314695
27	0.996658	0.217648	1.09002	1.3158	0.342551	1.65273	0.0333317	1.33956	0.0959098	0.611031	1.33985	0.804496	2.52751	0.0910343	0.649539	0.165711	0.603189	0.875368	0.296043	0.626981	2.19884	0.74497	0.148706	0.298396	0.371279	0.0160627	0.109733	0.190387	0.429564	0.0710812	0.64163	0.0606144	0.312567	1.38894	1.02028	0.423645	0.406853	0.171111	0.443605	0.61164	0.486741	0.947224	0.750419	0.303137	0.352768	0.840442	1.82887	1.55961	0.915175
28	0.441034	0.133357	0.208404	0.467229	0.0860215	0.235302	0.0155599	0.854412	0.0100758	0.506837	2.31242	0.633433	0.483693	0.0217611	0.712116	0.302261	0.13309	0.278752	0.111646	0.014411	2.47119	0.113455	0.00043424	0.110381	0.26528	0.142883	0.122397	1.7116	0.139585	0.0751271	0.103366	0.0602718	0.560509	0.631318	1.88851	0.409722	0.0700308	0.228404	0.351341	0.181967	0.522117	0.182863	2.45452	0.82653	0.8543	0.133725	0.338927	0.874514	0.0281196
29	0.294364	0.597439	1.03667	1.28292	0.124287	0.410022	0.107716	0.204212	0.390804	0.369295	0.851059	2.18781	0.77965	0.223758	0.454709	0.166066	0.513689	1.10857	0.0169706	0.656891	2.41086	0.188539	0.133426	0.309956	0.354984	0.1141	0.177992	0.451021	0.395554	0.0396531	0.263885	0.496625	0.188684	0.763072	0.715352	0.30256	0.231328	0.550263	1.46922	0.463797	0.26929	0.34671	1.32769	0.273522	0.806977	0.705915	2.83793	0.515549	1.65818
30	0.390686	0.223972	0.281624	1.29691	0.199327	0.3711	0.0650418	0.559016	0.264267	0.456433	0.741635	0.418907	0.423376	0.109976	0.300574	0.118207	0.966367	0.423766	0.221423	0.508431	2.7538	0.138515	0.044071	0.0464025	0.880896	0.329456	0.0512256	0.579665	0.51396	0.587512	0.31027	0.121654	0.221305	1.77868	2.3564	0.315568	0.187926	0.147719	0.443757	0.0986883	0.892101	0.876535	0.312888	0.0750577	0.209789	0.409154	1.36708	3.43247	0.743273
31	1.46048	0.389864	0.572994	0.966693	0.616396	1.02311	0.28278	0.90095	0.0788042	0.568067	1.3553	0.398945	3.34982	0.381822	1.02551	0.389838	1.20727	0.39148	0.0447295	0.381933	2.19325	0.400277	0.169765	0.901343	1.13366	0.366458	0.144547	0.93592	0.217243	0.485473	1.0066	0.0447227	0.655768	2.35399	1.87532	0.14656	0.370253	0.128455	0.979045	0.195793	0.981524	1.25821	0.665329	0.56601	0.450626	0.15654	1.43025	3.75804	0.572359
32	1.68887	0.113611	0.76733	0.27681	0.24853	0.286891	0.0842233	1.04653	0.0205677	0.142564	1.5781	1.31352	1.49103	0.0385868	0.762273	0.280448	0.780339	0.133443	0.362734	0.220825	1.77275	0.135557	0.100203	0.125018	0.122632	0.287955	0.0103525	1.61006	0.198216	0.881433	0.990182	0.0886042	0.778951	0.399383	1.28504	0.291551	0.370513	0.0797939	0.78777	0.180505	1.1956	0.320938	2.25101	0.187512	1.15657	0.143882	0.509896	3.06393	0.083506
33	0.860175	0.138512	0.161795	0.582155	0.0698887	0.398319	0.0121232	2.06526	0.097691	0.770156	1.11219	1.03408	0.959435	0	0.063199	0.143367	0.227679	0.449331	0.398213	0.183996	2.54868	0.580084	0.110453	0.0290643	0.0465177	0.0614276	0.364892	0.653272	0.132443	0.211954	1.10403	0.197702	0.0100978	0.275313	0.960318	0.151558	0.677975	0.037844	0.518042	1.52065	0.91589	0.178702	1.40791	0.0389659	0.245934	0.292	2.03059	2.56999	0.0265534
34	0.324392	0.624819	0.448376	0.799699	0.137997	0.556249	0.0317106	1.51313	0.481092	0.411394	0.0811724	1.20346	0.48124	0.167851	0.576713	0.0855577	0.299887	1.05906	0.521045	0.116707	2.2888	0.218583	0.274343	0.167521	0.935532	0.202905	0.077115	0.518279	0.194751	0.303598	0.228066	0.466131	0.333164	1.56062	0.912923	0.453876	0.168963	0.209898	1.05714	0.346781	0.878425	0.462333	0.997421	0.841987	0.511193	0.296379	2.38014	2.04224	0.865156
35	0.493713	0.33726	0.716302	0.497824	0.103041	0.654664	0.0153355	1.03514	0.102091	0.814981	1.70246	1.71012	1.5	0.104722	0.247564	0.160607	0.797282	0.673102	0.031348	0.123798	2.26697	0.568278	0.285095	0.422617	0.234625	0.0557301	0.0423364	0.816009	0.0746577	0.578843	0.439877	0.202673	0.323211	1.66362	1.45983	0.0771543	0.363393	0.204338	0.303744	0.418076	0.31419	0.795376	1.30631	0.459745	0.483017	0.357006	3.07952	2.33048	0.62667
36	0.504654	1.23726	0.708654	1.47374	0.739135	2.21645	0.613244	0.169256	0.226722	0.901557	3.11566	0.00770327	0.878651	0.251641	1.15741	0.611793	0.141359	0.0416515	0.10576	0.24272	1.17016	1.40217	0.112478	0.877584	0.223298	0.0893068	7.65028	0.734958	0.630727	0.360337	0.568017	0.929467	0.957351	0.261987	1.38081	0.565673	0.815276	0.0100761	0.683502	0.0683024	1.88213	0.500761	0.990335	2.02533	0.499495	0.304357	1.03054	3.76108	2.70407
37	0.159304	0.554415	0.537966	0.744579	0.086188	0.311429	0.128265	1.08657	0.034625	0.860036	1.42613	0.624948	0.502803	0.0613073	1.07527	0.117946	0.130648	0.60604	0.139414	0.174596	2.09131	0.155118	0.0161715	0.263392	0.0736923	0.308309	0.485261	1.78441	0.158624	0.06099	0.391217	0.0307028	0.370948	0.402074	1.50764	0.167344	0.150303	0.091972	0.878829	0.594927	0.279396	0.24238	2.56901	0.466816	1.63873	0.431143	0.409403	0.597363	0.345382
38	0.0744178	0.242698	0.22276	0.0690899	0.111995	0.452521	0.00368012	1.98925	0	0.563745	0.366738	0.515064	0.083174	0	0.0808732	0.111931	0.0376657	0.561724	0.228523	0.000503397	1.45464	0.243499	0.0035551	0.0537954	0.00271554	0.0243378	0.0211185	1.85303	0.326929	0.0375221	0.0573124	0.0289077	0.0438756	0.202506	0.436921	0.527016	0.264859	0.0588332	0.628483	0.337572	0.296402	0.176472	2.34269	0.230144	1.24266	0.0303843	0.570927	1.13443	0.41808
39	0.802922	0.470593	0.783478	1.41224	0.384682	0.999296	0.0825813	2.31446	0.308454	0.31452	0.756511	2.51945	1.47887	0.258072	0.343251	0.333645	0.101623	0.863678	0.582998	0.848894	2.19361	0.475997	0.0525325	0.219741	0.218889	0.102215	0.0718167	0.886297	0.696116	0.136766	0.363799	0.0401019	0.360057	0.949574	0.803569	0.393856	0.807139	0.150465	0.659952	0.679829	0.439967	0.313521	1.67252	0.126402	0.714124	0.265015	2.03591	1.88407	1.15316
40	2.47591	0.146251	0.150222	0.966728	0.413356	0.395802	0.39106	0.464172	0.027699	0.289945	1.59277	0.219391	0.805465	0.641961	1.01153	0.19515	0.968056	0.6368	0.143053	0.0838778	2.26213	0.354064	0.0623861	0.184029	0.603007	0.413317	0.383906	0.816774	0.0310122	0.427655	0.245503	0.150668	0.832965	1.76063	1.16265	0.456282	0.554015	0.257165	0.687002	0.152833	0.882415	0.260487	0.983888	0.65411	1.51522	0.0739071	0.298232	3.42208	0.42468
41	0.579347	0.0509635	0.556992	1.58619	0.401903	1.50144	0.1571	1.0969	0.394382	0.669458	0.721071	0.804904	1.41572	0.287897	0.343675	0.223737	0.632616	0.992658	0.157364	0.289496	2.11839	0.679283	0.0762687	0.416802	0.387128	0.220119	0.288077	0.751334	0.333623	0.182293	0.792262	0.312406	0.274042	1.21334	0.887441	0.217812	0.509498	0.106174	0.506141	0.121676	0.794568	1.02024	0.605625	0.331154	0.241436	0.367386	1.84782	3.8762	1.11323
42	1.80832	0.196149	0.244021	1.73045	0.469911	0.259819	0.249675	0.676915	0.0820941	0.318153	2.41107	0.2739	0.863615	0.719908	0.626706	0.170394	1.50989	0.491115	0.0686157	0.438902	2.32221	0.263377	0.133574	0.182314	0.807774	1.46577	0.806762	0.885875	0.309526	0.288595	0.489636	0.345845	0.336374	1.32429	2.54132	0.249543	0.263249	0.0888937	0.228434	0.330718	1.87088	0.578667	0.534414	0.551146	1.43673	0.167519	0.201452	3.56231	0.823083
43	0.622551	0.596455	0.702644	0.709639	0.733269	0.745302	0.0456702	0.167707	0.672639	1.07006	0.859789	0.690568	0.598422	0.130408	0.454418	0.269707	0.707675	1.14103	0.0785185	0.512728	3.42369	0.152717	0.241819	0.207807	1.0662	0.230494	0.590709	0.318288	0.135652	0.764445	0.341564	0.413555	0.253419	2.50705	1.58385	0.162055	0.731337	0.0614285	0.374899	0.362734	1.21969	1.32512	0.357946	1.01615	0.399668	0.765247	1.08861	3.31196	1.61707
44	0.575095	0.304228	0.668863	0.993512	0.260034	0.770188	0.18219	0.684908	0.220716	0.333648	0.218855	2.06711	0.620572	0.0182394	0.51569	0.432737	0.689268	0.868405	0.0923484	0.227704	3.47141	0.357497	0.053251	0.198964	0.714743	0.00843512	0.311975	0.435372	0.220799	0.32779	0.14886	0.0995867	0.153518	1.6429	0.711272	0.376561	0.0546604	0.317482	0.837981	0.28014	0.954791	0.748961	1.00844	0.575372	0.358578	0.213903	3.91147	0.697124	0.671991
45	0.522733	1.2418	0.805578	1.09626	0.0726185	0.68734	0.00618011	0.874648	0.249403	0.764043	1.10898	1.71222	0.459408	0.26246	0.217804	0.175134	0.179029	0.852413	0.315882	0.0882781	2.05313	0.107471	0.0955394	0.44925	0.7823	0.119769	0.0294097	0.261342	0.308366	0.0678944	0.278726	0.400439	0.363677	1.71917	1.68114	0.465479	0.202952	0.159415	0.584982	0.764841	0.560512	0.389112	0.456783	0.565521	0.624344	0.443786	2.50391	0.872496	0.646568
46	1.13936	0.317487	0.230585	0.363354	0.0859807	0.38667	0.0982349	0.409856	0.2814	0.719412	1.76804	0.831031	0.316861	0.0597292	0.1858	0.0167999	1.03134	0.628556	0.110035	0.246919	2.35423	0.212144	0.220672	0.0665148	1.47939	0.260445	0.217334	0.855441	0.258566	0.440488	1.0043	0.0950929	0.0577573	1.33965	1.30623	0.468026	0.209306	0.181937	0.41876	0.507019	0.690703	1.1197	0.949518	1.17403	0.96146	0.454086	1.9891	2.78317	0.501992
47	0.211663	0.130548	0.015983	0.467301	0.215934	0.24795	0.000704086	0.850608	0	0.13619	0.459228	0.782425	0.242096	0.00890879	0.268762	0.201484	0.279092	0.206891	0.0721507	0.024881	3.54283	0.710485	0.0316812	0.0890975	0.0456509	0.0567416	0.601169	0.627574	0.0646652	0.0934	0.465879	0.119251	0.282638	0.0698428	0.421975	0.167766	0.0182965	0.0320086	0.720935	0.0703306	0.121727	0.0756839	1.52633	1.09006	0.182913	0.241139	0.771358	0.188099	0.463372
48	1.16128	0.11127	0.580554	0.838492	0.103406	0.477222	0.0594496	0.571586	0.0674338	0.648129	1.36598	1.21652	0.300373	0.0319389	0.691206	0.258463	0.432296	0.789233	0.161625	0.158162	2.35369	0.189475	0.19377	0.0664699	0.494053	0.0808965	0.485364	1.39854	0.323831	0.718606	0.732114	0.16001	0.145253	0.851579	0.972033	0.160915	0.160745	0.211593	0.83659	0.362188	1.02471	0.333689	2.4852	0.257222	0.588842	0.314559	1.57271	2.78397	0.284463
49	0.577505	0.0989099	0.541564	0.648494	0.174257	0.57333	0.00245164	0.494123	0.301263	0.277359	0.797613	1.31325	0.20697	0.00641497	0.0837678	0.123613	0.820537	0.908561	0.0527828	0.159329	3.20731	0.243552	0.299101	0.10048	0.595103	0.0336336	0.0108893	0.468627	0.188398	0.719047	0.227529	0.0424444	0.0939676	1.27631	0.951366	0.457725	0.148522	0.227036	0.319236	0.121571	0.445795	0.477207	1.20297	0.663979	0.0906133	0.317889	2.6249	4.21085	0.338864
50	1.80179	0.176086	0.275536	0.961184	0.319549	0.811654	0.160448	0.853532	0.223134	0.373535	1.47372	0.532012	0.799305	0.432585	0.53536	0.177826	0.763247	0.608924	0.223203	0.243659	2.35846	0.167088	0.109806	0.0778182	0.537731	0.32042	0.150568	1.0092	0.180595	0.498309	0.323004	0.264364	0.452202	2.01807	0.261923	0.475748	0.424149	0.203136	0.980691	0.200729	2.08446	0.434273	0.352426	0.729433	0.674961	0.159601	1.24616	3.39182	0.23709
51	0.603102	0.105253	0.360861	0.583266	0.0477985	0.467884	0.00747083	1.12041	0.0602926	0.611377	0.554687	1.86228	0.629741	0.00585573	0.34811	0.207237	0.14076	0.363302	0.136157	0.177896	2.57262	0.249601	0.043151	0.1958	0.366297	0.0349275	0.440692	0.408689	0.100734	0.138641	0.429444	0.269001	0.271375	0.782253	0.701845	0.120633	0.0730003	0.0846056	0.540664	0.729529	0.341385	0.148194	1.98669	0.375474	0.57977	0.201975	2.31744	0.67498	0.280729
52	0.0927951	0.55474	0.00900594	0.0508937	0.095303	0.0745547	0.0566319	1.97489	0.0456313	0.275013	0.699485	0.245281	0.487151	0.0488712	0.177463	0.201565	0.179687	0.132592	0.465927	0.144869	3.05239	0.198803	0.00281414	0.047551	0.0230948	0.304442	0	1.6077	0.0929714	0.0628239	0.276719	0.0105228	0.135587	0.198514	0.752303	0.315491	0.265236	0.142978	0.43687	0.173141	0.784328	0.131052	1.47599	0.686	0.681165	0.108102	0.151829	0.580185	0.0988554
53	1.01062	0.184045	0.616293	1.21383	0.0633095	0.518756	0.162404	0.536406	0.0353868	0.192853	1.08334	0.556711	0.795002	0.0453501	1.01042	0.438423	0.320126	0.30642	0.135599	0.225778	1.86506	0.202418	0.0302686	0.0947788	1.17245	0.482339	0.477539	1.45625	0.239999	0.205083	1.02453	0.0815627	0.227847	0.689488	1.32943	0.866236	0.237308	0.0335259	0.549433	0.364085	0.484429	0.297637	1.85114	1.39874	0.834089	0.35657	0.633768	1.53161	0.409938
54	0.708598	0.13469	0.252699	0.152766	0.0818294	0.31098	0.0419813	1.40662	0.307193	0.396213	0.415272	0.963999	0.892467	0.00433509	0.492569	0.165072	0.398852	0.379962	0.21398	0.123443	3.52378	0.310212	0.0213372	0.0311456	0.0627255	0.00261573	0.0197306	0.350311	0.0771242	0.467144	0.109175	0.0808024	0.131936	1.2658	1.76289	0.136264	0.245108	0.211771	0.265206	0.484369	0.892637	0.390949	0.676153	0.138483	0.1228	0.267515	1.52063	2.71492	0.283094
55	0.677638	0.363913	0.499092	1.75661	0.326425	0.348255	0.360989	0.24064	0.216504	0.6176	1.9463	0.655087	0.351882	0.752628	0.270593	0.11444	0.808225	1.07642	0.379461	0.246377	2.62339	0.0840018	0.165376	0.0829094	0.853534	0.774294	0.242903	0.870234	0.104638	0.630338	0.0670156	0.382076	0.686978	1.72451	1.20892	0.295339	0.577328	0.179693	0.154056	0.0827442	1.92765	1.38803	0.228952	0.510938	0.846156	0.216458	0.734544	2.18345	2.12977
56	0.640665	1.12044	1.15524	1.01147	0.142041	0.502598	0.116946	1.31834	0.220381	0.814952	0.50299	2.11089	0.978665	0.356418	0.169304	0.106724	0.123981	1.95186	0.7362	0.112906	1.8437	0.375617	0.348496	0.614371	0.420315	0.60545	0.0237171	1.10993	0.0594778	0.187429	0.123031	0.16645	0.515138	0.807873	0.763614	0.362836	0.89715	0.556553	0.831074	0.454927	0.934046	1.62337	0.510818	0.314993	1.32664	0.334204	3.7148	2.41369	2.32987
57	0.537933	1.00968	0.738683	1.42122	0.605187	0.168261	0.0805793	0.931564	0.314143	0.311791	2.06349	0.341389	1.74336	0.654313	0.226338	0.315742	1.4492	0.895209	0.219422	0.378266	3.03964	0.267894	0.19258	0.0663566	0.458067	0.733736	0.207946	0.92964	0.385005	1.12663	0.612848	0.115096	0.401279	2.77063	3.92201	0.0999264	0.545343	0.451923	0.393777	0.203487	1.99371	2.73807	0.44415	0.329143	0.849575	0.532688	1.79467	3.10672	1.64356
58	0.637054	0.623091	1.1041	0.737218	0.151795	1.05219	0.0846763	0.47416	0.158751	0.39125	0.797639	2.86394	0.744639	0.0939709	0.227081	0.14045	0.623696	1.06995	0.590207	0.241545	1.55744	0.431487	0.183155	0.306363	0.0885125	0.139035	0.103555	0.725245	0.57504	0.153266	0.214643	0.187895	0.475184	1.14103	1.00821	0.756845	0.500348	0.216176	0.909181	0.144808	1.18577	0.900421	1.84451	1.01834	0.64984	0.135936	3.55581	1.33746	1.04265
59	0.811167	0.228155	0.39135	1.84332	0.118683	0.249344	0.144483	0.580275	0.350344	0.205476	1.1067	1.72188	0.832625	0.155841	0.437166	0.357679	0.198599	1.31942	1.03472	0.26256	2.17703	0.133019	0.232396	0.283388	0.578358	0.112105	0.198984	0.550608	0.346143	0.534704	0.483349	0.217292	0.249076	1.18342	0.798942	0.482657	0.279154	0.189845	0.682158	0.0760737	2.53145	0.921645	0.706837	0.22119	0.454796	0.606436	1.91694	2.69497	0.542173
60	0.725624	1.56993	1.84818	0.563071	0.207122	0.595083	0.218058	0.695948	0.198494	0.150958	0.514511	2.34926	1.42269	0.360958	0.532193	0.375193	0.314923	2.03693	0.226779	0.229139	2.39492	0.488795	0.258523	0.24207	1.12707	0.745323	0.23983	0.829968	0.494646	0.39596	0.199552	0.47264	0.85768	1.4925	0.970997	0.29791	0.361081	0.0847582	0.608203	0.225914	1.0078	2.52614	0.77631	0.298073	1.17026	1.09775	1.32297	1.91341	0.565905
61	0.207315	0.450679	0.231839	1.40165	0.197015	1.12977	0.123985	0.715201	0.023358	0.359973	0.830314	0.384582	1.24835	0.220491	1.66974	0.805971	0.614557	0.0821123	0.329447	0.0387025	1.88169	0.351005	0.107791	0.621046	0.353875	0.137202	1.61076	1.31634	0.721581	0.355365	0.894784	0.496397	0.65311	0.91646	1.0503	0.914874	0.683889	0.011463	0.513527	0.132962	1.41461	0.149708	2.00089	0.712139	0.441517	0.590341	0.441349	3.95402	0.851423
62	0.102354	0.247998	0.332588	0.440569	0.192009	0.656735	0.00285444	1.13427	0.00123112	0.27974	0.0983206	3.63278	0.243472	0.0728215	0.0625006	0.122492	0.534782	0.365466	0.133394	0.0122185	2.86339	0.864023	0.0105362	0.0367471	0.0169226	0.0340631	0.0934124	0.953554	0.333184	0.106736	0.223215	0.0874486	0.0166243	0.339944	0.211964	0.366017	0.0260836	0.361507	0.769903	0.156996	0.285377	0.124907	1.97061	0.443471	0.298953	0.00479102	4.09904	0.659654	0.513596
63	0.965147	0.260349	0.834973	0.962061	0.10679	1.07778	0.125628	1.39583	0.512683	0.882044	1.15352	1.20513	0.94406	0.0727251	0.284088	0.169102	0.500033	0.598148	0.156673	0.582009	2.60872	0.612355	0.0342455	0.715059	0.646226	0.112865	0.309904	0.863816	0.206027	0.193747	0.510901	0.0453326	0.199874	2.96641	1.46896	0.173265	0.416114	0.162297	1.03563	0.0959506	1.40725	1.11717	1.16209	0.932278	0.342757	0.291541	2.61651	0.940144	0.984133
64	2.29779	0.158014	0.29102	1.13702	0.240591	0.671112	0.107188	1.78003	0.426644	0.520572	0.888667	0.82571	0.867335	0.178189	0.732801	0.383565	0.313993	1.01856	0.776899	0.521504	2.6083	0.334369	0.158331	0.396274	0.651065	0.151007	0.659375	0.177876	0.669422	0.208586	0.54179	0.348907	0.253771	2.11335	1.44976	0.481814	0.445439	1.33083	0.720511	0.662251	0.944828	0.285531	0.480927	0.604403	0.952432	0.0711931	2.37539	0.322862	0.510991
65	0.240493	0.358485	0.383535	0.541894	0.0597318	0.216265	0.0885532	0.736142	0.11732	0.335592	1.28123	0.222273	0.358441	0.283902	1.29853	0.39664	0.390586	0.0470969	0.0715495	0.100641	2.08852	0.116541	0.00421178	0.150366	0.15957	0.239129	1.49489	1.02463	0.134064	0.415703	0.818269	0.0808488	0.493837	0.432223	1.1311	0.566253	0.283122	0.0496151	0.881947	0.195622	0.960146	0.15978	2.18796	1.33645	1.17201	0.309163	0.135177	1.13143	0.429481
66	0.724579	0.174542	1.01818	1.48306	0.284403	1.24455	0.117114	1.96472	0.235642	0.915756	0.437134	0.558038	1.31661	0.133458	0.897334	0.245209	0.283921	0.900556	0.190067	0.399708	2.7593	0.631813	0.0192866	0.121042	0.318604	0.127248	0.149392	0.575846	0.691772	0.324582	0.53711	0.104532	0.242452	0.899213	1.03959	0.348	0.270362	0.17441	0.500773	0.309058	0.597501	0.424469	0.85586	0.334455	0.293848	0.651986	2.06767	1.62848	0.695299
67	2.40957	0.170306	0.514512	0.505788	0.603209	0.209737	0.0647593	0.847642	0.145533	1.02375	1.06083	1.57039	1.14761	0.299513	0.247898	0.107921	0.133203	1.02881	0.695629	0.363058	1.92977	0.551822	0.286566	0.5617	0.561582	0.262538	0.526753	0.985618	0.311205	0.389324	0.511073	0.304901	0.140261	0.398037	1.76872	0.189461	1.11895	2.76755	0.979296	1.10911	1.16666	1.61375	1.10779	0.263954	0.164641	0.292562	4.03076	1.16547	2.43742
68	2.05453	0.481275	0.59847	0.992322	0.151867	1.15097	0.100292	0.921821	0.371379	0.540706	0.614088	0.709624	0.290337	0.262655	1.6398	0.328932	0.653361	1.28135	0.168533	0.0826097	2.33798	0.388767	0.055328	0.516387	1.68913	0.567623	0.727241	0.774159	0.507187	0.141576	0.701801	0.12929	0.0997343	1.15529	2.54272	0.630181	0.306154	0.0618526	0.587128	0.255575	1.79288	1.46011	0.646782	0.818085	0.567435	1.19216	2.02071	3.37918	0.552729
69	0.804983	0.527129	0.482853	0.83429	0.314923	0.129678	0.772245	1.38881	0.288899	0.22595	3.11259	1.75537	0.846198	0.184942	0.114423	0.131554	1.12174	0.399449	0.874725	0.31045	1.97992	0.723671	0.461663	0.403007	1.60368	0.644991	0.561047	0.852069	0.814654	0.0393439	0.573131	0.527113	0.106326	3.13722	1.7813	0.165312	0.228409	0.614028	0.567072	0.429	2.31481	0.455513	0.15973	1.02315	0.871116	0.0839243	1.902	1.21238	0.507081
70	0.365148	0.344449	0.645371	0.658716	0.255519	0.272329	0.00997063	1.07558	0.0442116	0.583588	0.346378	2.95758	0.707586	0.0241371	0.523171	0.14441	0.306853	0.814193	0.101621	0.362329	2.10433	0.348745	0.0378147	0.298661	0.418355	0.125494	0.306273	0.51854	0.193254	0.156746	0.381466	0.210464	0.16316	0.504979	0.949127	0.187681	0.108563	0.7138	1.07315	0.538227	0.20289	0.717258	1.82202	0.427084	0.938771	0.243227	3.19427	0.446788	0.892235
71	0.38692	0.228871	1.16676	0.666099	0.250724	0.611135	0.197996	0.900679	0.39126	0.150044	0.554964	1.83252	0.119407	0.305781	0.595733	0.121968	0.57413	0.250379	1.28014	0.290007	2.55163	0.181513	1.03854	0.374462	0.950992	0.315835	0.529582	1.03021	1.09096	0.201416	0.056874	0.867322	0.254639	1.86725	0.97518	0.187337	0.134366	0.174269	0.322456	0.133383	3.36887	0.104511	0.46383	1.60444	1.40822	0.0574547	0.159598	0.48644	0.575337
72	0.639602	0.358939	0.359933	0.605658	0.0890907	0.307794	0.0157714	1.23622	0.16027	0.21602	0.919218	0.471745	1.3558	0.150705	0.413071	0.168667	0.193036	0.505796	0.133689	0.249472	2.74231	0.435058	0.0989414	0.0284688	0.187478	0.190767	0.0889818	0.598606	0.12642	0.266837	0.208215	0.146167	0.228871	1.42172	1.08007	0.325102	0.227515	0.454058	0.498932	0.861634	0.586132	0.215483	1.0434	0.458002	0.338808	0.583237	0.92672	0.998487	0.272361
73	0.620647	1.11749	0.927123	0.345758	0.242086	1.44833	0.185686	0.928819	0.337066	0.578783	0.414242	0.629397	0.219848	0.206988	1.48644	0.179685	0.428026	0.958071	0.113024	0.309308	2.19606	0.215826	0.0549597	0.428639	0.554813	0.297016	0.291544	0.623251	1.63268	0.0921806	0.418313	0.139988	0.134056	1.56618	2.67369	0.828491	0.20525	0.212877	0.817089	0.151379	1.58612	0.539672	0.460116	0.392043	1.11098	0.641704	2.61008	1.67136	1.47029
74	0.0278686	0.188662	0.0767767	0.19315	0.330613	0.543546	0.0105869	2.15841	0	0.671755	1.52894	1.20426	0.267118	0.00840593	0.23863	0.155971	0.120214	0.247646	0.429831	0.136329	2.6571	0.584113	0.0116499	0.119773	0.00331975	0.0984797	0.0184515	1.30813	0.182329	0.585026	0.145749	0.0672041	0.419799	0.308448	1.0251	0.228456	0.22719	0.122571	0.195755	0.0620887	0.21468	0.167322	2.38161	0.560528	0.395996	0.209026	0.911062	0.92224	0.0177701
75	2.13676	0.330089	0.884565	1.40617	0.503719	0.658147	0.682718	0.775727	0.149903	1.16341	1.35644	0.463153	2.19234	0.744763	1.67291	0.337473	0.737942	1.30675	0.378501	0.465587	1.84739	0.187795	0.178158	0.776434	1.73241	0.341966	0.964375	0.407028	0.686914	0.483601	0.321885	0.185817	0.53517	1.25278	1.26202	0.423961	0.561051	0.324721	1.51931	0.122336	1.2808	1.0621	0.957973	0.115548	0.736585	0.303838	1.59331	4.06593	0.686215
76	0.496648	0.851092	0.25085	1.04705	0.213312	0.329842	0.225247	0.0933696	0.101117	0.364219	0.825987	0.64594	0.473689	0.00703075	0.684114	0.0902053	1.09774	0.293885	0.0519413	0.0123014	1.90353	0.159158	0.100265	0.250843	0.979978	0.158619	0.503231	1.18637	0.373932	0.627215	0.871089	0.0671429	0.443704	1.14662	1.1837	0.207687	0.360546	0.0178977	0.614763	0.638246	1.51252	1.32886	2.04612	1.78681	0.604987	0.520459	1.61405	1.87774	0.417956
77	0.76454	0.155238	0.600402	1.40019	0.177344	1.16349	0.0839991	0.354092	0.0105022	1.09969	1.7146	0.632277	0.548466	0.00112818	0.40864	0.425937	0.162523	0.461512	0.0136591	0.113501	1.79388	0.681765	0.00636541	0.432719	0.189921	0.190663	1.64894	1.83371	0.139474	0.146683	1.21826	0.0227301	0.237018	0.119303	1.06199	0.360591	0.0661363	0.185828	0.548278	0.0819519	1.47354	0.472321	2.89397	0.724245	1.35432	0.300498	1.98018	0.37307	0.791174
78	0.675061	0.330846	0.577973	0.568312	0.238438	0.310621	0.0239143	1.41605	0.0612087	0.325852	0.929647	0.321432	0.650117	0.316012	1.87984	0.249223	0.347223	0.414858	0.578964	0.700565	2.47408	0.422824	0.0216321	0.356034	0.513915	0.13752	0.3974	0.827896	0.853532	0.243064	0.845147	0.0498581	0.411074	0.659448	0.839243	0.465494	0.108552	0.166493	0.870346	0.199122	2.24438	0.435412	1.3652	0.54791	1.0975	0.405658	0.549201	0.565072	0.318263
79	0.852973	0.360935	0.15055	0.370103	0.418309	0.518959	0.0400065	1.86578	0.00534859	0.523908	1.33477	0.576185	1.55211	0.177904	0.721693	0.241776	0.81111	0.127919	0.223048	0.0457681	2.40332	0.48824	0.0225809	0.356676	0.111833	0.226415	0.0268703	1.76312	0.558718	0.451337	0.54886	0.132897	0.62095	1.19521	1.36231	0.252832	0.828746	0.181994	0.520923	0.207468	0.487952	0.320106	1.7753	0.240016	0.452412	0.292742	0.949848	3.41913	0.176324
80	0.623049	0.123178	0.173172	0.487798	0.255446	0.401161	0.0626489	0.792032	0.125665	0.237347	0.639505	0.614859	0.395343	0.0995841	0.627913	0.211938	0.131248	0.659526	0.238568	0.180023	2.59282	0.378892	0.0707092	0.0795296	0.40851	0.256356	0.377874	1.2734	0.116376	0.546869	0.469124	0.146549	0.235775	0.283519	1.24442	0.432319	0.109338	0.107164	0.412772	0.18751	1.40471	0.160712	1.71856	0.496518	1.01421	0.292436	0.440553	1.33902	0.657233
81	0.254089	0.701993	0.00730884	0.0423518	0.595907	1.20625	0.0992458	0.885307	0.0265488	0.298689	0.758589	0.17301	0.214303	0.0438278	1.26579	0.604017	0.792845	0.185981	0.468034	0.119615	2.85454	0.209177	0.161728	0.276439	0.674724	0.120419	0.0962589	0.313832	0.938129	0.673099	0.162028	0.098875	1.0386	0.696352	1.25925	0.641666	0.102321	0.230282	0.775083	0.149383	1.21497	0.157774	1.10515	1.25321	0.166058	0.192622	0.144247	1.69821	0.0566716
82	0.665877	0.398642	0.166502	1.00833	0.0513578	0.141563	0.0201524	1.04635	0.159699	0.519716	0.919565	1.08261	0.261914	0.314003	0.265331	0.047933	0.38323	0.789663	0.237461	0.167228	3.09371	0.193886	0.155176	0.0135734	0.353685	0.18552	0.0111861	0.432968	0.0270611	0.180114	0.0537691	0.167866	0.289737	1.16854	0.739942	0.197222	0.0895142	1.15758	0.75999	0.669248	0.111436	0.286337	0.512107	0.461108	0.390065	0.241683	2.28154	0.866764	0.585351
83	1.29487	0.281886	0.435439	0.209596	0.132797	0.713124	0.0223081	0.913476	0.0493549	0.425609	2.57767	0.632196	0.65457	0.122039	0.96161	0.297941	0.348514	0.267291	1.14244	0.109346	1.95144	0.561145	0.104846	0.397632	0.101634	0.0202687	0.0906211	1.1353	0.615813	0.0881584	0.366892	0.196783	0.383099	0.856733	0.833825	0.80204	0.634321	0.0942621	0.685059	0.526081	2.38944	0.461144	1.0344	0.323503	1.13975	0.0579344	0.638823	2.08267	0.0529271
84	0.471942	0.679653	0.667489	0.872435	0.27301	0.329524	0.257747	0.656357	0.0651653	0.328632	2.07143	0.400794	0.946037	0.257564	0.50333	0.235133	0.513277	0.398797	0.0895609	0.112982	1.72148	0.0700847	0.0875587	0.105376	0.246631	1.0295	0.181625	0.969399	0.279129	0.213837	0.427303	0.152593	0.525754	0.923621	2.28164	0.337497	0.220673	0.25857	0.352491	0.961817	1.10182	0.266705	0.883902	0.693043	1.49073	0.403868	0.862008	1.80242	0.302564
85	0.933149	0.341503	0.568453	1.17175	0.0406892	0.937939	0.0506528	0.325506	0.179208	0.906493	2.0043	1.2523	0.57068	0.0166932	0.279396	0.082253	0.513062	0.358199	0.25633	0.0843492	2.38676	0.13011	0.247021	0.237509	0.970573	0.101347	0.135616	0.423923	0.287716	0.525765	0.413703	0.303737	0.374033	2.23237	1.53103	0.67172	0.352822	0.0285939	0.858362	0.656901	1.153	0.497226	0.772645	1.27209	0.364439	0.588896	1.55936	1.54294	0.0869934
86	1.17598	1.18955	0.632449	0.6851	0.614954	1.45946	0.364181	0.264786	0.0655291	0.701616	0.613938	0.118191	0.693268	0.176557	1.36337	0.476738	1.05347	0.472194	0.0251696	0.279847	1.64826	0.335036	0.114435	0.998651	0.790723	0.682367	1.25293	0.985046	1.06624	0.294117	0.495154	0.0852217	0.365819	0.992697	2.72801	0.667351	0.320535	0.0380481	0.597302	0.171969	1.35911	1.48582	0.650631	0.359052	1.24952	0.471691	1.32386	2.94153	1.19648
87	0.486085	0.0566388	0.331645	1.35902	0.131575	0.343097	0.00089204	0.545705	0.108794	0.413965	0.661387	0.98117	0.302866	0.0754202	0.237561	0.163433	0.351223	0.785732	0.00698002	0.334874	3.47675	0.395319	0.103237	0.0445358	0.388829	0.140293	0.135419	0.414523	0.0497694	0.413134	0.390127	0.0153513	0.157249	0.767751	0.680081	0.219472	0.0296081	0.0510386	0.212602	0.151068	0.405661	0.446817	0.820007	0.609761	0.474277	0.265781	1.23727	2.66432	0.34552
88	0.31666	0.149622	0.217975	0.489394	0.0341947	0.175951	0.122244	1.45145	0.000593148	0.143013	0.533992	0.46808	0.408596	0.0138464	0.427197	0.199312	0.301371	0.0840995	0.171021	0.134286	3.40751	0.398916	0.0157083	0.036571	0.110213	0.167896	0.221353	1.29166	0.247142	0.275713	0.218464	0.159318	0.165813	0.400022	0.959639	0.333976	0.0938407	0.0797024	0.437753	0.445787	1.23344	0.0607933	2.04432	0.354769	0.838267	0.228994	0.28182	1.20459	0.117303
89	0.446284	0.790808	0.413801	0.699979	0.300118	1.45624	0.309087	0.714393	0.0827507	0.516788	0.715681	0.77996	1.74974	0.145622	1.35144	0.312023	0.406085	0.640263	0.149586	0.313174	3.61434	0.3723	0.0262259	0.370204	0.492998	0.0941526	0.141119	1.23893	0.834644	0.471139	0.356893	0.452739	0.543511	1.54741	1.64673	0.49911	0.131195	0.0826938	0.544313	0.0804344	1.34394	0.482682	0.587851	0.491017	0.213346	0.665769	0.804663	1.07999	0.470374
90	0.668321	0.530139	0.334806	0.53914	0.0487586	0.36363	0.114589	1.18777	0.0722653	0.784448	0.958872	1.72796	0.543636	0.179007	0.325023	0.276485	0.128663	1.03849	0.110057	0.0709736	2.35326	0.354497	0.114493	0.279889	0.570246	0.440615	0.0437272	0.791023	0.245326	0.403741	0.354347	0.209325	0.0940492	0.849589	1.13188	0.290375	0.176901	0.22035	0.643841	0.583582	0.39957	0.307912	1.83233	0.47308	1.1803	0.299739	2.52008	0.410024	0.553684
91	1.54685	0.123475	0.970085	0.910947	0.266113	0.600571	0.0443078	0.503151	0.381157	0.41094	1.45411	0.905083	0.703349	0.086095	0.483147	0.286353	0.822391	0.654313	0.120878	0.0314477	2.07208	0.382626	0.116422	0.416479	0.391392	0.36705	0.399564	0.45862	0.302322	0.263342	0.735295	0.253397	0.202156	1.42331	0.886176	0.282895	0.251377	0.213855	0.602044	0.263434	0.5652	0.529867	1.02807	0.157857	0.0940157	0.180852	2.18459	2.89515	0.496625
92	0.274265	1.36732	0.855854	1.0349	0.0812528	0.308807	0.0543581	0.837188	0.073047	0.275147	1.26716	1.43554	0.441458	0.0837241	0.339413	0.108481	0.144829	1.01916	0.121265	0.0119699	1.71556	0.121039	0.267428	0.376645	0.225206	0.123717	0.000222444	0.916142	0.110624	0.173081	0.233106	0.0265281	0.532428	1.08335	0.91783	0.375379	0.113916	0.240413	1.16804	0.771284	0.450482	0.81132	1.74405	0.249835	0.831377	0.41574	1.24197	1.68437	0.722243
93	0.236967	0.257488	0.285628	0.1103	0.238229	0.302032	0.152585	1.25628	0.0129876	0.157309	0.891471	0.346536	1.24085	0.154516	0.602848	0.0216156	0.752316	0.0723154	0.699758	0.0743097	3.02464	0.469566	0.0208972	0.0132174	0.110718	0.0588739	0.0905744	1.13789	0.142919	0.160435	0.699478	0.336033	0.153752	1.17839	1.26846	0.131609	0.899541	0.30932	0.33984	0.249606	1.88928	0.0153168	1.47156	0.206251	0.925281	0.179911	0.318108	3.06764	0.0252798
94	1.42177	0.65419	0.988337	0.972481	0.430811	0.349736	0.148999	1.55417	0.256313	0.349833	0.59747	1.05392	1.5942	0.724775	0.614744	0.231377	0.547636	1.12996	0.195792	0.330209	1.99653	0.291663	0.133766	0.491887	1.01644	0.528997	0.294033	0.672204	0.280759	0.366096	0.411721	0.142015	0.223495	1.31283	1.54781	0.224542	0.692804	0.397567	0.758515	0.297024	0.951732	1.11111	0.331302	0.119424	0.756106	0.747952	2.79566	3.48688	0.766417
95	0.363251	0.133273	0.244934	0.372829	0.270101	0.79893	0.157738	0.839224	0.0241414	0.457765	1.2284	0.705866	0.365723	0.341614	1.02112	0.0329552	0.768836	0.704437	0.0727318	0.516533	2.88247	0.211273	0.228691	0.0737659	0.529413	0.483782	0.321504	1.20033	0.633066	0.44564	0.27596	0.268068	0.532017	1.64543	2.30097	0.622932	0.141096	0.36525	0.342914	0.344887	0.905586	2.34483	0.160193	0.7758	0.681618	0.307678	0.992399	2.19068	2.15884
96	0.596093	0.3462	0.395566	0.693205	0.0457977	0.049029	0.136534	0.512427	0.0145606	0.365843	0.896018	0.201549	0.620004	0.149389	1.13078	0.115556	0.47005	0.113237	0.255485	0.332253	2.85499	0.0180025	0.0347779	0.0901548	0.32133	0.336651	0.477539	1.43217	0.263597	0.250435	0.886477	0.138708	0.250984	0.262942	0.915014	0.270545	0.237321	0.105334	0.505294	0.322194	1.19272	0.318379	1.952	0.670994	1.3252	0.177839	0.171938	3.12573	0.0837336
97	0.72865	0.453967	0.632122	0.671688	0.0889996	1.00587	0.041093	1.36426	0.092206	0.438955	1.22801	0.918127	0.436094	0.0445927	0.531	0.114651	0.410845	0.380128	0.386863	0.0461068	1.53462	0.319878	0.137542	0.265089	0.22541	0.134493	0.0441154	0.768549	0.240455	0.134335	0.252096	0.0799579	0.429454	1.4254	1.24155	0.366716	0.2771	0.20828	1.11155	0.509761	0.608977	0.345662	1.56028	0.820192	0.789532	0.179655	1.80717	0.972727	0.467228
98	0.242342	0.204273	0.146513	0.267373	0.0940976	0.2752	0.0624525	1.4966	0.0282142	0.462042	0.554816	0.262919	0.127625	0.0244255	0.294464	0.144614	0.362713	0.401889	0.671652	0.0924676	2.362	0.413455	0.106037	0.133436	0.16636	0.0205108	0.0417428	2.25366	0.354419	0.106949	0.242164	0.0688913	0.351371	0.606092	0.737419	0.267985	0.757992	0.0743821	0.199579	0.0980946	2.33855	0.317208	1.52843	0.258254	0.449964	0.298189	0.248995	3.09283	0.0794418
99	1.03837	0.350243	0.795315	0.49611	0.181084	0.741044	0	0.802333	0.355722	0.433736	1.57206	1.02943	0.52849	0.0159361	0.215867	0.122207	0.825074	0.449092	0.143352	0.108913	2.01471	0.273158	0.0728839	0.585028	0.527476	0.0311041	0.264761	0.377206	0.508449	0.282612	0.730613	0.303215	0.167407	2.76052	1.46578	0.288348	0.0546951	0.1102	1.04562	0.636973	0.836712	0.825806	1.33529	0.762327	0.0487123	0.188885	2.69092	1.68866	0.220044
100	0.396767	0.195097	0.0534128	0.102896	0.24952	0.274119	9.85788e-05	1.827	0	0.677212	1.20881	0.102305	0.457295	0.0538579	0.250455	0.0891482	0.464501	0.131075	0.180648	0.0148136	3.15011	0.354089	0	0.138597	0.0396979	0.147669	0.00649814	1.04371	0.138753	0.412276	0.0686956	0.0250679	0.303017	1.02788	1.26229	0.143015	0.545018	0.11141	0.387126	0.254321	0.182618	0.0921946	1.74282	0.241313	0.704932	0.180058	0.721565	2.8367	0.259664
101	0.984722	0.28012	0.633605	0.728633	0.154259	1.05843	0.153639	1.24918	0.405665	0.347273	1.09974	0.988195	1.34416	0.0735192	0.382836	0.26993	0.401074	0.628655	0.284383	0.53898	2.86467	0.164872	0.0244516	0.159798	0.426243	0.0505871	0.37133	0.38856	0.199325	0.535035	0.238719	0.443923	0.143682	2.14828	0.49009	0.143658	1.21801	0.218977	0.484135	0.216519	0.436035	0.573878	0.41451	0.751617	0.193394	0.345671	3.68989	2.45339	0.350917
102	0.432386	0.520164	0.433809	0.804379	0.125872	0.140666	0.00712345	0.827383	0.0354757	0.415333	0.130581	3.00525	0.532307	0.0604647	0.238304	0.562756	0.138665	1.70171	0.0478228	0.0268201	3.31574	0.565712	0.00710868	0.0627215	0.193466	0.269268	0.196686	0.442773	0.108081	0.335076	0.151886	0.0602546	0.0542777	0.435924	0.708242	0.216004	0.0630495	0.743363	0.982457	0.878955	0.0110997	0.642148	2.19005	0.1974	0.545389	0.198155	3.90511	0.61703	0.441147
103	0.467918	0.0083074	0.490461	0.494662	0.22406	0.655536	0.0506464	1.52897	0.165914	0.492456	0.968552	0.832643	0.789329	0.0190587	1.19179	0.154114	0.441495	0.425117	0.0639056	0.264481	2.88655	0.277838	0.0110315	0.0754883	0.12766	0.0344568	0.247104	0.846044	0.0948732	0.306505	1.09227	0.0331255	0.117865	0.567168	0.934959	0.137067	0.177284	0.162368	0.228161	0.196313	0.178485	0.234128	1.60857	0.402103	0.184515	0.36264	0.776107	2.66492	0.119606
104	0.651786	0.506866	0.375717	0.764948	0.0358545	0.125627	0.0303595	0.421331	0.0252343	0.534289	2.02298	0.72995	0.58499	0.0357397	0.418992	0.279256	0.0935177	0.0532899	0.119899	0.0126533	1.82942	0.0807556	0.0169793	0.195707	0.0139276	0.429735	0.897412	1.4324	0.0182607	0.238769	1.24879	0.0518472	0.15591	0.213024	1.15538	0.27588	0.17278	0.0724949	0.609362	0.865135	0.278353	0.0403785	2.73763	0.924336	1.52458	0.545438	0.562916	0.573244	0.177538
105	0.497094	0.747295	1.7332	0.669523	0.45081	2.05743	0.0686492	0.201411	0.099003	0.500066	0.990533	1.10235	0.109268	0.131808	0.284273	0.199515	0.645877	1.315	0.200272	0.216032	0.751724	0.203976	0.197845	0.282691	0.267162	0.0334285	0.260077	0.992834	0.548906	0.131382	0.104727	0.122258	0.709061	0.594284	0.74151	2.09342	0.214506	0.394257	1.46604	0.021887	1.51962	1.1152	1.12939	0.519005	0.535493	0.376012	1.72451	1.56528	1.87516
106	0.508906	0.246491	0.986591	2.35521	0.215145	0.630898	1.05996	0.576358	0.00591347	0.859008	1.84831	0.0500063	1.87396	0.523521	1.04092	0.276419	0.558289	1.14389	0.059727	0.00443975	1.49771	0.436268	0.425213	0.303179	0.755356	1.33795	0.479091	0.866917	0.167491	0.145142	0.641675	0.0427573	0.525619	0.604892	1.57312	0.390118	0.366103	0.156245	1.21565	0.148607	0.231769	1.02683	1.52698	0.367717	1.17631	0.282224	0.571909	3.82295	1.04765
107	0.59525	0.394527	0.24808	1.09541	0.194991	0.432607	0.042801	1.16127	0.300092	0.583371	1.01662	0.649936	1.34219	0.111652	0.379353	0.196709	0.641558	0.445652	0.200399	0.693144	2.82031	0.384071	0.0877501	0.140261	0.476469	0.218264	0.131716	1.08445	0.143715	0.369509	0.6878	0.170784	0.116921	0.796649	0.684806	0.193535	0.235671	0.0544003	0.837241	0.770869	0.961038	0.494153	0.957128	0.189951	1.2406	0.562009	1.55172	0.989097	0.609593
108	0.446987	1.22607	0.614761	0.599346	0.235508	0.385569	0.205595	0.277037	0.0749915	0.748792	2.34755	0.113815	0.476297	0.0367319	0.41763	0.109495	0.131319	0.0105423	0.00913321	0.0968477	1.10521	0.784564	0.0323272	0.155102	0.307777	0.187888	4.86674	0.24691	0.215955	0.6276	1.22278	0.133145	0.655398	0.172064	0.335727	0.263571	0.582846	0.0233177	0.866611	0.324289	1.58592	0.47679	1.85566	2.76635	1.24791	0.222833	0.754191	1.08736	2.26222
109	0.62116	0.227465	0.169635	0.27838	0.0931912	0.453381	0.000839696	1.72958	0.08647	0.821386	1.37567	0.732822	0.552537	0.0356572	0.195671	0.234094	0.0487647	0.255533	0.12046	0.0801454	2.56673	0.132812	0.00975693	0.0582723	0.053519	0.0919739	0.0522768	0.587396	0.163161	0.0620726	0.653222	0.0097693	0.0609148	0.373049	0.672958	0.0956406	0.386728	0.0757253	0.411646	1.17865	0.132664	0.130814	1.98736	0.257356	0.797231	0.353632	0.788272	0.375299	0.0749356
110	0.107749	0.659246	1.42189	0.774909	0.52022	0.268864	0	0.166156	0.195554	0.182285	0.0202485	0.814865	0.415906	0.0119301	0.0511529	0.322081	0.159904	0.629852	0.158387	0.0131448	1.8486	0.230444	0.00287112	0.0842715	0.0725097	0.0590916	0.3352	1.68797	0.0286858	0.177975	0.0793977	0.00482277	0.0185858	0.0945008	0.43498	1.41531	0.0841746	0.223232	2.04759	0.047022	0.429719	0.372496	2.65368	0.279122	1.28858	0.150435	0.743648	0.530286	1.16977
111	0.290047	0.621175	0.298432	0.790636	0.0453926	0.140223	0.0447569	0.740936	0.028626	0.137437	1.06937	0.389655	0.451944	0.21902	1.09112	0.178973	0.389497	0.314213	0.0853608	0.0619508	2.04504	0.159223	0.00521329	0.062949	0.0473559	0.196122	0.138497	1.93768	0.193617	0.198797	1.16271	0.149654	0.490107	0.325161	0.904571	0.513675	0.17204	0.17615	0.607444	0.504312	1.13471	0.426706	2.43069	0.384133	1.39036	0.274571	0.302103	0.451766	0.216963
112	0.843827	2.21098	2.17829	1.21703	0.654899	0.304257	0.0560398	1.06034	0.598662	0.0915411	1.27637	0.792735	0.249029	0.214314	0.959172	0.0860889	0.804037	0.579286	0.143152	0.0553309	1.84538	0.177285	0.30513	0.352854	0.906673	1.81987	0.0723361	0.636747	0.862032	0.191552	0.124396	0.422574	0.146598	1.30259	2.37836	0.382661	0.109539	0.655343	0.557219	0.455685	0.961048	0.365537	0.22544	0.296047	1.31449	1.2641	0.690408	0.754281	1.24563
113	0.855028	0.0355266	0.64877	1.29341	0.332538	1.20308	0.184117	1.20553	0.091939	0.803415	0.670477	0.676468	3.25663	0.150734	0.809272	0.210243	0.711	0.503033	0.117307	0.0269351	2.1088	0.528225	0.0324939	0.50704	0.542288	0.0400298	0.462083	0.616664	0.167323	0.186728	0.43199	0.072229	0.501882	1.1082	1.25731	0.3493	0.474686	0.141106	0.733357	0.0683454	0.559522	0.742179	2.17272	0.537205	0.359989	0.236111	2.47554	2.8245	0.598854
114	0.209951	0.118906	0.411808	0.905514	0.110375	0.323572	0.0162566	0.762167	0.011612	0.123657	1.14073	0.503364	0.888813	0.0215223	0.559382	0.0861297	1.27181	0.353935	0.205815	0.0138932	3.09055	0.0994219	0.0365991	0.0303118	0.0579477	0.0914044	0.0257487	1.18244	0.163076	0.150122	0.586144	0.012339	0.198663	0.569643	0.406337	0.186359	0.166296	0.067764	0.922795	0.336193	0.094069	0.00407233	1.57477	0.219542	1.47248	0.0402459	0.580732	3.85517	0.0432218
115	0.205629	0.242702	0.49711	1.51013	0.52314	0.535224	0.0307506	0.690134	0.102006	0.179181	1.62209	0.485834	0.463439	0.217384	0.28199	0.33092	0.806208	0.330283	0.104925	0.0570825	2.33415	0.282434	0.206806	0.0552747	0.962788	0.622488	0.182402	0.978311	0.132644	0.341257	0.238433	0.0566152	0.341625	1.38956	2.13832	0.308989	0.240686	0.105053	0.14723	0.216251	1.19136	0.839035	0.889188	0.601019	0.778484	0.286862	0.84509	3.16234	0.401213
116	0.519018	0.812294	0.944359	1.13656	0.303201	0.250042	0.34539	0.167916	0.405255	0.387339	2.07823	0.121967	0.655989	0.361288	1.73403	0.565662	0.548765	0.0796219	0.118419	0.490517	1.43351	0.234338	0.0469472	0.291357	0.109854	0.508326	3.67526	1.38803	0.169197	0.482062	1.53031	0.0883471	0.87298	0.657286	0.946848	0.250121	0.276446	0.00094769	1.07289	0.12489	1.83353	0.372148	2.61057	1.63317	1.13523	0.520099	0.530411	3.38438	0.689133
117	0.155658	0.107323	0.0802439	1.1295	0.0341359	0.142641	0.0585062	1.02093	0	0.346206	1.63461	0.437106	0.226003	0.0127365	0.109874	0.111368	0.141524	0.174886	0.153723	0.116371	3.10761	0.110641	0.0252665	0.0264925	0.184804	0.272135	0.15661	1.97745	0.0916262	0.316446	0.124514	0.0906543	0.0973434	0.168	1.44096	0.223472	0.0165848	0.167698	0.308176	0.278094	0.602141	0.0242335	1.4519	0.33963	1.02216	0.158375	0.39891	0.513487	0.0408769
118	0.357012	0.334855	0.576262	0.867466	0.293368	0.476118	0.201484	0.598801	0.112111	0.19901	0.389369	1.75726	0.0638735	0.142429	0.387767	0.0853177	0.867912	0.876681	0.00661201	0.269194	2.25215	0.348565	0.255615	0.0648739	0.39473	0.44385	0.239253	0.958346	0.426865	0.0593124	0.165999	0.525751	0.139503	0.79509	1.94468	0.566172	0.0386711	0.459784	0.533422	0.20638	0.292698	0.566193	1.49848	0.311545	0.852045	0.700768	3.10786	0.565755	0.871433
119	0.274903	0.859939	0.533556	0.694457	0.221147	0.898263	0.157131	1.99901	0.082594	0.682327	0.80376	0.973195	0.679818	0.0201298	0.495023	0.419995	0.170066	0.930169	0.190411	0.385851	2.42451	0.807491	0.0140216	0.231248	0.244558	0.139585	0.158351	1.30463	0.640844	0.127245	0.602823	0.0053727	0.128093	1.53392	1.18407	0.321127	0.323339	0.156558	0.596465	0.998903	0.29996	0.572131	1.42298	0.483769	0.629193	0.247414	2.6914	0.851908	0.365064
120	0.386523	0.39976	0.642719	0.478945	0.302551	0.57467	0.122941	0.54115	0.186247	0.238886	0.541675	1.15193	0.414708	0.0502675	0.0564231	0.0869813	0.261857	0.830166	0.453632	0.0366745	1.99234	0.280745	0.101608	0.223703	0.135018	0.0512809	0.0369133	1.17771	0.111575	0.0583149	0.151344	0.118421	0.068981	0.420935	0.440665	0.355171	0.0703831	0.182807	1.31599	0.238509	0.606235	0.553027	2.0747	0.128863	0.785917	0.156358	1.47575	1.47238	0.800779
121	1.24295	0.0517725	0.0343904	1.2394	0.247333	0.0771148	0.049592	0.77306	0.0744778	0.597171	2.46391	0.147549	0.359651	0.175197	0.512723	0.118465	0.519658	0.698225	0.649583	0.119866	2.70621	0.114086	0.236675	0.0636168	0.393718	0.368726	0.447245	0.477258	0.151879	0.281546	0.109536	0.170827	0.209549	1.15824	1.65564	0.084104	0.297331	0.0349981	0.567747	0.174292	1.15335	0.111076	0.743637	0.678369	0.773	0.0450327	0.152941	3.60366	0.653779
122	0.557936	0.402242	0.195394	1.0058	0.267405	1.03294	0.0278897	1.54223	0.132266	0.718551	0.604377	0.535505	0.906349	0.0434462	0.706184	0.155367	0.292437	0.403999	0.0864138	0.363926	2.26515	0.65318	0.0137897	0.249445	0.227036	0.291696	0.366661	1.02858	0.27712	0.187898	0.581609	0.0533505	0.517262	0.962037	1.01343	0.374158	0.224902	0.0771523	0.421111	0.734209	0.573468	0.235499	1.14681	0.735197	0.284532	0.817899	0.582918	1.42553	0.660684
123	0.381182	0.235881	0.783468	1.2256	0.112537	0.316881	0.287718	0.879372	0	0.526015	2.32104	0.258588	0.601896	0.0320057	0.321197	0.0973982	0.238646	0.333598	0.214017	0.061624	2.06005	0.199791	0.0219205	0.244202	0.0193993	0.225791	1.69808	1.49184	0.116427	0.096839	0.922094	0.0459585	0.410353	0.145031	1.24328	0.222599	0.307662	0.059375	0.381064	0.154965	0.356936	0.167346	3.2877	0.654194	1.98359	0.255202	0.999549	0.137317	0.57844
124	0.150195	0.644132	0.112935	0.931151	0.267866	0.52368	0.241671	0.936795	0.0468202	0.527806	1.03857	0.185674	0.17245	0.0792028	0.721954	0.267156	0.539713	0.123699	0.346761	0.0643016	2.2944	0.556607	0.0782965	0.0039961	0.292359	0.260884	0.731009	1.5063	0.305612	0.291175	0.0972112	0.229794	0.220115	0.532523	1.34826	0.692565	0.205137	0.167155	0.632218	0.238587	0.887474	0.0580209	1.32195	0.369605	0.850887	0.51787	0.260158	2.31197	0.108681
125	1.85129	0.352205	0.0171142	1.36661	0.636897	0.394731	0.0724198	0.514246	0.141627	0.6818	1.73609	0.0342466	1.06132	0.40754	1.83155	0.301861	1.34158	0.262453	0.460155	0.209196	2.82902	0.122112	0.0413432	0.291744	0.282833	0.332783	0.756375	0.476382	0.134653	0.550302	0.646063	0.43652	0.48039	0.732227	1.27325	0.170892	0.88534	0.0566316	1.5042	0.0774474	0.535869	0.421067	0.853619	0.165778	0.459976	0.049162	0.347126	6.2563	0.829537
126	2.39141	0.374506	0.230391	2.00309	0.304381	0.255851	0.491319	0.954638	0.224665	0.161013	3.64463	0.176341	2.08472	0.533609	1.11233	0.287885	0.882983	1.11	0.700566	0.297493	3.2399	0.343479	0.35029	0.574319	1.36011	0.292754	0.24434	1.25039	0.411153	0.670093	0.806618	0.22335	0.713195	1.44558	1.68317	0.0777887	0.852612	0.0675084	0.254028	0.210209	2.64021	1.95359	1.05259	0.338593	0.91719	0.275958	0.0896924	3.98387	0.214271
127	1.10776	0.140007	0.393734	1.10468	0.0980177	0.684438	0.0603151	0.469576	0.24828	0.548189	1.27956	0.940847	0.524231	0.163236	0.766512	0.156533	0.3438	0.94021	0.513931	0.3169	1.85026	0.260177	0.236078	0.116373	0.919771	0.129645	1.05107	0.870322	0.378373	0.462206	0.601214	0.262165	0.235007	0.941892	0.970629	0.329086	0.173182	0.0528756	0.569982	0.485363	1.34988	1.28371	2.50084	0.281984	1.19575	0.392992	1.25046	1.38588	0.600709
128	2.83096	0.258927	0.435022	0.762455	0.37261	0.319453	0.18309	0.75272	0.252167	0.188998	1.76684	0.132215	0.743519	0.285952	1.85386	0.048503	0.491612	0.626542	1.26039	0.0537525	2.8795	0.370598	0.176007	0.0244393	0.399704	0.52332	0.283922	1.00631	0.335028	0.526889	0.274958	0.0472845	0.0194596	0.58738	1.21111	0.65931	0.466333	0.913907	0.237617	0.234541	0.132897	1.1351	0.55405	0.241712	0.638751	0.0303433	1.49594	4.19901	0.8271
129	0.554644	0.115912	0.203566	1.03562	0.116863	0.0792546	0.08611	0.797735	0.155437	0.3375	2.31684	0.471576	0.591518	0.067048	0.372406	0.0976066	0.516257	0.38561	0.454574	0.140212	2.13528	0.197647	0.100604	0.0973828	0.575489	0.0251648	0.219493	1.17849	0.0988138	0.412578	0.25311	0.0888667	0.196611	1.99578	1.36945	0.346511	0.133597	0.0840929	0.535603	0.359956	1.51459	0.244157	1.09969	1.02739	0.971258	0.0651985	0.544254	1.27268	0.280337
130	0.945267	0.0864785	0.56584	1.04509	0.091062	0.491008	0.0594591	0.490106	0.194086	0.533267	2.36453	1.01451	0.667054	0.0680735	0.632024	0.143735	0.653224	0.347054	0.0905508	0.0298496	2.32019	0.0795726	0.177321	0.0956687	1.52597	0.214765	0.117421	0.890085	0.0960106	0.432381	0.475965	0.0386536	0.533891	1.82146	1.90531	0.832265	0.080779	0.207466	0.932464	0.428714	0.367881	1.26134	1.49116	0.948705	1.06433	0.35752	1.03816	2.07581	0.23828
131	0.889705	0.0234632	0.396114	1.33529	0.833381	0.852023	0.19011	1.60524	0.36772	1.02989	1.58499	1.65572	0.571892	0.0638247	0.0949616	0.144936	0.991989	0.53947	0.57516	0.2354	1.97202	0.511435	0.15718	0.118223	0.828225	0.0988617	0.683704	1.1506	0.659934	0.0879305	0.761377	0.0228001	0.0639241	0.745002	1.52169	0.213922	0.362924	1.05038	0.293259	0.303298	1.45278	0.131533	1.69618	0.862895	0.166674	0.149359	3.57147	0.685846	1.01307
132	0.0813038	0.277175	0.121807	0.824095	1.07031	1.08103	0.117365	0.683059	0.0719108	0.0559959	0.255003	0.0859965	0.301716	0.0015408	0.150632	0.0693746	2.16233	0.132897	0.393396	0.106856	4.20642	0.381417	0.0360317	0.0993975	0.504709	0.134627	0.641593	0.941585	0.298115	0.250609	0.292753	0.181848	0.129644	0.525479	1.18009	0.184262	2.08195	0	1.22663	0.194836	1.82576	0.124257	0.509394	1.41827	0.36052	0.100799	0.0814674	6.44956	0.127218
133	0.126984	0.564405	0.501766	0.408634	0.537227	0.859741	0.161375	3.31431	0.0115647	0.27999	0.436401	0.0451317	0.350396	0.122859	0.260561	0.104199	0.556616	0.181699	0.53788	0.638124	2.22259	1.21527	0.000576826	0.0574717	0.00530077	0.370371	0.201825	3.0396	0.84628	0.0993759	0.297636	0.0365092	0.129591	0.103315	0.655783	0.653997	0.779419	0.029614	0.209317	0.0821306	1.44474	0.022175	2.18349	0.673842	0.627549	0.567331	0.182436	0.574336	0.0606092
134	0.205226	0.347278	0.142518	0.408841	0.151062	0.114731	0.135874	0.459084	0.063444	0.305796	1.7352	0.34952	0.196092	0.13713	0.376917	0.162235	0.411276	0.134602	0.425266	0.0716843	1.93285	0.177831	0.165245	0.0701121	0.388319	0.0622032	0.502962	2.21526	0.279474	0.165505	0.180187	0.160538	0.247334	0.868899	2.10743	0.344378	0.306861	0.0509776	0.545088	0.0902622	2.3824	0.246018	1.29051	1.44705	1.08211	0.122799	0.23306	1.93178	0.212532
135	0.504296	0.0604124	0.889167	1.07767	0.126216	0.519037	0.0226627	0.689879	0.216912	0.845101	1.23235	1.55429	0.259768	0.03173	0.188294	0.0536369	0.252897	0.658788	0.357329	0.296845	3.28726	0.0857983	0.110297	0.172247	0.263082	0.282154	0.0835803	1.1123	0.312512	0.476622	0.351475	0.0453479	0.255073	1.41525	1.64528	0.175375	0.151156	0.292722	1.18275	0.127857	0.489191	0.254132	1.66154	0.941315	0.616197	0.29451	1.38948	0.935681	0.685911
136	0.734274	0.136402	0.518596	1.78486	0.551556	1.72004	0.259335	1.44481	0.258552	0.347742	1.25452	0.296596	2.60608	0.266154	0.892862	0.51533	0.707799	0.456452	0.0846053	0.508974	1.94229	0.803325	0.128856	0.55236	0.927089	0.105772	0.335771	0.864343	0.403925	0.126399	0.723324	0.107531	0.255134	1.5674	1.59558	0.364022	0.381547	0.00852874	0.49282	0.262456	0.886382	0.755821	0.719718	0.377099	0.355844	0.396709	0.716415	3.70163	0.546471
137	0.822611	0.036899	0.645882	1.2372	0.215299	0.607094	0.0055929	0.997987	0.250973	0.557906	0.358878	0.677769	0.845985	0.051327	0.193161	0.332136	1.54856	0.733684	0.0207959	0.300484	3.42184	1.41269	0.0961464	0.332805	0.0643518	0.0625522	0.420695	0.174016	0.118211	0.153502	0.638236	0.0236465	0.577492	0.826511	1.67899	0.571114	0.41455	0.468583	0.226997	0.344516	0.185324	1.19599	0.352314	0.409165	0.0278646	0.858291	6.41624	1.25809	1.35501
138	0.303241	1.0365	0.463539	0.960797	0.259825	0.633215	0.387067	0.963039	0.115293	0.406815	1.55099	0.822747	1.2834	0.365892	0.812651	0.321697	0.276767	0.740402	0.228595	0.112917	1.76455	0.29596	0.32417	0.197829	0.0562108	0.75161	0.0364849	0.806269	0.237117	0.343008	0.216875	0.305386	0.783148	1.72903	1.99351	0.436107	0.165756	0.350844	0.160395	0.934459	1.31836	0.585332	0.966653	0.670533	0.365896	0.289718	1.15702	2.24199	0.133625
139	1.17094	0.192545	0.572152	0.412823	0.182251	0.711781	0.117597	0.585914	0.14052	0.590091	0.722533	0.261725	0.25041	0.0946647	0.915781	0.165283	0.852577	0.419081	0.205155	0.357646	3.51337	0.16103	0.151742	0.419303	0.166332	0.145629	0.423603	0.431804	0.428407	0.395458	0.266565	0.0310184	0.453093	1.28828	1.53446	0.393799	0.0507329	0.149393	0.537066	0.571869	1.29219	0.407875	0.243421	0.754868	0.643626	0.432632	1.59192	0.777404	0.827978
140	0.341291	0.470557	0.74463	0.421922	0.198959	0.154129	0.302111	0.510169	0.0285083	0.225533	1.51327	0.143451	0.443119	0.0250752	0.571691	0.136921	0.337902	0.0188319	0.0550766	0.17474	2.16062	0.227922	0.00174732	0.164103	0.271401	0.475464	2.93614	1.52444	0.099308	0.739783	0.801547	0.133013	0.627031	0.30521	0.244725	0.243638	0.237004	0.0917492	1.1653	0.11913	1.5954	0.262258	2.01672	1.34224	0.757774	0.157013	0.45573	2.79875	1.1623
141	1.25315	0.385431	1.33394	0.818358	0.754839	1.26742	0.123549	0.412594	0.273472	0.269387	0.789336	0.670427	0.56128	0.493942	1.57939	0.210905	0.612416	1.104	0.185221	0.230603	2.13622	0.393406	0.234392	0.392716	1.05488	1.17621	0.230618	0.286831	0.450788	0.38417	0.580688	0.185457	0.731861	0.854169	0.758299	0.418394	0.138133	0.129656	0.541868	0.082615	1.45451	0.19635	0.113896	0.880277	0.757824	0.339185	0.795471	2.36096	0.977336
142	1.6041	0.205169	1.2209	1.41203	0.687674	0.651558	0.388108	0.390835	0.272941	0.259241	1.32154	1.41249	1.87877	0.999814	0.958194	0.318716	1.22388	0.739615	0.316091	1.02139	1.74065	1.20462	0.519378	0.345291	1.90539	1.0949	0.878868	0.73435	1.96598	0.241082	1.76433	0.203208	0.23817	0.480237	4.04883	0.776339	0.218077	0.366357	0.079148	0.925226	3.51626	2.88041	0.054107	0.453551	1.91769	0.22334	0.860684	2.3091	1.31304
143	0.078688	0.420555	0.387084	0.726388	0.0917161	0.292189	0.234183	0.528654	0.00174912	0.447489	1.9174	0.364127	0.224823	0.0617798	0.547973	0.250845	0.273902	0.0737451	0.0679787	0.0407509	2.38437	0.203888	0.085058	0.0485307	0.213459	0.336206	1.40118	2.18328	0.153274	0.238946	0.398005	0.147744	0.293035	0.416501	0.832512	0.373742	0.33004	0.0925657	0.45531	0.176653	2.29499	0.0991761	2.39796	0.861299	1.91232	0.0704058	0.262275	0.942768	0.395292
144	0.00631229	0.0288817	0.0049399	0.312352	0.242004	0.34435	0.0161619	1.72402	0	0.171435	0.543813	0.0723695	0.220634	0.00518617	0.145125	0.289748	0.134927	0.172381	0.169983	0.0274202	4.57439	0.574135	0.00196348	0.021049	0.0168743	0.0689271	0.270489	0.896344	0.120571	0.267216	0.119508	0.00480311	0.210137	0.150152	0.865342	0.102217	0.110379	0.0525029	0.606504	0.0543918	0.39014	0.000700964	1.37659	0.744863	0.0820533	0.226432	0.0712701	0.628403	0.112016
145	1.05602	0.370112	0.603272	1.06205	0.0487334	0.71063	0.125796	1.18952	0.216479	0.40404	0.949886	1.01596	0.696829	0.0732874	0.399516	0.261373	0.241132	0.549189	0.2465	0.137996	2.10729	0.603394	0.157225	0.167202	0.309191	0.100334	0.280558	1.01397	0.266798	0.46009	0.797637	0.338954	0.1465	1.1105	1.0108	0.241768	0.341904	0.219224	0.488711	0.440395	1.29498	0.700849	1.40367	0.14917	0.718807	0.367785	2.63774	1.02422	0.283315
146	0.70616	1.11033	1.52231	0.624299	0.334597	0.512008	0.54986	0.372306	0.0488744	0.256447	0.963661	0.116926	0.313605	0.47108	1.55579	0.345207	1.41153	0.745673	0.205201	0.462634	1.48889	0.27451	0.386304	0.621685	0.392198	0.447997	1.61305	1.42761	0.561918	0.315598	1.10137	0.164505	0.259357	0.523376	2.64456	0.548714	0.252956	0.0844898	0.462914	0.19828	1.80426	1.69925	1.94488	0.229039	2.13597	0.720161	0.269841	2.15209	1.17894
147	0.397487	0.120741	0.243491	0.577836	0.411272	0.44438	0.0708639	1.85818	0.0326826	0.118086	0.815674	0.325737	0.871722	0.142169	1.17913	0.484281	0.469219	0.239559	0.789938	0.0155475	2.203	0.320239	0.106478	0.160509	0.0494528	0.245058	0.0598047	1.14424	0.304781	0.473858	0.45671	0.0201797	0.357285	1.57002	1.30104	0.250869	0.190904	0.199468	0.3272	0.105191	1.01142	0.303119	1.92526	0.451153	0.340031	0.0977127	0.298306	2.56353	0.125821
148	0.785957	0.380653	0.19088	2.54257	0.788296	0.630626	0.0873679	0.360709	0.192755	0.185759	0.797821	0.0404208	0.764906	0.358372	0.463979	0.0614417	1.23002	0.282262	0.284469	0.619545	2.22321	0.44238	0.0642623	0.33219	0.124252	1.05831	0.753738	1.7915	0.454319	0.269656	1.63376	0.31975	0.265997	0.440503	1.39848	0.342171	0.70654	0.0196641	0.399425	0.142603	2.90811	0.257454	1.17946	0.297811	1.15892	0.10303	0.191577	5.33752	0.498159
149	0.445092	0.142599	0.400514	0.279266	0.201002	0.775838	0.00862461	1.87635	0.0831706	0.505625	0.992471	1.52311	1.0131	0.0211085	0.0507373	0.360894	0.165859	0.759924	0.166466	0.0436655	2.95593	0.426345	0.00409729	0.0717283	0.052631	0.0731452	0.113331	0.786418	0.219371	0.241833	0.386186	0.061041	0.139281	0.763541	0.976408	0.214912	0.220652	0.0648196	0.245839	0.834867	0.118914	0.161337	1.81853	0.561343	0.329863	0.197195	1.87724	0.343882	0.245448
150	0.649407	0.6613	0.176163	0.968343	0.331171	0.157532	0.146639	0.364419	0.0249768	0.48023	1.2322	0.359128	0.341003	0.145226	1.81989	0.414138	1.2756	0.382721	0.340588	0.286786	2.10236	0.0415359	0.120013	0.248111	1.11947	0.116166	0.196898	0.358914	0.296116	0.403879	0.434964	0.232974	0.287519	0.805357	0.564459	0.287379	0.358458	0.378713	0.496512	0.473774	0.825683	0.53253	0.994823	0.696571	0.490748	0.168372	0.339381	4.07955	0.119172
151	0.0530432	0.580674	0.0285835	0.255748	1.39242	0.70271	0.0119994	1.54485	0.0210375	0.146228	0.681138	0.123082	0.704232	0.0437749	0.21378	0.0511494	0.605187	0.115394	0.359515	0.211797	2.57628	1.12859	0.0105682	0.0939485	0.281507	0.0935722	0.281854	1.34722	0.035346	0.0418093	0.0446825	0.215741	0.293655	0.674625	1.80112	0.144307	1.17633	0.125691	0.479774	0.134957	0.465773	0.0356001	2.12724	0.550188	0.0407138	0.665121	0.368688	4.50791	0.517347
152	0.544446	0.847874	0.2106	0.674357	0.110974	0.509186	0.00190116	1.2445	0.180645	0.433054	0.597017	0.603688	0.39793	0.236705	0.72321	0.104606	0.177773	0.640839	0.26352	0.0854616	2.32021	0.0262685	0.210947	0.185542	0.303574	0.332704	0.0585869	0.815131	0.169507	0.345769	0.183291	0.239361	0.476869	1.81987	1.31331	0.367262	0.247132	0.269592	0.624527	0.486471	0.80487	0.176131	1.1812	0.8057	0.447805	0.0749434	1.00493	2.91054	0.276459
153	0.451372	0.457467	0.10833	0.486301	1.06529	0.53677	0.588986	0.662482	0.0104507	0.111857	2.00509	0.0431474	0.677493	0.0827462	0.443222	0.221261	1.6384	0.613025	0.146972	0.079943	1.97882	0.146755	0.144385	0.127386	1.87093	1.19416	0.0282799	0.513321	0.499336	0.440248	0.145918	0.0778828	0.410426	1.90725	3.24995	0.408231	0.480676	0.100694	0.570751	0.254504	1.14877	1.28812	0.255803	0.939717	0.261774	0.2348	1.01653	4.42189	0.191332
154	1.15214	1.43264	0.435306	0.0794603	0.35395	0.47414	0.0679312	1.24617	0.122286	0.487078	1.17847	1.08239	1.15385	0.39168	0.802589	0.132118	0.266639	0.738493	0.083089	0.0446432	1.61961	0.168992	0.0372446	0.225152	1.01795	1.55914	0.0987406	1.02692	0.696387	0.404784	0.477905	0.658703	0.485881	1.35987	2.57485	0.620466	0.74576	0.357161	0.19229	1.06136	1.24904	0.283328	1.05511	1.50276	2.03424	0.590244	1.85642	1.98256	0.530448
155	1.00021	0.230496	0.328664	0.272665	0.158598	0.635257	0.029965	1.14711	0.189572	0.346382	0.798608	0.993673	0.988064	0.0985249	0.468956	0.0717853	0.19388	0.417127	0.0666149	0.242768	3.0981	0.286645	0.0313178	0.05158	0.198495	0.0746868	0.244654	0.544161	0.477161	0.443075	0.747528	0.308964	0.0854152	1.23649	1.62672	0.330234	0.342969	0.125662	0.364245	0.559733	0.343476	0.156105	1.6793	0.27859	0.193959	1.19036	1.18356	0.632072	1.03793
156	1.57689	0.00646279	0.748525	0.675351	0.199682	0.782032	0.00356046	1.19052	0.133217	0.888491	1.23056	1.008	0.609054	0.0209942	0.0923032	0.171356	0.225134	0.85068	0.123962	0.102467	2.44788	0.879084	0.0908275	0.0540096	0.0888621	0.0336933	0.503184	0.273578	0.0565934	0.466243	0.348729	0.0472276	0.117002	0.869061	0.750989	0.191365	0.107124	0.430896	0.34835	0.194913	0.147763	0.427092	0.949126	0.475202	0.539369	0.0754264	4.29606	0.834011	0.613064
157	0.00796116	0.154838	0.48952	0.984812	0.0474431	0.883281	0.00777357	1.82596	0.030187	0.908695	0.459109	1.2432	0.172743	0.021498	0.131777	0.123537	0.064892	0.734852	0.431231	0.00901433	2.62006	0.324986	0.0325144	0.0855942	0.118297	0.0263158	0.0302999	1.73274	0.194758	0.0713903	0.0475673	0.0493499	0.0814831	0.15405	0.388741	0.685033	0.161193	0.375474	0.881592	0.177725	0.169999	0.0701645	3.06718	0.366656	1.3586	0.193225	1.6097	0.834529	0.832083
158	0.238852	0.564445	0.353566	1.03122	0.29008	0.38974	0.292757	0.523471	0.027018	0.322848	0.966723	0.111632	2.41098	0.281914	1.2112	0.150265	1.21286	0.191638	0.196796	0.178696	2.88431	0.168595	0.222294	0.300597	0.529959	0.335739	0.768226	0.50396	0.597519	0.169915	0.703524	0.620982	0.608865	0.535221	1.5255	0.460358	0.243522	0.0815363	0.406111	0.185301	1.08728	0.0690891	0.761747	0.591831	0.237147	0.207906	0.290981	4.27637	0.432493
159	0.928136	0.49048	0.900108	1.23942	0.275245	0.395673	0.0404135	1.19254	0.0795051	0.462751	1.56564	0.876429	0.626379	0.28229	0.52849	0.461547	0.732822	0.853512	0.271039	0.180767	1.77894	0.0648728	0.190646	0.240654	0.529118	0.590884	0.192999	0.643192	0.149884	0.415701	0.744982	0.128107	0.724065	0.773677	1.42436	0.291643	0.203854	0.193266	0.581266	0.43953	1.04348	1.15076	1.08667	0.571343	0.557458	0.463738	1.00486	2.93973	0.203848
160	0.834716	0.185599	0.274857	0.378205	0.121009	0.57212	0	2.04191	0.115907	0.5807	1.34016	0.883883	0.675066	0	0.0823974	0.236516	0.112703	0.58052	0.0716229	0.332208	2.89482	0.371531	0.00853002	0.110075	0.202858	0.0158577	0.232332	0.409672	0.17252	0.169928	0.670268	0.189395	0.0183927	0.882256	0.752692	0.159821	0.343048	0.117693	0.218051	0.72049	0.0630403	0.302811	1.80403	0.449023	0.220108	0.299154	2.34401	0.547903	0.254281
161	0.84249	0.185336	0.696971	0.9649	0.563425	1.05232	0.0785207	0.99174	0.351026	0.294492	0.569549	1.05417	1.08454	0.0157463	0.59054	0.170569	0.563619	0.478147	0.185533	0.941823	4.13939	0.619199	0.000522681	0.343269	0.493962	0.051799	0.13273	0.227901	0.433347	0.243889	0.481736	0.0107649	0.0540104	0.838218	1.41289	0.672323	0.206464	0.033178	0.691962	0.111366	0.885393	0.701963	0.230254	0.56517	0.0655422	0.827763	2.96671	0.627295	0.720977
162	1.26436	0.532821	0.835558	0.72783	0.388128	0.669655	0.329526	1.05465	0.518758	0.618985	1.64363	1.02341	1.17781	0.19752	0.742823	0.280168	0.758089	0.871321	0.539304	0.0737752	1.36153	0.295203	0.244168	0.245297	0.430348	0.742543	0.191429	0.637527	0.277719	0.338559	0.600632	0.292877	0.933378	2.01348	2.39322	0.373483	0.46569	0.29899	0.524827	0.456727	0.758168	1.01651	0.853217	0.82397	0.663553	0.42511	1.76695	2.49235	0.383487
163	0.188403	0.349983	0.237495	0.608069	0.174088	0.292707	0.0150168	1.6824	0.125051	0.314282	0.885419	0.528715	1.18099	0.00557834	0.241595	0.17679	0.189889	0.436072	0.174306	0.293482	2.89135	0.174513	0.0706884	0.0283312	0.227932	0.0632541	0.0931121	0.397141	0.099699	0.207818	0.241244	0.2212	0.199698	1.0526	0.635653	0.10494	0.62242	0.0930235	0.236465	1.46856	0.106044	0.0796924	1.33971	0.459424	0.342834	0.195313	1.17823	1.63921	0.210406
164	0.389674	0.575795	1.31948	1.73428	0.427904	0.540777	0.211642	0.330371	0.455767	0.277852	1.52509	1.18712	2.14097	0.840831	0.592155	0.210381	0.187814	0.939704	0.180132	0.492352	1.43074	0.194677	0.318504	0.203384	0.618456	1.37388	0.443893	1.55883	0.202276	0.49885	0.694276	0.800869	0.199333	0.441426	0.716807	0.293835	0.21621	0.336982	0.428192	1.05684	1.50117	0.381386	0.842295	0.748696	1.45583	0.35798	1.45728	2.27528	0.548317
165	0.0254042	0.681545	0.0417677	0.116055	0.0840856	0.44331	0	2.58832	0.00463764	1.14359	0.616473	0.714577	0.0954381	0.0166925	0.238105	0.199562	0.0992949	0.895439	0.127521	0.0985583	2.36011	0.757743	0.00410859	0.00546832	0.00851161	0.177882	0.0413043	1.2222	0.270656	0.0291757	0.276842	0.0311392	0.0191172	0.215468	0.495438	0.45765	0.235726	0.0683755	0.394591	0.705858	0.275404	0.113152	1.61009	0.27027	0.519353	0.199329	1.11039	0.226621	0.15608
166	0.167341	0.5666	0.189844	1.36645	0.0692033	0.343676	0.12793	0.258179	0.00873996	0.810787	0.810248	0.62762	0.0936324	0.342774	1.19891	0.322012	0.222613	0.426073	0.0559097	0.108488	1.51429	0.465625	0.0289384	0.139644	0.069666	0.671921	1.48881	0.947279	0.208184	0.0335836	0.719023	0.119748	0.305766	0.211653	0.921845	0.582978	0.136971	0.128249	0.365649	0.547467	0.363847	0.188168	1.76647	0.328541	1.06268	0.3382	0.503402	0.415222	0.804311
167	0.403693	0.265059	0.444223	0.696852	0.312472	0.400156	0.0602681	1.8393	0.0433878	0.262684	0.720658	0.558582	1.09287	0.0876393	0.501478	0.419428	0.375179	0.676135	0.275488	0.101679	3.4367	0.302105	0.0392941	0.0840067	0.228992	0.169772	0.0338688	0.874905	0.178158	0.391232	0.0879285	0.079914	0.527439	0.882941	1.18575	0.244926	0.273432	0.116926	0.588408	0.720343	0.282124	0.26164	0.887609	0.10978	0.745131	0.0970377	1.25069	1.79142	0.0801183
168	0.53546	0.334693	0.399364	0.548166	0.0411212	0.159007	0.0926856	0.777938	0.0562195	0.2446	1.69158	0.203842	0.532188	0.00309835	0.386101	0.139866	0.179256	0.0433433	0.420412	0.218462	2.22256	0.243875	0.0127711	0.138537	0.204387	0.158634	1.50748	1.49154	0.195782	0.268578	0.730778	0.14445	0.189271	0.531478	0.514006	0.49873	0.0339379	0.0117028	0.588421	0.267386	2.57106	0.0573903	2.33283	0.868904	1.41467	0.365602	0.241923	1.05439	0.376594
169	1.23385	0.177068	0.59046	0.269283	0.173165	1.05659	0.0291434	1.00699	0.204628	0.334425	1.07441	0.746348	1.24854	0.0623128	0.37824	0.222664	0.420128	0.438123	0.340075	0.204648	2.34175	0.372461	0.0965719	0.218851	1.09941	0.113052	0.0883914	0.435475	0.143373	0.233623	0.159608	0.163012	0.207597	2.50947	0.877377	0.39824	0.38321	0.160913	0.704332	0.408883	0.282393	0.363334	0.921148	0.778958	0.546558	0.150299	2.82607	3.70148	0.493882
170	0.390087	0.376387	0.535751	1.31715	0.507487	1.39327	0.0545363	1.66981	0.257071	0.279862	0.307653	1.18291	1.0452	0.14939	0.263258	0.205236	0.183419	0.784567	0.0953467	0.667471	3.72126	0.719289	0.0243345	0.193503	0.23397	0.00838748	0.0601807	0.3446	0.464964	0.0534789	0.318748	0.201942	0.0669847	0.533217	0.742876	0.264565	0.242942	0.129768	0.397631	0.636494	0.632225	0.29246	0.659835	0.460156	0.443608	0.362264	1.64531	0.268123	1.19039
171	0.304016	0.383297	0.763134	1.33015	0.161721	0.15724	0.134585	0.774198	0.119461	0.462609	1.16092	1.18759	1.73103	0.0703256	0.199616	0.437149	0.167947	0.97455	0.0368372	0.364313	2.38086	0.350153	0.374247	0.295168	0.564667	0.45633	0.0965247	0.670253	0.102175	0.341671	0.421432	0.521191	0.118435	1.2492	1.28218	0.128657	0.184661	0.95823	0.885125	0.637616	0.745169	1.09472	1.25918	0.392042	0.341407	0.841358	1.70905	0.752801	0.939036
172	1.28996	0.310273	0.276278	0.543589	0.558229	0.859052	0.469079	1.03845	0.0446717	0.685768	1.42305	0.655396	1.47198	0.406768	1.13169	0.0694586	0.80399	0.128962	0.745796	0.467135	2.32845	0.228081	0.0653468	0.3078	0.370447	0.652273	0.0331613	1.50664	1.04575	0.381568	0.615836	0.684542	0.453895	0.887754	1.74497	0.384183	0.672118	0.114183	0.676141	0.0524238	2.29963	0.402447	0.491689	0.136355	1.21987	0.663166	0.784281	3.50416	0.24066
173	0.01394	0.125136	0.0310755	0.199038	0.190792	0.059865	0.0488558	2.31607	0.0119657	0.35681	0.390042	0.144607	0.031322	0.0591347	0.064439	0.18902	0.200487	0.165527	0.186384	0.0521342	3.41081	0.350013	0.0124181	0.00845622	0.00237726	0.458721	0.0534755	1.93142	0.156855	0.227759	0.103846	0.00300701	0.0475187	0.0519031	0.688653	0.0466139	0.748413	0.0482781	0.251495	0.073399	0.193734	0.0407266	1.71683	0.504555	0.314756	0.18229	0.147445	1.76325	0.130455
174	0.675205	0.664816	0.284554	0.357304	0.101193	0.315652	0.18693	1.38531	0.0898317	0.250125	0.545886	0.743225	0.54611	0.11744	0.413461	0.0391156	0.984663	0.555811	0.76685	0.369762	2.20272	0.286357	0.302125	0.238689	0.365963	0.461325	0.120549	0.926189	0.271556	0.26049	0.0911055	0.27966	0.394356	1.7832	2.83463	0.882382	0.289005	0.176012	0.849668	0.745419	0.548846	0.963613	0.588546	0.704127	0.519057	0.338854	0.966108	1.08362	1.08022
175	0.294059	0.902309	0.352362	0.697961	0.508076	0.529483	0.235281	0.149964	0.241978	0.4795	2.16646	0.125108	0.377243	0.324834	1.15886	0.165958	0.209406	0.227676	0.128158	0.584709	1.24572	0.632062	0.642447	0.289433	0.722317	0.196987	5.86718	0.683754	0.291259	0.354774	0.153562	1.03039	1.19766	0.362635	0.919203	0.772836	0.759273	0.0378962	0.698065	0.412074	1.32602	0.540047	1.73062	1.44316	0.772989	0.42208	0.451696	3.83187	2.85194
176	0.149618	0.291243	0.344046	0.995451	0.01403	0.225405	0.0288746	0.833194	0.0579536	0.875719	1.31655	0.763562	0.571569	0.160161	0.200014	0.136223	0.265083	0.885875	0.127591	0.218845	2.04758	0.257779	0.179237	0.143111	0.217108	0.549354	0.143703	1.31891	0.154073	0.167448	0.314593	0.409259	0.461308	0.569278	1.40899	0.292266	0.216528	0.496134	0.465877	0.773993	0.99395	0.872541	0.957947	0.474386	1.03548	0.539768	1.48294	0.717034	0.822362
177	0.379658	1.37076	0.396323	1.13028	0.10157	0.51568	0.0262765	1.00417	0.0399082	0.344606	1.19367	0.421791	0.35789	0.208366	0.905275	0.193887	0.0898373	0.455471	0.221145	0.144849	2.33556	0.256942	0.0304128	0.0823765	0.284403	0.239116	0.273841	1.55328	0.219735	0.271389	0.256857	0.265578	0.319486	0.588365	1.45805	0.873434	0.37784	0.204082	0.590561	0.258133	2.06785	0.461876	1.57299	0.412786	1.37387	0.4275	0.331689	0.820153	0.238427
178	0.492353	0.222031	0.438146	0.744287	0.260558	0.355949	0.116311	1.0324	0.0420299	0.420548	1.9833	0.72559	0.635063	0.0725121	0.541073	0.27907	0.682327	0.427637	0.0161787	0.121952	2.70517	0.341088	0.104515	0.0621735	0.25359	0.470514	0.142572	1.09418	0.200406	0.677827	0.550989	0.0865168	0.545996	1.06374	0.858588	0.13771	0.102052	0.31705	0.928998	0.500431	0.562003	0.266144	1.7936	0.244531	0.674709	0.202872	1.50924	2.18491	0.24752
179	1.4679	0.0823445	0.873112	1.51472	0.391562	1.05381	0.0820313	1.9647	0.107838	0.714492	1.82438	0.583557	2.45008	0.511888	0.383448	0.407757	0.508031	1.37489	0.273328	0.144411	2.03108	0.573432	0.106674	0.574743	0.320566	0.53471	0.136186	1.35145	0.403548	0.151693	0.700946	0.0647496	0.1621	1.41651	1.84701	0.21109	0.556791	0.316331	0.624825	0.425081	0.292361	1.42153	0.814259	0.124776	1.06528	0.846378	3.17203	2.50652	0.704798
180	0.519714	0.582497	0.245599	0.544876	0.221402	1.09806	0.0583725	1.37833	0.29298	0.255451	0.423126	0.362897	0.418139	0.127405	1.1491	0.118087	0.891453	0.628622	0.19279	0.402211	2.64592	0.555168	0.136634	0.420049	1.13788	0.00383934	0.0709697	0.317031	0.4507	0.315851	0.324309	0.236777	0.577919	2.17565	1.36976	0.803337	0.233248	0.226416	0.740014	0.27678	0.693786	0.716805	0.445062	1.17188	0.588138	0.608037	1.05668	1.26291	0.43854
181	0.036925	0.159429	0.34164	0.205377	0.105962	0.500524	0.0185492	2.41895	0.00483536	0.353687	0.746131	0.472409	0.525573	0.0327419	0.192708	0.0716533	0.149977	0.368832	0.389617	0.0301955	2.25525	0.276461	0.0109882	0.0579817	0.00491193	0.0941642	0.00373025	2.17459	0.238775	0.180741	0.105673	0.00529295	0.133905	0.806226	0.824822	0.383537	0.242166	0.228313	0.480338	0.0812716	0.629157	0.137327	2.74645	0.511945	0.990367	0.379718	0.553678	2.15003	0.209006
182	1.21071	0.162379	0.498165	1.29892	0.569771	0.928958	0.203729	0.406255	0.193515	1.12625	0.17732	1.21522	1.008	0.192343	0.942348	0.38877	0.292782	1.18937	0.368077	0.25126	1.21269	0.397348	0.280357	0.319754	1.27704	0.660089	1.01149	0.372878	0.601954	0.269301	0.601803	0.857292	0.504664	0.932025	0.822891	0.665187	0.177796	0.055463	0.512411	0.101443	1.50166	0.43316	0.152538	0.612447	0.198379	0.407061	1.39354	3.82366	0.41579
183	0.253508	1.01626	1.16191	0.921623	0.408754	0.78154	0.0489828	0.426553	0.174172	0.272679	0.908187	0.532511	0.100988	0.413939	0.290412	0.479947	0.109238	0.672654	0.238101	0.0401334	1.37456	0.326232	0.00669214	0.30575	0.0166249	0.332463	0.0950227	2.1409	0.260625	0.111366	0.0903181	0.0709986	0.306701	0.299038	0.697074	1.45806	0.772155	0.198663	1.18232	0.112907	0.812403	1.21385	1.42672	0.411451	1.3462	0.459525	0.490082	0.859962	0.853304
184	1.28524	0.178447	0.809387	1.47699	0.366926	0.838527	0.0789007	0.443433	0.219481	0.751331	0.974498	0.676854	0.419224	0.111169	0.669054	0.140338	0.710246	0.74333	0.12851	0.203819	1.51339	0.457322	0.0647547	0.110614	0.621629	0.638381	0.59286	1.48028	0.181786	0.487444	0.543294	0.204056	0.309262	0.538881	0.939462	0.343336	0.0356092	0.358347	0.326095	0.183927	1.25953	0.648178	1.41924	0.136087	0.62155	0.675427	2.26335	1.88983	0.677775
185	0.355112	0.494096	0.118155	0.371183	0.114875	0.315632	0.381427	1.1525	0.0555479	0.399207	0.773543	0.554395	0.283322	0.0815999	0.418144	0.256991	0.469535	0.613786	0.103229	0.0672162	2.64221	0.265893	0.100907	0.146238	0.645657	0.44866	0.0373054	1.51191	0.440618	0.25521	0.112743	0.261683	0.0982548	1.04086	3.2687	0.554412	0.107458	0.0777518	0.289447	0.243547	0.59829	0.782227	1.43109	0.358647	0.90568	0.497443	0.758479	1.73297	0.234766
186	0.186567	0.233787	0.51212	0.262341	0.420466	0.11453	0.302137	0.160045	0.0937842	0.123576	0.76967	2.12058	0.94729	0.19056	0.567946	0.122453	0.649689	0.880073	0.154966	0.650704	2.38976	0.507216	0.0966755	0.0433769	0.401109	0.747761	0.0916838	0.764929	0.157748	0.47887	0.0780037	0.446703	1.06253	1.14348	0.958873	0.726724	0.271254	0.266655	0.338587	0.0748654	1.34955	0.566879	0.530932	0.770278	0.436998	0.257477	1.72908	2.61653	1.24109
187	0.0866992	0.159776	0.209498	0.266304	0.0981372	0.265494	0.00793747	1.8598	0.0367853	0.367402	1.16453	0.302179	0.410595	0.0464539	0.446652	0.386399	0.313807	0.136784	0.548645	0.0202115	2.65019	0.0951674	0.02064	0.0733319	0.14367	0.334548	0.0174368	1.67974	0.102505	0.295313	0.156034	0.0066208	0.166849	0.899977	1.39961	0.494162	0.178394	0.216868	0.586441	0.358304	0.405385	0.202867	1.59343	0.622782	0.564905	0.27387	0.257244	1.42556	0.0573321
188	0.40052	0.167483	0.248502	1.18296	0.0886759	0.198087	0.096001	0.879458	0.0630456	0.647097	2.53803	1.81173	0.414958	0.168555	0.562758	0.334679	0.313708	0.316297	0.511223	0.115448	2.29423	0.306868	0.142868	0.0914018	0.498432	0.146844	0.177964	1.34763	0.211194	0.401762	0.37696	0.184524	0.552707	1.72694	1.07232	0.419849	0.25647	0.123314	0.443702	0.464991	1.64598	0.188715	0.893156	0.621887	0.268922	0.181337	1.05436	1.48059	0.145117
189	0.620412	0.474695	0.390222	0.235714	0.240471	0.257332	0.263328	1.39803	0.244416	0.235705	1.38881	0.0603339	0.73223	0.424263	1.17678	0.172576	1.21173	0.103428	1.08401	0.0441049	2.10393	0.0996439	0.145842	0.171709	0.73479	0.54433	0.114762	1.16577	0.193799	0.231537	0.274595	0.0168021	0.690748	1.40582	3.39175	0.313519	1.02976	0.337952	0.609413	0.141685	1.82322	0.530166	1.02292	1.92317	0.52869	0.0701363	0.373119	2.97428	0.298778
190	0.622381	1.14237	1.04547	0.869973	0.117698	0.193636	0.200285	0.388149	0.0237131	0.396505	1.22097	0.257083	0.773298	0.15415	0.368304	0.198193	0.292776	0.0991301	0.143356	0.247155	1.95182	0.104336	0.00035787	0.166645	0.0476075	0.286828	1.39221	1.88875	0.123947	0.438053	1.39608	0.250517	0.129178	0.546648	0.876733	0.187219	0.135403	0.114228	0.763962	0.255033	2.47611	0.280884	3.57348	0.304976	1.61604	0.264829	0.44046	2.05431	0.70087
191	0.200436	0.835835	0.582116	0.584015	0.0971151	0.77576	0.119334	0.31705	0.0949643	0.11036	0.563052	1.44989	0.0870694	0.0598967	0.419136	0.0831689	0.316145	1.00768	0.225114	0.0187683	1.27092	0.272215	0.0370204	0.0922525	0.307483	0.0780947	0.000688942	1.16119	0.317815	0.0942637	0.0457154	0.0620511	0.236022	0.601172	0.701051	1.26546	0.340442	0.138119	1.36832	0.0945597	0.71346	0.647437	1.8657	0.623138	0.946271	0.360518	1.36971	0.785167	0.97589
192	0.55687	0.361855	0.493888	0.641204	0.795808	0.865489	0.189855	0.382313	0.00343178	0.149599	0.384083	0.322973	1.52189	0.352627	0.698866	0.16792	1.39625	0.555041	0.0926565	0.0628631	2.68723	0.190988	0.135576	0.132044	1.44301	0.320707	0.0560539	0.707504	0.813829	0.271212	0.164641	0.265571	0.412921	1.31174	2.20072	0.566709	0.690571	0.127869	0.198513	0.150775	1.66428	0.893963	0.361001	0.466934	0.514511	0.196277	0.357024	4.66657	0.433787
193	0.0183811	0.0368976	0.295182	0.240789	0.091588	0.20371	0.0887879	1.24711	0.0123579	0.259573	1.01872	0.20019	0.298468	0.0379802	0.47768	0.218504	0.634716	0.0219699	0.405301	0.204133	3.84999	0.199397	0.00853791	0.0174029	0.133859	0.151348	0.175812	1.93025	0.174464	0.434679	0.250264	0.0835106	0.128139	0.537869	0.770383	0.0577256	0.566179	0.0495415	0.378794	0.13248	1.56977	0.0158402	1.328	0.974797	0.392901	0.0915759	0.202073	3.14375	0.193102
194	0.407605	0.106061	0.272688	1.18474	0.228769	0.732813	0.296786	1.21546	0.00550422	0.27152	1.63092	0.203307	0.645345	0.0602856	0.136991	0.23793	0.537918	0.359167	0.211715	0.31312	2.32201	0.460291	0.0137558	0.221667	0.435844	0.395395	0.105679	1.79287	0.568287	0.187309	0.248901	0.0889457	0.176377	1.13833	1.7217	0.466184	0.385867	0.0429374	0.367427	0.488586	1.84239	0.231403	1.00677	1.04349	1.57115	0.210917	0.730443	1.86233	0.276746
195	0.472931	0.899874	0.36922	0.90406	0.26527	0.222562	0.097474	0.493564	0.100228	0.90814	1.63704	0.0577862	1.0035	0.395253	1.5317	0.310274	0.665187	0.192911	0.179171	0.199918	2.59175	0.311059	0.0267698	0.51263	0.436777	0.0154359	1.9192	0.532141	0.171207	0.507894	0.631777	0.913487	0.47306	0.449527	0.633506	0.236704	0.458966	0.124119	0.757152	0.2228	1.27308	0.362661	1.22925	0.652429	0.880697	0.413682	0.314041	4.34236	0.843793
196	1.35964	0.317105	0.482778	0.430901	0.111764	0.352511	0.0605837	1.05997	0.000927461	0.348685	1.19913	0.543374	0.670325	0.14703	0.960493	0.27923	0.284066	0.27651	0.193378	0.345796	2.41121	0.0971995	0.0940384	0.150185	0.274493	0.261174	0.58236	0.588745	0.171362	0.380216	0.778604	0.0258712	0.0847913	0.953486	0.776433	0.276594	0.151212	0.189841	0.447098	0.441952	1.40543	0.278664	1.53324	0.730166	1.05536	0.449419	0.730839	0.972223	1.02904
197	1.17883	0.282978	0.582252	0.488304	0.0425097	0.722326	0.024606	0.880595	0.430468	0.608037	1.24161	1.00315	0.374736	0.0528169	0.188238	0.187983	0.176554	0.757275	0.141498	0.155703	2.19994	0.696507	0.0203084	0.13106	0.524877	0.0224805	0.441069	0.655548	0.425449	0.159513	0.876134	0.350215	0.0874367	1.60777	1.01439	0.232239	0.239801	0.224388	0.555832	0.388111	1.15497	0.658008	0.840258	0.368163	0.47923	0.287012	2.67255	0.87113	0.486823
198	0.43162	0.359788	0.269908	1.12376	0.262629	0.411853	0.182257	0.945564	0.0200182	0.264432	0.411425	0.999336	0.824021	0.458228	0.619898	0.0860708	0.725443	0.348425	0.244795	0.0906758	1.82165	0.364136	0.107348	0.0393825	0.174212	0.141953	0.268038	2.02235	0.206591	0.187035	0.451961	0.788495	0.401664	0.847064	1.19356	0.316061	0.335672	0.226627	0.452472	0.155029	2.3686	0.2236	1.19995	0.251482	0.642496	0.14563	0.54415	2.99346	0.30768
199	0.642524	0.300137	0.280314	0.88153	0.165629	0.523728	0.092675	0.849021	0.0183302	0.676556	1.36126	0.213772	0.45507	0.18046	1.00711	0.148143	0.336527	0.29481	0.218326	0.0907887	1.69003	0.244869	0.0201355	0.179809	0.154128	0.302656	1.02309	0.648222	0.272705	0.124345	1.37302	0.0154775	0.379528	0.611793	0.861853	0.415476	0.0717477	0.0486198	0.784945	0.486711	0.852953	0.0743433	1.90672	0.652386	1.21985	0.147145	0.588335	0.971326	0.262506
200	0.282833	1.91217	0.269831	0.785742	0.580555	0.412914	0.0764584	1.50059	0.0165354	0.697	1.6488	0.418386	0.382352	0.259527	1.21693	0.806796	0.167955	0.29502	0.297094	0.08512	1.63333	0.403231	0.0118777	0.0881501	0.317645	0.906635	0.0942371	1.39039	0.684199	0.144641	0.267492	0.275129	0.585521	0.516064	2.27374	0.969713	0.367805	0.514953	0.720644	1.10717	1.1128	0.518411	0.797745	0.581594	1.17839	0.288434	0.684407	1.05393	0.0706232
201	1.54174	0.53166	0.600796	1.30921	0.729767	0.753833	0.215183	0.452908	1.01505	0.622658	1.28776	0.95945	1.76906	0.660674	0.408151	0.554482	0.701375	0.814855	0.606784	0.507374	2.33324	0.494053	0.124147	0.784795	1.15873	1.0855	1.26352	1.10263	1.60656	0.850518	0.430019	0.518535	0.260555	0.542821	0.215506	0.3829	0.407862	0.00596142	0.977481	0.527757	4.26506	1.69703	0.0825008	0.194688	0.35609	0.64636	0.530607	3.76851	0.727773
202	0.480827	0.524355	0.940718	1.65117	0.22764	0.447066	0.269488	0.630291	0.0111532	0.373101	1.2291	0.946394	2.52886	0.58773	0.670179	0.535673	0.741471	0.731038	0.0112647	0.00179885	2.20559	0.35993	0.262419	0.369804	0.863811	1.20554	0.793471	1.05009	0.548054	0.441632	0.332048	0.110654	0.417282	1.1405	1.17026	0.804961	0.148084	0.18667	0.383091	0.566508	0.303609	0.413813	0.515634	0.24773	0.968894	0.580881	0.914157	3.31447	0.53298
203	1.40756	0.65276	0.424736	0.251059	0.134829	0.814172	0.054387	0.564973	0.888697	0.410647	1.00386	1.11087	0.495254	0.0897427	0.308127	0.0770601	0.244852	1.44129	0.5087	0.062036	1.49603	0.277681	0.30773	0.0441863	0.682716	0.474493	0.348416	0.545716	0.730377	0.0384138	0.267085	0.435658	0.135873	2.01385	1.67044	0.273261	0.311209	0.538304	0.427778	0.456448	1.20475	0.435958	0.322794	0.230322	1.00573	0.620406	0.615973	2.19137	0.65613
204	1.83754	0.469872	1.38747	0.868632	0.2451	0.904052	0.050691	0.884081	0.31762	0.711483	0.706632	1.25924	0.140495	0.878247	1.05349	0.221492	1.84351	1.58369	0.119221	0.308985	1.81105	0.12546	0.231143	0.481867	1.83375	1.4121	0.224555	0.665172	0.418927	0.573329	0.0508858	0.315244	0.306388	2.49058	3.38909	0.548803	0.428245	0.0959935	0.300609	0.345503	0.793793	1.74065	0.811168	0.929767	1.49031	0.634056	1.15526	3.36716	0.779871
205	0.484884	0.823673	0.748352	2.24642	0.909697	0.492486	0.197588	0.996547	0.168574	0.280581	2.2907	1.12512	0.915579	0.249915	0.158438	0.0946513	0.898309	1.30354	0.305827	0.0724316	1.82481	0.883428	0.13366	0.460894	0.164089	0.208634	0.357016	0.79433	0.216535	0.189928	0.828567	0.596648	0.524446	1.54668	1.53719	0.253454	0.572508	1.26089	0.610359	0.363333	0.566349	0.897834	0.659979	0.215777	0.239581	0.923334	3.0735	2.29678	0.916839
206	1.21997	0.428165	0.61194	0.578946	0.267111	0.453265	0.118024	1.87202	0.16152	0.863466	0.787169	1.12883	0.172564	0.295323	0.830685	0.168566	0.363745	1.39038	0.062798	0.216465	2.02754	0.640941	0.293862	0.641285	0.66955	0.381066	0.514712	0.578468	0.495577	0.118025	0.546669	0.708985	0.210741	1.44092	2.38139	0.338835	0.215807	1.01487	0.690678	0.73365	0.819649	1.70922	1.48971	0.708602	0.316461	0.839372	3.17187	0.775132	0.757515
207	0.712109	0.727139	0.595582	0.295623	0.183058	0.256262	0.151071	0.655013	0.687311	0.179768	0.602291	0.326991	0.355943	0.353559	0.301085	0.102884	0.428077	1.12054	0.133966	0.11551	3.54155	0.108261	0.25666	0.119841	0.202339	0.395874	0.854598	0.455295	0.46413	0.200791	0.259825	0.621337	0.236407	2.20015	1.37337	0.0929982	0.339078	0.222357	0.538187	0.588241	0.929577	0.199353	0.263019	0.303248	0.39787	0.315552	0.670212	3.01708	0.579496
208	0.488482	0.163526	0.267761	0.417375	0.180086	0.311415	0.0944004	1.57133	0.00329788	0.322695	0.54796	0.880417	0.508572	0.00546341	0.466891	0.0269588	0.192082	0.675021	0.0102852	0.0840698	2.87212	0.204375	0.0261806	0.11864	0.280805	0.0662237	0.0970211	1.29999	0.169805	0.347283	0.0710622	0.0397935	0.0773432	0.803073	1.49581	0.40284	0.245492	0.0836794	0.377041	0.422735	0.245307	0.583773	1.71873	0.160848	0.299399	0.261494	2.01471	2.03071	0.0686534
209	1.20436	1.64303	0.798118	0.667495	0.550941	1.22695	0.143086	0.624126	0.338019	0.599285	0.958192	1.02093	0.373346	0.357466	1.37207	0.234204	0.519419	1.26508	0.039279	0.361087	2.83248	0.342883	0.223144	0.274015	0.39883	0.720347	0.190182	0.635648	0.512205	0.319302	0.313714	0.118554	0.667596	1.26764	1.51986	0.740427	0.0407112	0.355106	0.61957	0.493268	1.34741	0.311149	0.340734	0.878087	0.318865	0.759579	1.17975	0.983747	1.10544
210	0.23921	0.379472	0.862737	1.6752	0.45232	0.498898	0.281277	0.0662624	0.164286	0.138337	2.25267	0.35443	0.389373	0.211722	0.602171	0.196805	0.968283	0.870627	0.215658	0.114747	2.34879	0.0580139	0.261071	0.181976	0.223195	1.14395	0.341263	0.762128	0.389282	0.41865	0.0247035	0.371254	0.398455	0.821019	1.57656	0.284618	0.174192	0.19875	0.131272	0.115879	1.27528	0.897066	0.23123	0.304517	1.1736	0.377696	1.13466	2.52791	1.0135
211	0.911171	0.645697	0.960231	0.323821	0.573293	0.468486	0.194471	0.2973	0.44898	0.305112	0.887596	0.80535	0.342892	0.383946	0.461533	0.0390311	0.780097	0.861567	0.0139845	0.313826	3.02656	0.0578787	0.251133	0.492862	0.338234	1.38901	0.605309	0.740192	0.360383	0.12847	0.162283	0.125006	0.116442	1.8765	3.37091	0.066018	0.431603	0.648031	0.455194	0.51619	0.551885	1.10267	0.236891	0.270829	0.747964	0.954433	1.92618	3.15314	1.21251
212	0.495722	0.482418	0.656237	1.49872	0.164017	0.163679	0.10327	0.944977	0.0222238	0.285024	1.40899	0.88295	0.866072	0.0667816	0.266413	0.222785	0.229762	0.141037	0.0382632	0.58805	2.08321	0.464804	0.0420545	0.146518	0.367792	1.12577	0.642552	1.81853	0.21736	0.626361	1.41496	0.134359	0.0751305	0.385917	0.816439	0.0794402	0.243232	0.112964	0.410654	0.932924	2.15013	0.181282	2.27898	0.630444	1.18667	0.622886	0.537365	2.81285	0.218168
213	0.572227	0.465769	0.558084	0.583805	0.205667	0.116762	0.0714156	0.613303	0.0512268	0.395308	1.50441	1.41194	0.288447	0.0973046	0.226275	0.345188	0.302526	0.634356	0.57654	0.057993	1.59715	0.0789378	0.0901744	0.342294	0.140839	0.603128	0.0808685	1.54675	0.0858178	0.268937	0.558409	0.129514	0.649134	0.704375	1.08733	0.25235	0.269824	0.123232	1.28432	0.226363	0.954965	0.378808	2.16545	0.224111	0.800182	0.101886	1.1605	2.23382	0.107515
214	0.323403	1.83654	0.382528	0.739453	1.39775	1.298	0.405867	1.36967	0.779661	0.331143	0.59186	3.34072	2.04298	0.834551	0.0824757	0.194544	1.10216	0.546351	0.93824	0.437877	2.11067	0.435353	0.574043	0.373081	0.566103	0.743791	0.720052	0.348619	0.814989	0.0174824	0.302035	0.246875	0.144749	0.956398	1.18336	0.19653	0.548409	0.795422	0.297727	0.304175	2.79915	0.219445	0.182225	0.0914652	0.31085	0.436291	1.25667	2.07595	0.773635
215	0.298747	0.593507	0.437323	0.920076	0.0272486	0.227951	0.0069255	0.712948	0.0342646	0.572373	1.64807	1.31657	0.40767	0.0018002	0.0860512	0.16491	0.449408	0.810364	0.0126604	0.0119574	1.4981	0.518274	0.0903642	0.079688	0.081985	0.110348	0.228432	0.378703	0.119271	0.219648	0.522066	0.414126	0.144808	0.912276	0.918561	0.165814	0.26523	0.718694	0.891408	0.849957	0.902285	0.901845	1.96311	0.305343	0.82362	0.292865	2.42262	0.817878	0.243682
216	0.421828	0.159438	0.406273	1.41008	0.10865	0.913759	0.127548	0.67438	0.149783	0.684792	1.03709	0.443637	0.506128	0.039317	0.218666	0.216324	0.192992	0.816255	0.0400375	0.126463	3.06736	0.258587	0.113248	0.289966	0.619566	0.25409	0.0818367	0.453848	0.445971	0.175778	0.374218	0.327373	0.109751	1.61252	0.664643	0.257789	0.085198	0.378604	0.35698	0.525055	0.580797	0.2683	0.545307	0.549994	0.422465	0.159246	1.94218	0.560876	1.30326
217	0.214573	0.334743	0.475782	0.495769	0.0818592	0.045465	0.0162092	2.00931	0.0173999	0.323464	0.439668	0.692568	0.717209	0.0740883	0.397612	0.0317559	0.171173	0.873109	0.327255	0.0602377	2.11575	0.300274	0.00409157	0.080417	0.111072	0.622424	0.128476	0.338597	0.0857113	0.235132	0.181774	0.352677	0.404003	1.07582	1.47596	0.339068	0.128181	0.801401	0.780873	0.317081	0.159774	0.260275	0.718102	0.523686	0.546667	0.255095	1.27885	0.0725519	0.541392
218	0.953068	0.262928	0.451257	0.234658	0.23647	0.787859	0.0370287	1.11347	0.0352248	1.02712	0.805568	0.304214	0.541913	0.0958952	1.04226	0.0816267	0.650216	0.758352	0.212418	0.133846	2.54276	0.138416	0.0352037	0.0888012	0.285714	0.398901	0.0382751	0.462119	0.252632	0.50044	0.370604	0.125527	0.286067	1.58378	1.45908	0.432732	0.178093	0.207056	0.863834	0.213766	0.783488	0.238257	0.551464	0.39778	0.391829	0.394626	1.65991	3.15927	0.296861
219	0.890606	0.00532734	0.348284	0.897799	0.0890172	0.338017	0.0215433	1.26584	0.0999437	0.217952	0.69996	0.911442	0.736573	0.0898149	0.307823	0.33634	0.105638	0.37902	0.170852	0.124119	3.43263	0.181765	0.0101865	0.0554798	0.371925	0.0322997	0.0539149	0.778508	0.0873392	0.306006	0.0759417	0.0446994	0.0419969	1.04695	0.833884	0.102356	0.157779	0.0507896	0.321832	0.22106	0.175357	0.117715	1.26068	0.246696	0.702008	0.164317	1.10971	1.00115	0.375556
220	0.164952	1.46368	0.351431	0.0485353	0.329705	0.713671	0.146249	1.52063	0.164511	1.08185	0.927899	0.711626	0.128747	0.0113348	1.39119	0.344801	0.226394	0.999008	0.400942	0.0210566	1.52021	0.406272	0.0590438	0.455939	0.313536	0.435483	0.00638861	1.13414	1.0267	0.181969	0.325798	0.111946	0.485994	0.878341	2.28235	1.01655	0.435613	0.0654511	1.03253	0.675719	0.593482	0.964466	1.87899	0.601659	0.264055	0.449008	0.584083	0.623939	0.08232
221	1.2991	0.277239	0.75771	0.797938	0.311751	0.646032	0.0665184	1.99891	0.344009	0.698646	1.70636	1.79126	1.5453	0.443372	0.556615	0.13958	0.814715	1.02253	0.509705	0.38106	2.06987	0.653022	0.539507	1.10644	0.496066	0.57747	0.12891	0.662687	0.204633	0.35215	0.679307	0.479929	0.783113	2.63678	2.19962	0.573242	0.707835	0.175662	1.21644	0.061378	1.14749	1.65979	0.857033	1.7576	0.673729	0.450883	2.57565	1.10758	1.30624
222	0.53749	0.235065	0.433457	0.247021	0.0275533	0.751945	0.025344	1.83883	0	0.762411	0.93564	1.67314	0.41406	0.00332294	0.0776545	0.118829	0.14391	0.644065	0.316152	0.0401668	2.34232	0.444724	0.141848	0.0247253	0.177662	0.029815	0.0732972	0.643623	0.349511	0.0954084	0.291058	0.150327	0.098577	0.950247	0.584276	0.322977	0.168187	0.253811	0.852924	1.28775	0.450296	0.398695	1.97886	0.369255	0.642524	0.150015	3.23212	0.687266	0.101284
223	0.325697	0.737885	0.408054	0.622412	0.159862	0.653585	0.102021	1.67599	0.0116094	0.236125	1.24787	1.62776	0.366687	0.0894084	0.217127	0.248202	0.145638	0.648529	0.204441	0.039395	1.92226	0.253124	0.0242858	0.254525	0.389462	0.182815	0.0801044	0.983424	0.148826	0.0993043	0.211807	0.0200677	0.200101	0.969997	0.719301	0.262064	0.168396	0.105456	0.875987	0.808377	0.224966	0.54096	1.86832	0.400322	0.73458	0.176212	2.21997	0.87224	0.396016
224	1.41871	0.351296	0.570822	1.33622	0.212387	1.06409	0.0568956	1.26165	0.52317	0.606622	0.336598	1.10073	1.52074	0.181162	0.952202	0.113415	0.534799	1.65975	0.0953859	0.328928	3.25874	0.413481	0.132392	0.276168	1.30364	0.277061	0.198003	0.0657794	0.357099	0.162869	0.114241	0.35272	0.259081	1.89037	1.40809	0.567448	0.735232	0.352233	0.131247	0.295164	0.456471	0.812875	0.148316	0.224931	0.247455	1.30376	2.63309	2.61112	0.714058
225	0.807614	0.0417748	0.393946	0.468682	0.0643575	0.841089	0.0554708	0.535708	0.124613	0.735805	0.548571	1.34733	0.704957	0.00753607	0.466773	0.153718	0.920263	0.720277	0.164578	0.127553	2.29054	0.326186	0.177272	0.132456	1.01527	0.140021	0.434865	0.54284	0.162829	0.172303	0.771337	0.0546714	0.303015	0.692864	1.15078	0.438601	0.413931	0.0514192	0.737696	0.149635	0.624936	0.590274	1.23365	0.854499	0.167305	0.42866	2.84813	2.86787	0.255637
226	0.235526	0.575378	0.244064	0.257967	0.175746	0.271066	0.0431877	0.975142	0.0174638	0.366997	1.65241	0.0184846	0.258583	0.0376757	0.315049	0.00557725	0.28497	0.00453646	0.00349474	0.122626	1.8482	0.575742	0.00136383	0.0406972	0.564268	0.0967561	3.16248	1.10575	0.0590042	0.602368	0.660577	0.228917	0.175275	0.132792	0.245568	0.274549	0.0496789	0.10124	1.26298	0.0853904	1.10453	0.0161281	1.43126	1.8077	0.529675	0.189028	0.186235	0.57944	1.71463
227	0.472414	0.23787	0.15309	0.637497	0.0426521	0.449064	0.0159198	1.61316	0.0943142	0.473304	0.607848	1.35806	0.484063	0.1896	0.303996	0.394503	0.15294	1.1591	0.154988	0.170175	3.33762	0.642468	0.050339	0.114802	0.2525	0.00135931	0.059172	0.361261	0.204604	0.306632	0.147031	0.149216	0.432979	0.546101	0.600458	0.418105	0.130364	0.172751	0.0931061	0.270608	0.240299	0.424895	1.39165	0.587472	0.259022	0.453557	1.4015	0.582821	0.402159
228	0.498542	1.92419	1.11455	1.52679	0.428111	0.883207	0.0663315	1.16045	0.526658	0.483237	0.696802	1.56868	1.30795	0.44937	0.25152	0.122736	0.686849	1.1119	0.0550876	0.337511	1.9186	0.593596	0.0726213	0.324538	0.210635	0.616749	0.139522	0.668968	0.779546	0.268559	0.647654	0.473043	0.344681	1.51483	2.29123	0.197499	0.648943	0.323898	0.702159	0.747823	0.563568	0.674209	0.867801	0.167701	0.233936	1.36184	3.06713	3.21167	1.4287
229	0.315194	0.203304	0.489537	0.71369	0.104868	0.289136	0.0897367	0.807365	0.00587636	0.423086	0.655311	0.727747	0.435529	0	0.686379	0.221548	0.126034	0.226613	0.0638856	0.0163994	2.29975	0.352554	0.0017381	0.165089	0.00958106	0.338819	0.956739	1.32358	0.0601031	0.0745451	1.18795	0.0299989	0.0823552	0.0785182	0.927981	0.335649	0.0544969	0.0795197	0.654038	0.0732705	0.0701657	0.141844	4.00516	0.447358	0.867797	0.676061	0.878743	0.254308	0.190681
230	0.591306	0.53899	0.425821	0.860176	0.0304866	0.17665	0.0764358	0.268805	0.00255081	0.77155	0.703482	0.240962	0.483529	0.0952269	0.84775	0.286315	0.0623568	0.150947	0.143702	0.225603	1.56638	0.257271	0.018783	0.128466	0.0510347	0.203065	1.26268	0.957587	0.0537471	0.106725	1.42315	0.0619974	0.239945	0.153449	0.650908	0.256618	0.0703796	0.0854773	1.07229	0.338731	0.835865	0.17813	3.00988	0.815268	1.9291	0.32153	0.298398	0.117226	0.69939
231	1.07306	0.921828	0.329932	1.66734	0.865066	0.526091	0.996516	0.204042	0.0313797	0.159248	0.473839	0.17966	1.06226	0.573193	1.07042	0.188424	1.54071	0.316169	0.191764	0.122097	2.06095	0.382726	0.335318	0.252811	0.791232	1.15201	0.554512	0.528523	0.364884	0.499993	0.478002	0.555152	0.447159	0.829659	3.78711	0.263734	0.294104	0.091518	0.391945	0.0504626	2.97118	0.346292	0.393524	0.569108	0.965704	0.0362163	0.299333	6.03588	0.721097
232	0.524909	0.156012	0.189136	0.15938	0.0540286	0.567635	0.000603311	1.8574	0.0484091	0.931133	0.545314	0.926803	0.592528	0.00147625	0.229225	0.155131	0.499193	0.661275	0.00876568	0.164326	2.71519	0.452968	0.00901534	0.0425928	0.336579	0.0198409	0.227833	0.375492	0.302886	0.265766	0.582259	0.174664	0.0387877	0.950658	0.937564	0.245152	0.239348	0.189859	0.307102	1.02191	0.0260313	0.146451	2.27944	0.337246	0.157568	0.468522	3.69109	0.763481	0.344553
233	0.412293	0.030755	0.709392	0.880694	0.0631792	0.968812	0.0121341	1.25033	0.00339366	0.873448	0.482195	1.31258	0.659117	0.0200124	0.653971	0.361633	0.251036	0.58111	0.0316979	0.143315	2.70859	0.983598	0.00464486	0.127626	0.068544	0.0544046	0.868512	1.30185	0.152154	0.0702554	0.795649	0.00767988	0.0610528	0.689663	1.08649	0.443083	0.0655739	0.230353	0.289873	0.162522	0.196867	0.241156	2.95446	0.333867	0.775426	0.625078	3.73726	0.75184	0.676066
234	0.41913	0.114529	0.455896	0.70057	0.0349648	0.761288	0.0155732	1.35267	0.0485479	0.768774	0.501283	1.61039	0.572938	0.032893	0.0583045	0.0381183	0.379564	0.794161	0.0848676	0.0150536	2.42787	0.320282	0.0295724	0.0579255	0.141072	0.0529838	0.0638246	0.459863	0.0990961	0.0674943	0.132254	0.0451293	0.139987	0.898544	0.913696	0.560577	0.0530582	0.426689	0.498338	0.593029	0.662883	0.245113	1.47358	0.29316	0.870837	0.220038	2.3726	1.16946	0.526847
235	1.1756	0.125328	0.920111	0.827961	0.10698	0.75863	0.0632691	0.845156	0.483691	0.558243	0.958395	0.827656	0.312972	0.158922	0.187565	0.229701	0.550174	1.23895	0.0489805	0.123824	2.35255	0.720606	0.230386	0.0839169	0.533445	0.305952	0.377526	0.570238	0.134452	0.241323	0.482023	0.18223	0.0451624	1.95264	0.82154	0.159979	0.138335	0.683613	0.278819	0.173192	0.620316	0.596797	0.342912	0.751435	0.497955	0.326674	3.04614	1.76806	0.927793
236	0.751012	2.06763	0.891539	0.655544	0.60199	0.545069	0.337995	0.0954029	0.766805	0.564497	1.06111	1.69827	0.101037	0.352743	0.449563	0.200534	0.740031	0.342356	0.0650197	0.361948	1.81741	0.0718692	0.216661	0.506309	0.300716	1.17509	1.16878	1.07241	0.602957	0.475295	0.86521	0.316073	0.307778	0.637339	2.45994	0.165131	0.989635	0.358491	0.531129	0.401137	2.22493	1.14455	0.997657	0.313138	1.70843	0.620067	1.45956	2.91449	1.43329
237	0.313463	0.525102	0.145998	0.589771	0.130169	0.153033	0.0721749	1.06197	0.0166194	0.204151	0.991877	1.07371	0.790554	0.0589298	0.597326	0.211703	0.205846	0.666779	0.106974	0.0815357	2.71152	0.0956038	0.0362728	0.0159952	0.268124	0.120039	0.00668495	0.694638	0.192356	0.388993	0.188163	0.121654	0.225913	0.444926	0.864274	0.494062	0.146416	0.278416	0.724107	0.495519	0.134609	0.0552164	1.25716	0.25357	1.11716	0.327246	0.530913	0.882852	0.088752
238	0.572492	0.330551	0.655214	0.549561	0.429614	0.17228	0.0973664	0.445661	0.0907029	0.624888	0.8253	1.79301	1.76759	0.162187	0.403186	0.441852	0.769043	0.945617	0.00503412	0.0971677	2.18831	0.14033	0.358898	0.13589	0.241466	0.389318	0.063109	0.844757	0.0746518	0.692817	0.224638	0.363494	0.49418	0.908953	0.820545	0.154281	0.269422	0.33162	0.635889	0.237882	0.395162	0.202236	1.06806	0.284561	0.806586	0.256871	1.41116	3.94896	0.192357
239	1.08199	0.533069	0.35442	0.687403	0.776253	0.257074	0.30768	0.184903	0.0105987	0.113938	2.35926	0.11233	0.508011	0.0365639	0.53533	0.128778	2.62134	0.275767	0.126966	0.0207542	2.71452	0.118504	0.253736	0.118053	1.12261	0.897872	0.166539	1.01934	0.85826	0.357487	0.350479	0.278209	0.461377	1.46167	3.69614	0.376571	0.190541	0.0811858	0.430508	0.161111	3.30102	1.99817	0.264451	0.762528	0.614865	0.26958	0.597057	4.65846	0.460043
240	0.214026	0.544116	0.06707	0.834073	0.332456	0.77598	0.0461441	1.2002	0.0343572	0.278151	1.64691	0.343939	0.44956	0.0578079	0.544376	0.443	0.217992	0.807186	0.0543414	0.130057	1.91555	0.269978	0.0598511	0.0354294	0.162759	0.319468	0.111928	1.15235	0.406225	0.181454	0.22515	0.176395	0.361961	1.15087	1.16018	0.773923	0.134284	0.212374	0.378823	0.885196	1.44697	0.178857	0.828814	0.666318	0.7346	0.189468	0.899498	1.50235	0.178028
241	0.641198	0.85355	0.249067	0.284166	0.0934729	0.449896	0.00480486	0.780205	0.0760456	0.231168	1.93766	0.99579	0.224713	0.21495	0.448716	0.355392	0.22851	0.527724	0.38897	0.00792173	2.30596	0.166227	0.0184339	0.227087	0.234096	0.421014	0.0179595	0.893451	0.0358303	0.325553	0.130762	0.0867651	0.606241	1.75488	1.64615	0.146433	1.39294	0.230698	0.693698	0.546009	0.0741131	0.347707	1.7054	0.293771	0.235073	0.223975	2.13248	4.07572	0.139268
242	0.999109	0.122945	0.452233	2.41017	0.676838	0.54888	0.556425	0.134931	0.135507	0.640833	1.05955	0.450084	0.48683	0.670063	0.177069	0.105532	1.45678	0.797465	0.185179	0.0364321	1.84299	0.471585	0.0275315	0.376037	0.313999	0.727255	0.80669	0.419763	0.478691	0.068241	0.238753	0.262299	0.238209	0.598261	1.36914	0.153418	0.508621	0.960747	0.454479	0.476193	2.30304	1.00107	0.582155	0.467262	0.658327	0.218967	1.39119	2.14042	1.61201
243	1.17431	0.855731	0.8516	1.37432	0.205849	1.15968	0.00324113	0.816489	0.4504	0.555509	1.68874	0.874642	1.04928	0.46879	0.126159	0.11274	0.592923	1.5768	0.0536752	0.286462	1.67547	0.458015	0.0832338	0.982602	0.671406	0.520346	0.221065	1.18257	0.169571	0.252987	0.155535	0.342151	0.473595	1.03235	2.69257	0.397096	0.394126	0.228075	0.374611	0.106311	0.807166	1.351	0.496571	0.403027	0.755557	0.229196	2.08641	2.09144	1.16192
244	1.6984	0.230658	0.265821	0.938587	0.39189	0.845875	0.18836	0.820557	0.218149	0.40951	1.48474	0.49654	0.906251	0.390424	0.648356	0.125981	0.853521	0.621332	0.260159	0.239798	2.45683	0.14442	0.117005	0.09585	0.486338	0.352309	0.17194	1.03445	0.318366	0.512192	0.288019	0.328752	0.48291	2.00571	0.347012	0.488015	0.335074	0.173015	0.947653	0.182265	2.2767	0.412812	0.370991	0.708432	0.611684	0.168392	1.21839	3.52924	0.290285
[truncated: 413 more rows]
[truncated: 464 more columns]
