# Supplementary material for: Deep learning model for diagnosing early gastric cancer using preoperative computed tomography images
Source: Front Oncol. 2022 Nov 30;12:1065934. doi: 10.3389/fonc.2022.1065934 (PMC9748811; doi:10.3389/fonc.2022.1065934)
Supplement: Supplementary Figure 1 — The inclusion criteria and exclusion criteria for the patients. EGC, early gastric cancer; CT, computed tomography; ESD, endoscopic submucosal dissection. [file DataSheet_1.zip › Table S4.XLSX]

## Sheet: ResNet18
ID	2	4	22	30	33	50	56	63	64	68	76	83	90	104	107	114	118	124	126	138	139	145	157	158	159	188	189	192	198	203	217	221	222	226	229	249	253	262	265	274	278	286	308	311	313	320	331	333	336
0	-1.09019	0.6743	-1.31824	-0.0357489	-0.986038	-0.231304	0.206939	-0.112801	-0.864001	-0.916715	-1.05382	0.0788284	-0.0220163	-0.475063	1.45222	-0.487179	0.243865	-1.02617	-0.941327	-0.362996	-0.820278	-0.572116	-0.452236	-1.02277	0.382868	0.359543	-0.508971	-0.717722	-1.04451	-0.581267	-0.290139	-0.478069	-0.20928	-0.925296	0.45015	-0.846154	-0.224611	-0.441568	-0.34937	0.411155	-0.0360614	-0.696533	-0.709529	-0.51816	-1.0351	-0.757313	-0.936706	-0.493815	-1.21856
1	-0.02462	-1.31612	0.930636	-0.68057	1.65274	0.808833	-0.701111	0.542049	-0.461178	-0.450534	-0.810554	-0.188786	-0.882072	-0.779439	-0.657083	-0.375582	1.16724	1.73137	-0.176846	-0.750354	-0.206679	-0.792068	0.382207	-0.704036	-0.956087	-0.780596	-0.415776	-0.717568	-0.292203	-1.11179	0.0454857	-1.02845	-0.0830701	-0.295538	0.686971	-1.10251	0.391024	0.714279	-1.19507	-0.870829	-0.478401	-0.365196	-0.80418	-0.222949	-0.498532	0.920726	2.43286	-0.825994	0.751386
2	0.230612	-0.695327	-0.308668	-0.918467	-0.665017	0.758351	1.04991	-0.271763	-0.587508	-0.760553	-0.167432	-0.301602	-0.6757	-0.421986	-0.75297	2.37371	0.949139	-1.16481	0.28355	-0.752609	-0.993781	0.411855	1.07351	-0.556	-0.965143	-1.01116	0.145528	0.0920744	0.722175	-0.536254	1.07333	-1.07888	0.616771	0.221202	-1.00578	-1.23877	-0.37183	-1.15651	0.0218961	-1.43169	-0.0826952	-0.639324	-0.186301	-1.3093	-0.953937	0.962507	-0.604664	-0.685103	-0.136765
3	0.1766	-0.868965	0.019651	-0.554995	1.96214	-0.989307	0.121471	0.771521	0.420476	0.310512	-0.226384	0.351871	-0.941701	-0.77905	0.174948	1.04437	1.19685	-0.130234	1.755	-0.160264	0.255467	1.23568	0.913996	-0.725774	-1.01723	-0.48127	0.108653	1.71122	0.900829	-1.18104	1.16336	0.223151	-0.717199	1.64973	-1.35266	0.39715	0.00862655	-0.875033	-1.64308	1.03349	-0.640038	-0.37316	0.0521399	-0.663785	0.0334927	-0.195307	0.534608	2.03289	0.546508
4	-0.400632	-0.947003	0.176895	0.103297	-0.208996	0.533234	0.26964	0.831893	-1.10049	-0.409153	-0.934588	-0.379784	-0.20467	-0.083008	0.734055	-0.580045	-0.323883	0.0418805	-0.956873	-0.653663	0.174091	-1.06233	-0.213945	-1.06239	-0.746739	0.218421	-1.22206	-0.239232	-0.502178	1.63998	1.30294	-0.730646	2.35644	-0.930079	-0.131881	0.00666946	0.313584	-0.509795	-0.337924	1.54753	-0.203453	-0.819538	-0.118004	0.442691	-0.508992	-0.995673	-0.458871	-0.612281	-0.73728
5	-0.831214	-1.37694	0.204399	-0.440252	0.20553	0.569526	-0.0124961	-0.687022	0.414734	-0.812041	-0.773886	-0.558401	-0.279734	-0.74802	-0.0998686	-0.198877	2.22488	-0.371346	-0.372201	-0.721054	-0.432022	-0.505456	1.25453	-1.23682	-0.848947	-1.18892	-0.137173	0.0714093	-0.417295	-0.946091	0.206248	-1.01698	-0.518717	2.34304	-0.884528	-0.547895	-0.526481	-1.18547	-1.06461	-1.30634	-1.06735	-0.858313	-0.979245	-0.465795	-1.12417	4.28723	-0.791825	-0.733624	2.40139
6	-0.203831	-1.21522	0.22086	-0.791249	-0.881494	0.284171	1.6075	0.706169	-0.966654	-0.892313	-0.873834	0.514981	-0.605401	-0.651481	-0.583278	1.14914	0.846809	-0.73267	0.144957	-0.753875	-0.278193	-0.0540279	1.30639	0.408048	-0.983327	-1.22119	0.370497	-0.466693	-0.261152	0.963665	-0.350471	-1.14003	1.66574	0.507531	-0.653679	-1.17797	-0.0892981	-0.651729	-0.0879364	-1.19389	-1.21855	-1.24301	-0.391552	-1.01697	-1.0193	1.89699	-0.78296	-0.806417	0.71843
7	-0.891784	-0.394003	-1.00079	-0.708175	-0.524675	-0.583942	-0.368658	-0.975158	2.4729	0.036253	0.659667	4.68358	1.7994	-0.700178	0.184911	-0.933824	0.859264	-0.921839	-1.29444	-0.721536	-0.230452	1.71564	0.943202	-1.22201	-0.875305	1.19662	0.57943	0.852157	2.72197	-1.03057	0.341615	-0.0859468	-0.288982	1.3826	-1.03936	-0.893692	-0.866782	-1.05277	-0.658886	0.856954	-1.83374	-1.05914	-0.426441	-1.28011	-0.80126	0.884519	-0.934323	0.65053	1.21426
8	-0.936337	-1.19357	-0.0392207	-0.973806	-0.636729	0.355036	0.578323	0.723132	-0.396985	-0.820713	-0.978172	0.57339	-0.562132	-0.785838	-0.701225	-0.467241	2.07751	-1.30671	-0.732308	-0.753671	-0.467691	0.285978	1.71524	-0.832186	-0.92871	-1.18568	0.0274009	0.236272	-0.0397255	-0.896028	-0.841213	-0.988318	-0.501865	0.572908	-0.537274	-0.961858	-0.667709	-0.75073	-0.27129	-0.896564	-0.68353	-0.775883	-0.830094	-0.938765	-1.08352	0.957159	-0.873579	-0.780537	1.89248
9	-0.520608	-0.709135	-0.506866	-0.943653	-0.915366	0.68179	1.9272	-0.997453	-0.860063	-0.715259	-0.134925	0.39383	-0.913389	-0.572907	-0.744302	0.634941	1.5683	-1.14848	-0.200458	-0.728845	-0.437021	-0.88893	1.10559	0.893375	-0.828243	0.356234	-0.78944	1.41828	1.08632	-0.959071	0.536141	-1.04173	0.268687	0.143696	-1.15505	-1.11291	-0.777147	-0.809087	0.292666	0.555383	0.500844	-1.3974	-0.893182	-1.25	-0.92126	-0.0858677	-0.698559	-0.804301	0.507457
10	-1.02054	0.672929	0.532273	-0.99084	-1.1347	-1.10395	-0.106831	-1.35426	-0.23195	-0.874674	-0.941282	0.208469	-1.03497	-0.791454	-1.35791	-1.44836	1.97963	-1.37266	-1.60693	-0.753875	-0.63369	-0.810123	0.694153	-0.175972	-0.524908	-0.924439	-0.342254	1.07869	0.105053	-1.07936	-0.0737859	-0.900661	-0.943868	1.01386	-1.38306	-1.07955	-0.767896	-1.59305	-0.798531	-0.466609	-1.4951	-1.66485	-0.927724	-1.38363	-1.08131	-0.477088	-0.573311	-0.858683	-0.595531
11	-1.08236	2.65488	-1.14765	-0.977887	-0.985347	-0.990282	-0.902661	-1.5046	1.1688	0.0851262	-1.08136	-0.357637	-0.842012	-0.791454	-1.21212	-0.448778	2.16313	-1.38426	-1.6587	-0.725437	-0.213971	0.359502	0.106198	0.00182558	1.38604	-0.729841	0.10711	1.06938	0.578861	-1.21186	3.54493	-0.159418	-1.0121	1.57308	-1.43742	-1.23611	-0.494025	-1.01878	-0.726431	0.573953	-1.0344	-1.62664	-0.891542	-1.31997	-1.14264	1.18694	-1.06219	-0.81087	-0.266354
12	1.21124	-0.699771	1.09852	-0.83005	-0.934474	1.01887	1.70009	2.61822	-0.998776	-0.045013	0.444671	-0.0319402	0.81016	-0.595595	1.00662	0.511637	0.654535	-0.822943	1.75063	0.147237	-0.716494	0.765	2.58552	-1.23434	-0.94144	-0.828338	-1.02038	0.822816	0.148881	0.137292	1.57806	-0.786207	2.64693	1.80996	-0.511869	-0.764984	0.676862	-0.634117	-0.18572	-0.919839	0.80206	-0.691121	3.83394	-0.50467	-0.640341	0.393704	0.272978	-0.0314514	2.23511
13	2.85389	-1.20827	0.968221	-0.905696	-0.4827	-0.72283	0.828969	-0.209	-0.54057	-0.946944	1.4972	-0.418463	0.896324	-0.106831	-0.166975	2.85798	0.329619	0.475077	1.18463	-0.242212	-0.665512	0.906587	1.10463	1.13545	-1.00135	-1.11791	-0.407313	-0.926214	0.266743	0.497676	0.536305	-0.973642	3.14255	1.22923	-0.545502	-0.832274	-0.302677	1.01072	-1.24902	-0.449387	0.714907	-1.15902	-0.186381	-1.07437	-0.826778	0.847255	-0.331429	-0.736882	1.26566
14	0.590768	0.817196	-0.769631	-0.837977	-0.241526	0.127541	-0.232334	0.407122	-0.913386	-0.670429	-0.731787	-0.483152	-0.485926	-0.55354	-0.39181	-0.679348	0.0571071	0.251886	-0.224984	-0.753875	1.95335	-1.40917	-0.190849	-0.834017	-0.062787	-0.145705	-0.463129	0.350489	-0.476348	0.105931	0.947506	-0.541573	0.242448	-1.02396	0.207668	0.144071	0.445736	0.869904	0.540031	-0.950641	0.0815359	-0.674079	-0.78589	-1.00042	-0.71071	0.767513	0.228825	-0.538955	-0.189096
15	0.551067	-0.77584	-1.05534	-0.678434	0.717799	-0.996936	0.392703	0.59324	1.15411	0.0507729	-0.371893	0.203506	1.0242	-0.379135	0.643121	-1.20152	0.819735	-0.657588	0.79215	-0.660859	0.0716719	3.15516	0.868818	-0.338606	-0.935371	-0.406009	0.173005	1.93317	2.97153	-0.648247	0.651811	0.060309	0.528929	0.73202	-0.803365	-0.575891	-0.896352	0.438498	-0.594689	1.62455	-0.868305	-0.746713	-0.42428	-1.20338	-0.121751	0.224039	-0.971829	0.779899	2.17301
16	-1.03724	-0.323025	-0.170669	-0.954025	-0.983998	-0.440823	-1.01122	-1.01712	-1.00448	-0.801681	-0.82698	-0.851981	-1.16249	-0.791351	-1.0678	0.0986537	2.0626	-1.36099	-0.1461	-0.164256	-0.664483	-0.13231	0.0902087	1.06837	-0.321379	-0.268862	-0.174883	1.20943	2.17734	-1.15691	3.13888	-1.00507	-0.919609	0.932302	-1.39542	-1.19906	-0.880032	-1.28592	-0.741551	1.23498	0.533315	-1.32647	-0.458376	-1.24159	-0.0503887	0.244557	-0.563292	-0.709603	1.64556
17	-0.631495	0.358108	-0.0251578	0.199116	0.976613	-0.051753	0.683906	0.81146	0.844232	0.756713	0.216358	1.04965	-0.127154	-0.228034	-0.10489	-0.0105697	0.888291	-0.239589	1.51183	-0.497576	-0.608212	2.30782	0.812927	0.281378	-0.817613	-0.329695	0.407683	-0.380506	1.22765	-0.508269	0.75565	-0.334148	-0.0694789	2.82824	-1.0149	-0.817946	-0.0762078	1.12479	-0.509971	0.240261	-0.15589	1.41289	1.04044	-0.8091	-0.337622	2.26125	1.10915	2.20844	-0.230501
18	1.59874	-1.23081	-1.2818	-0.993526	-0.678754	0.184092	-0.0729698	-1.21273	-1.27091	-0.936605	-0.924761	-0.991302	0.96782	-0.776681	-0.772216	4.75749	1.09144	-0.761389	0.549576	-0.379612	-1.15152	1.31531	1.13	-1.08758	-1.04016	-0.972692	0.233509	0.458908	0.841989	0.49079	2.07036	-1.10697	2.96545	3.24799	-0.312656	-0.666693	-0.141811	0.751293	-0.762956	-1.5018	2.46361	-1.21133	-0.0607115	-1.16068	-1.07087	3.31359	0.337541	-0.798657	2.1496
19	-0.83487	-1.23584	0.837086	-0.968936	-0.934828	0.487444	2.23997	-0.406356	-0.780268	-0.940325	-0.0533501	-0.440323	-0.310557	-0.771728	-1.04122	0.044896	1.58885	-0.412964	-1.01846	-0.753875	-0.788105	-0.42428	1.69699	0.158169	-1.03783	-0.964778	1.50626	-0.6142	1.36055	-0.306217	-0.957059	-1.13945	0.206727	-0.0474484	-0.174931	-1.24896	0.0326057	-1.27638	0.190064	-1.19844	-0.222236	-1.02661	-0.63784	-1.06407	-0.871006	1.48028	-0.729644	-0.84251	-0.0593006
20	-0.990979	-0.456485	0.40825	-0.989918	-1.12009	-1.0316	-0.190196	-1.096	-0.898012	-0.684674	-1.03073	0.102681	-0.88187	-0.791454	-0.594498	-1.0528	1.71428	-1.34582	-1.43918	-0.740015	-0.144545	0.263468	0.400135	0.386197	-0.762191	-0.834619	-0.848162	0.841333	1.47174	-1.08029	0.500392	-1.01905	-0.777787	1.55679	-1.41422	-1.15638	-0.788014	-1.51134	-0.527085	-1.00411	-0.961988	-1.68453	-0.898845	-1.38551	-1.02261	0.821976	0.0369646	-0.847316	-0.728768
21	-1.0629	-0.924757	-0.391213	-0.863799	0.0110773	0.278302	-0.440398	1.09921	0.234449	-0.16532	0.200645	-0.227707	-0.926388	-0.776815	1.37239	1.22302	0.845684	-0.86905	-0.124206	-0.416081	0.702886	-0.308865	0.804331	0.949567	-0.617142	-0.411432	-0.434474	0.0268795	-0.829241	-0.530634	-0.296589	-0.344066	-0.116423	1.10456	0.0352	-0.552967	-0.923728	-0.170282	-0.133498	-0.145872	-0.811631	-0.522958	-0.558655	-0.361684	-0.713708	0.736534	-0.367933	-0.831991	-0.120505
22	-0.282699	-0.714055	0.252149	-0.135094	-0.974546	0.336559	2.83085	-0.181583	-0.258834	-0.871816	-0.758803	-0.456133	-0.407705	-0.636408	-0.739517	0.893991	1.25171	-0.919566	-0.519254	-0.750957	-0.59138	-0.680318	0.508722	0.161403	-0.863511	-0.736557	-0.422456	-0.80925	0.471725	-0.729965	0.365915	-1.09037	0.992007	0.443447	-1.19805	-1.00651	-0.71869	0.0712807	1.15396	-1.34854	0.162398	-0.906757	-0.514656	-1.3143	-1.12638	0.022828	-0.892252	-0.782631	-0.540146
23	-0.527684	-0.664954	1.50801	-0.915317	1.78067	3.05354	0.911305	-0.366414	0.634707	-0.816829	0.161074	-0.435533	-0.236825	-0.624104	-0.955285	0.669332	1.09422	-0.933129	-0.310308	-0.738967	-1.07376	0.269804	0.288636	-0.85238	0.321966	-1.26735	1.7644	-0.432031	-0.779069	-0.912067	0.467626	-0.84118	-0.60527	-0.884794	0.444503	-1.13746	-0.510741	-0.577803	-0.547253	-0.361467	0.000396137	0.875652	-0.973892	-0.0310487	-1.00741	1.41969	-0.724497	-0.365194	0.775604
24	0.61237	0.0902808	1.15097	-0.691183	-1.11402	-0.0251481	2.12512	0.582812	0.595009	-0.225205	-0.224468	0.881084	0.521839	-0.11494	1.2762	-0.716788	0.246619	-1.02574	0.876679	0.320267	0.35943	0.377434	-0.139609	1.82121	0.577989	0.167582	0.207872	0.887206	0.894689	-0.795275	1.10716	0.849576	0.399539	0.400611	0.816268	-0.0291315	4.28621	0.365749	1.75483	-0.59638	0.554194	0.686629	1.76929	-0.568869	0.0722235	0.525	1.09068	-0.106897	0.0254378
25	0.0312851	-1.18893	0.724695	-0.602343	1.08707	-0.301844	0.866218	-0.623207	0.49339	1.31229	-0.227522	-0.769431	-0.568466	-0.726836	1.10216	-0.327467	1.98692	0.488805	1.2238	-0.753875	0.531221	-0.123254	0.23196	1.40363	-0.860763	-0.983441	-0.737049	1.64753	0.444861	-0.893641	2.11157	-0.533858	-0.91077	2.64581	-0.845562	-0.917022	-0.319069	0.574916	-0.662415	-0.530547	-0.721001	-0.596547	-0.755375	-1.36457	-0.734239	2.09917	1.38612	-0.0522771	0.976803
26	-0.977064	-0.207113	-0.0508498	-0.718117	0.146973	2.32755	1.16225	-0.409482	0.0518515	-0.90291	-0.509292	-1.22856	-0.686833	-0.625614	-0.51704	-0.217528	0.401979	-1.1104	-1.07212	-0.740055	-1.16195	-1.27146	-0.240783	-0.107701	0.510128	-1.11035	0.746925	-0.291803	-0.549992	-0.553697	-0.94439	-0.932912	-0.681366	-0.809515	1.11207	-0.836669	-0.751787	-0.096179	-0.297784	-0.853478	0.24835	0.660976	-0.896037	-0.323679	-1.01208	0.907846	-0.361174	-0.820239	-0.757818
27	1.49909	0.522289	-0.433249	0.504199	-0.589302	1.9796	1.44661	-1.05685	0.76168	-0.782711	-0.203254	1.8129	-0.293141	1.61654	-0.603062	4.45583	0.718073	-0.759861	0.926694	-0.465861	-0.970116	0.380807	1.23819	-0.570521	0.339529	0.0668016	2.64808	-0.0761831	0.0397696	-0.135562	2.38807	-0.144149	1.39534	0.840818	-0.686308	-1.11236	1.50403	-0.127703	1.01125	-0.737545	0.682181	-0.449469	0.136613	-0.766233	0.200166	-1.25106	-0.551033	0.0318938	0.323465
28	-0.411577	0.0920713	0.635446	-0.883243	-0.841019	-0.32794	1.55045	-0.659838	0.224302	-0.414198	-0.863031	0.729815	-0.816014	-0.672143	-1.07263	0.832741	1.35279	-0.847446	-1.24022	-0.753875	-0.300357	0.319087	1.41809	0.416905	-0.529612	-1.10864	2.02867	-0.186132	1.53716	-0.452714	-0.715569	-0.953833	-0.131426	0.244471	-1.00435	-1.03631	-0.960622	-1.30181	0.0830329	-0.47582	-0.748939	-0.530319	-0.98008	-1.25353	-1.09326	1.48261	-0.866684	-0.106842	0.425053
29	-0.990832	-0.198973	-0.933673	-0.89231	0.515193	2.40159	-1.44289	-0.914024	0.497758	-0.927336	-0.957585	-0.775695	-1.05915	-0.563136	-0.958863	-0.886117	-0.232077	-0.203247	-0.335247	-0.163881	-0.681393	-0.58379	-1.54569	-1.83932	-0.548047	-0.957856	0.230537	-0.835579	-1.22187	-0.508342	-0.16444	-0.047086	-0.578478	-0.83331	-0.454396	-0.228221	-0.391448	-1.04078	-1.15358	-1.30141	-1.13512	0.253579	-0.882699	-0.340089	-0.92167	-0.6027	0.978249	-0.724812	-1.11461
30	-0.298785	-0.632688	-0.305765	-0.702392	0.437966	1.0463	0.136497	-0.193347	-0.536394	-0.60208	0.169097	0.403785	-1.07375	-0.452634	-0.123315	-0.288527	0.527873	-0.479505	-0.359112	-0.572276	0.650678	0.418983	1.57669	-0.291697	-0.560422	-0.658655	1.11726	1.88158	0.507027	-1.01635	0.372026	-0.342815	-0.00188274	-0.215153	-0.520282	-0.0148853	-0.858982	0.570219	-0.488778	0.56165	-0.343431	-0.716256	-0.638742	-0.706379	-0.595711	0.0604881	-1.00177	-0.447976	2.07786
31	0.611511	-0.625172	0.842979	-0.203644	0.4241	2.53268	0.0997718	0.256167	-0.332531	-0.756254	0.667292	0.306805	-1.00486	-0.472864	-0.562452	1.17979	1.32147	-1.10505	-0.371501	-0.209653	-1.1813	-0.436556	0.267266	1.08372	0.681008	0.571691	0.376196	2.97846	0.920653	-0.626988	0.991792	0.142775	-0.735815	-0.196139	-0.915072	-0.786567	-0.0216476	-0.066941	0.827418	1.80595	1.61887	1.35517	-0.527344	0.378539	1.0191	0.264759	-0.831138	-0.30411	0.370814
32	0.28453	-0.512608	-0.0940042	-0.0877423	0.542121	0.441213	1.18878	-0.242309	0.439429	-0.508708	-0.501796	-0.189544	-0.589312	-0.619018	-1.04574	1.29431	1.72689	-0.0417383	-0.362327	-0.740318	-0.950194	0.259747	1.29843	1.43537	-0.453723	-0.194571	0.452123	0.865003	1.88805	-1.08961	1.48604	-1.08623	0.454759	-0.239228	-1.09311	-1.13844	-0.897121	0.198723	0.243959	0.804056	1.68058	-0.484469	-0.652003	-1.16496	-1.11147	4.56002	-1.00215	-0.269305	-0.177863
33	-0.903837	-0.994298	-1.17014	-0.155046	-0.723779	0.635886	-0.000727174	-0.74853	0.241417	-0.955501	-0.574719	1.03386	-0.816255	-0.62504	-1.14368	2.48719	1.40594	-0.86365	-1.54631	-0.740764	0.021886	-0.370882	-0.130304	-1.07907	-0.596358	-1.07283	1.30722	-0.426278	0.138653	-1.20647	-0.48059	-0.717728	-0.54417	-0.672086	-0.823112	-0.666806	-0.572802	0.953748	-0.66887	-0.195156	0.320174	-0.0246211	-1.02461	-0.830055	-1.14264	1.44197	-0.980332	-0.845751	-0.0759049
34	-0.815406	-0.230659	0.765737	1.96007	-0.0518665	1.48224	1.40225	-0.271612	0.129058	-0.611351	-0.783301	-0.536951	1.22817	-0.592876	-0.300612	-0.105303	0.455462	-0.638612	0.487773	-0.7015	-0.697227	-1.26435	-0.0965602	-0.28039	-0.104156	-0.0219761	-0.645828	-1.2454	-0.0835025	-0.913876	-0.0222485	-0.723098	0.703397	-0.161169	-0.167488	0.407311	1.61538	1.73922	0.227201	-0.452155	-0.557031	-1.06195	-0.572866	0.604461	-0.828398	-0.837488	-0.0708032	-0.695549	-0.90121
35	-0.800266	-0.545333	-0.221025	-0.845009	-0.480469	3.21453	0.897373	-0.316318	0.213232	-0.946005	0.916347	-0.54362	-1.07459	-0.296147	-1.22562	1.24357	1.87311	-0.243179	-0.932991	-0.753875	-1.14664	-0.386441	1.09651	-0.980805	0.27149	-0.584129	1.78134	-0.186868	0.49411	-1.04361	0.524622	-0.54149	-0.550079	-0.785952	-0.191976	-1.10003	0.420166	-1.11826	-0.793098	0.538462	1.66031	0.567607	-0.529024	-0.092819	-0.285323	1.50375	-1.02551	-0.350286	0.672497
36	2.87073	-1.35232	-1.03726	-0.448205	-1.03664	0.388306	-1.55846	-0.173101	-0.763154	0.552571	-0.13081	-1.02086	1.2935	-0.526761	-0.313504	1.25461	1.35279	-1.31778	-0.472945	6.33773	-1.21351	5.85752	0.0575242	-0.864204	-0.948967	0.930925	-0.468164	7.29925	5.80912	-0.494592	3.6879	-0.835858	1.83765	4.54161	-0.837336	1.13339	-0.596906	2.2522	-1.85215	-0.592753	5.50191	-1.30533	-0.10014	-1.06354	-0.378404	2.71016	1.63177	0.2312	4.67042
37	-0.470354	-0.43577	-0.687596	-0.914262	-1.00326	-0.347789	0.885109	-0.668784	-0.519436	-0.812103	-0.727617	-0.266462	-1.10772	-0.692612	0.00293795	2.20321	1.84132	0.167276	-0.84475	-0.747487	-0.310049	0.217611	0.532036	-0.701178	-0.97449	-1.19929	-0.256871	0.628356	2.21024	-0.736987	0.14018	-0.756793	-0.0476973	0.934653	-0.879389	-0.983423	-0.596025	-0.815521	0.56564	-0.926594	0.28243	-1.05803	-0.753653	-1.31644	-1.03635	2.09564	-0.818028	-0.692694	0.532817
38	-0.769158	-1.37624	0.637788	-0.752757	-0.914689	-0.0940011	0.774508	-0.937839	0.970281	-0.897282	-0.0972238	-0.616694	-0.85064	-0.786175	-0.9108	-0.169839	2.43086	0.522365	-0.242368	-0.753875	-0.756082	-0.923487	1.25858	-0.935547	0.0240073	-1.31418	-0.164944	0.279035	-0.784537	-1.10452	0.463992	-1.13626	-0.705922	2.04006	-0.6313	-1.23651	-0.707143	-0.986571	-0.952181	-0.952147	-1.30458	-1.07787	-1.08663	-1.08769	-1.13313	1.08123	-0.130582	-0.835677	1.61834
39	-0.78701	-1.21367	-0.517292	-0.142153	-0.292961	1.88069	0.891009	-0.915811	1.00665	-0.883275	-0.950943	0.63654	-0.204419	-0.668598	-1.27903	1.08523	1.50417	0.1223	-0.861781	-0.734955	0.867481	-0.62074	0.309969	-0.262031	1.79248	-1.22622	1.45035	1.34825	-0.11323	-1.14404	-0.602157	-0.445601	-0.368864	0.872989	-0.101983	-0.560819	0.191554	-0.546854	-0.317772	-0.737778	0.0373187	-0.377825	-1.08931	0.102661	-0.948928	-0.0174714	-0.756769	-0.802239	0.745657
40	1.56161	-0.134147	-0.70395	-0.566579	-0.267544	-0.848776	0.851802	0.635662	-0.0264531	0.113992	-0.934833	1.16847	0.478417	-0.0164809	0.298332	-0.976465	0.594301	-1.00896	0.272559	-0.548453	-0.654873	3.03992	0.257871	-0.709025	-1.04166	-0.27804	0.975862	1.72784	4.0261	-0.520655	2.22909	0.0664803	0.605893	0.551272	-1.0895	-0.39298	-0.843251	-0.648274	-0.912628	0.743513	-1.10367	-0.826555	-0.0371605	-0.73192	0.736788	-0.106657	-0.0691576	-0.260221	0.557225
41	-0.276311	-0.271115	-0.966244	-0.193986	-0.898543	1.45932	1.44866	-0.659233	-0.865251	-0.500804	0.231939	4.01681	0.100641	-0.506904	1.50621	1.96478	0.320527	-1.41133	-0.470039	1.07746	-0.59967	-1.30714	0.209654	-0.608044	1.11202	-0.641753	-0.902739	-0.0654935	-0.691259	-0.851301	-0.423263	-0.645926	0.609221	-0.330322	1.12398	-0.689522	-0.62596	-0.675264	-0.0572904	1.21872	-0.356271	-0.926593	-0.610904	0.0440082	-1.06226	-0.520251	-0.661787	-0.124109	0.121132
42	0.200855	-0.441004	1.0294	0.852684	0.885635	-1.15943	-0.182171	3.14411	0.981355	0.157176	-0.282968	0.564034	2.36154	-0.228052	3.42109	-0.975139	0.733277	-0.837532	-0.10934	-0.456949	-0.141215	3.5083	2.53954	0.463067	-0.514893	0.785609	-0.226852	2.23952	3.04922	-0.718582	0.391226	-0.561277	0.170799	1.02453	-0.979704	0.462835	-0.910301	-0.0402077	-0.506831	1.13799	-0.394856	-0.377145	1.22415	-0.595065	0.349725	-0.594294	0.254269	3.56845	2.09704
43	-0.372797	-0.382867	-0.63269	-0.220059	-0.255595	-0.53152	-0.741391	-0.870959	-0.812438	-0.404709	1.41742	-0.160312	0.00451787	-0.383457	0.560503	-0.662683	-0.917407	0.512777	-0.528561	0.174189	0.366697	-0.666048	-1.09301	0.928697	-0.813511	-0.510534	0.643337	-0.729113	-0.906664	-0.810062	0.808598	-0.981895	2.07485	-0.8772	-0.121695	1.73001	-0.341058	-0.110716	-0.767388	1.96346	-1.32238	-1.30582	0.00669138	-0.530753	-0.728287	-1.00725	0.333691	-0.0354352	-1.01273
44	-0.959535	-0.72687	0.0446047	-0.699345	-0.652165	1.27165	0.292108	-0.0395015	-1.28839	-0.73333	-0.966022	-0.703126	-0.373619	-0.781766	-0.876254	-0.719072	0.494412	-0.845556	-0.806739	-0.726646	-1.16776	-1.04567	-0.344445	-0.010354	-0.466291	-0.658286	-0.424805	-0.508672	-0.880323	-0.151236	-0.315988	-0.997138	-0.368256	-0.712854	0.669738	-0.708476	0.0211525	-0.720078	-0.414347	-1.10469	0.0146473	-0.967067	-0.547868	-0.346325	-0.746908	-0.793113	-0.187015	-0.407244	-1.04697
45	-0.61635	-0.645152	-0.250947	-0.662927	1.41125	2.01522	-0.140786	-0.131266	0.750159	-0.870866	0.463247	-0.61131	-0.769475	-0.628726	-0.560021	-0.519949	0.736645	0.249791	-0.0366144	-0.536177	-1.07749	0.083703	-0.0816072	-1.40163	0.0741037	-1.08633	0.597299	0.252803	-0.270358	-1.05694	0.241268	-0.860538	-0.0776713	-0.808344	0.112422	-0.705255	-0.308777	0.0131661	-1.4591	-0.0785206	-0.612076	-0.04935	-0.575781	0.204982	-0.821418	1.14311	-0.617596	-0.283365	1.09519
46	0.00759794	-1.06697	1.29289	-0.244033	-0.443597	0.34855	1.38679	0.31792	0.190738	-0.902127	-0.399341	1.02074	0.401586	-0.533717	0.478539	-0.288474	-0.0389195	-0.380623	-1.11238	-0.529138	-0.4026	-0.512798	1.12401	-0.839167	-0.713966	-1.09826	-0.906677	-1.03547	-0.965181	0.614648	2.92933	-0.793162	4.82406	-0.38014	-0.194972	-0.658919	0.0346618	0.590598	-0.0568909	0.107665	-0.366029	-0.915407	-0.124517	-1.27272	-1.06282	-0.248858	-0.816949	-0.703499	-0.708146
47	-1.09428	-0.664607	-1.24277	-0.993526	-1.02202	-0.699661	0.00665491	-1.51091	-1.51586	-0.367508	-1.10484	-0.825902	-0.810901	-0.790876	-1.08864	-0.274504	1.64154	-0.764215	-1.36162	-0.751951	-0.541707	-0.595305	0.321826	-1.63856	-0.913464	-1.28057	-0.405981	-0.644858	1.00706	-0.151735	0.0887835	-0.826493	0.405857	0.301611	-1.45467	-1.07591	-0.792813	-1.49304	-0.602756	-1.69595	0.265948	-1.70725	-0.605853	-1.04117	-1.09061	-1.0858	-0.807825	-0.723489	-0.120796
48	-0.212201	-1.1704	2.82659	-0.724336	-0.807954	1.74931	2.04398	0.252736	-0.129883	-0.952268	2.06194	-0.00116458	-0.432315	-0.70319	-1.21652	0.378706	0.497975	-0.298454	-0.582938	-0.658307	-0.4951	-0.774448	0.188463	0.986603	-0.129253	-1.07699	1.37881	-0.284445	-0.25186	-0.149789	-0.36014	-1.13227	0.58298	-0.639507	-0.460235	-0.920778	-0.697602	0.512215	0.171618	0.198701	0.468159	-0.278793	-0.777973	-0.559342	-0.94643	1.01527	-0.751454	-0.779671	-0.295307
49	-1.01887	-1.03222	-0.538068	-0.952018	2.77579	1.65916	0.824643	-0.878857	-0.548695	-0.760685	-0.954069	-0.164399	0.506919	-0.790317	-0.71142	-0.859745	0.726845	-0.348156	-0.464006	-0.735926	-1.18625	-1.12986	-0.0786266	-0.664282	-0.97653	-1.04927	-0.905926	-0.586728	-0.645222	-1.24816	2.42719	-1.03966	0.411268	1.1649	-0.72906	-1.11811	0.418148	-0.937827	-0.989616	2.30075	0.262898	-1.08223	-0.872873	-1.2808	-1.02121	-0.113453	-0.413133	-0.85707	-0.381714
50	0.124316	-0.426956	-0.404057	-0.961163	0.798607	-0.442453	-0.0537851	2.88827	-1.08638	0.133204	0.732049	-0.687005	1.04467	-0.788158	2.05193	1.70809	0.462477	-0.849445	1.71229	-0.210424	-0.547741	-0.565963	1.18496	-0.6262	-1.02231	-0.171724	-0.455859	1.67714	1.16905	-0.677749	0.359388	-0.857093	-0.201105	1.8807	0.080399	0.275473	-0.226283	-0.33689	-1.24987	1.45319	-1.21698	-1.27172	-0.599971	-0.0357616	0.257973	0.140804	-0.510302	-0.58359	1.52975
51	-0.423225	-0.531615	0.545922	-0.8511	-0.650875	1.4843	0.449132	0.156096	-0.420539	-0.940213	0.180642	-0.982751	-0.285517	-0.786331	-1.22021	0.0107455	1.12203	-1.03584	-1.39976	-0.753875	-1.16322	-0.312952	0.845212	-0.0997042	0.811407	-1.27204	1.76702	-0.923992	-0.414834	-0.797845	-0.294322	-1.00566	-0.872371	-0.889868	0.635449	-1.02142	-0.600539	-0.897765	-1.42395	-0.290156	0.855702	-0.289891	-1.0501	0.190502	-0.479242	1.06566	-0.841386	-0.126917	-0.427249
52	-0.800151	-0.517868	1.52677	-0.984906	-0.330679	-0.504669	1.19416	-1.29877	-0.345435	-0.631966	-0.953548	0.651571	-0.529944	-0.521951	-1.19863	-1.22194	2.31062	-1.03263	-0.978641	-0.753875	-0.841614	0.000435248	1.29674	1.27455	-0.289132	-0.864626	-0.156938	0.308504	-0.965091	-0.58537	0.830571	-0.714457	-0.665115	0.769276	-1.14432	-1.09785	-0.75944	-1.5739	-0.608671	-1.15817	-1.12674	-0.825741	-0.850604	-1.3032	-1.12506	0.328867	-0.629124	-0.603514	-0.527339
53	-0.341591	-0.63611	-0.49225	-0.601452	-0.91087	-0.48219	0.963509	-0.0280959	-0.91894	-0.127749	-0.908377	0.946304	0.350944	-0.346407	2.86919	0.468241	0.913038	-0.97471	-0.457645	-0.585156	-0.116351	0.219878	1.55326	-0.539436	-0.839246	-0.775268	0.47819	-0.574605	-0.0845461	-0.375123	0.792944	-0.787884	3.12405	0.598208	-1.04651	-0.71426	-0.912355	0.161656	-0.852396	-0.778356	-0.391105	-1.25115	0.231875	-1.32442	-1.11484	0.298688	-0.758999	-0.836224	0.689208
54	-0.345563	-0.342592	-0.944307	-0.902088	-0.894254	0.914443	0.915996	-0.0775662	-0.291758	-0.936498	-0.928983	0.331768	-1.23646	-0.1002	-0.719958	2.13633	0.899563	-1.33677	-0.473654	-0.753875	-0.119664	-0.0262236	0.678778	-0.769629	-0.692029	-0.862736	0.850356	0.879678	1.49997	-1.00631	-0.43032	-0.850404	0.0280754	-0.62945	-1.08678	-1.20253	-0.46137	-1.15634	0.361748	-0.0822755	-0.526681	-0.900965	-0.176063	-1.10124	-0.176738	0.328527	-0.730777	-0.819033	0.31704
55	-0.155496	-0.269302	-0.40859	-0.588299	-0.467477	-0.707058	-0.100659	-0.0502023	-0.687372	-0.0574528	1.31203	0.961103	-0.792219	-0.423455	-0.139694	-0.402846	-0.630326	0.468548	0.229216	-0.66795	0.917508	-0.454142	-0.419341	-0.366107	-0.383648	0.648994	1.03808	0.166218	0.546271	-0.48536	0.352055	0.00200809	1.32554	-0.292631	-0.242721	1.98545	-0.0187664	0.0176461	0.828015	0.436856	-1.10406	-0.525249	-0.168971	0.442349	0.579962	-0.365312	-0.521381	-0.135856	0.672875
56	-0.874969	-0.923757	3.13165	1.29411	4.95382	3.56659	0.877577	1.80777	0.296652	-0.54621	-0.672186	1.44483	-0.765307	0.53969	-0.171856	0.179863	0.0218579	3.10558	2.76909	0.421253	-1.18151	-0.500306	0.753178	0.307915	-0.0320502	0.419825	-0.712747	-0.559058	-0.446907	0.243178	0.488074	-0.464564	0.588511	1.28297	-0.965733	0.49088	-0.284375	0.645858	0.0438664	0.228609	-1.5776	0.243711	0.659069	0.819914	-0.817361	-1.05036	-0.253175	0.997062	1.11816
57	-0.354279	-1.28487	-1.21765	0.450863	-0.285356	0.328361	-0.405435	-0.746735	0.266723	-0.319281	-0.367261	0.175242	-0.592668	-0.565744	-0.998938	-1.16267	-0.425377	1.00042	-1.21922	-0.701861	0.173474	1.89254	-0.859685	2.61703	1.57571	-0.768647	-0.0723004	0.019583	-0.986025	-0.0258148	1.4102	-0.485587	0.0590863	0.400676	-0.46156	1.96712	-0.798177	-0.922873	0.0067312	0.985842	2.65534	-0.825836	-0.942321	0.369537	-0.533306	-0.975935	-0.733336	-0.422789	0.443604
58	-0.19432	-1.12889	0.412556	1.02063	1.46431	0.499064	-0.593723	1.5796	1.59671	-0.848368	0.389657	0.298984	-0.822125	-0.741636	-0.67247	0.295486	0.741823	3.05286	-0.134994	-0.660642	-0.845823	1.91318	-0.113227	-1.45737	-0.781027	-0.972286	2.51134	-0.741534	-0.857267	-0.709827	-0.0383077	-0.96452	-0.435694	0.23755	-0.0215521	-0.363097	0.519768	-0.992655	-1.15079	-0.119303	-0.709681	-0.209389	-0.600816	-0.204134	-0.335941	-0.0895557	2.08908	1.6204	0.574615
59	-0.71933	-1.33163	-0.483555	-0.702401	1.15184	0.791625	0.645544	0.565178	-0.884761	-0.864277	-0.45429	-0.0817067	0.877548	-0.762491	1.82455	3.25603	0.540653	0.306907	-0.284374	0.321357	-0.375925	-1.17455	0.112062	0.366938	-0.124971	0.178727	-0.794463	0.223596	-0.608197	-0.662154	-0.155968	-0.260149	0.085558	-0.409446	0.374049	-0.1506	0.177425	-0.184112	-1.15723	-0.138623	-0.338644	-0.790248	-0.793239	1.05773	-0.869129	-0.711791	-0.723798	-0.722686	0.235655
60	-0.723419	0.663466	-0.8094	1.93081	0.698893	1.27912	0.616307	1.28514	1.13887	0.200406	2.37953	0.745556	0.4363	0.325976	2.20605	-0.644002	0.391794	1.64974	1.72484	0.673287	-0.86784	-0.239001	-0.920246	0.242786	-0.741154	2.01749	-1.076	-0.843646	-0.226406	-1.00975	0.519777	0.390827	0.579048	0.1539	-0.84538	-0.232155	0.346754	-0.31132	0.0996586	0.560723	-0.751276	1.4852	1.03524	0.690664	-0.436874	0.473877	1.97998	2.21603	-0.374372
61	-0.619226	-0.128188	-0.3575	-0.695453	-0.822052	-0.62822	0.179385	0.345715	0.0302694	-0.766052	1.59472	-0.691863	1.55523	-0.622106	-0.300447	0.458913	0.960614	-0.857686	0.220612	0.232401	-0.88202	1.6987	0.428556	-0.102243	-1.03891	1.33681	0.419021	-0.303731	3.29743	-0.789111	1.94838	-1.01833	0.414378	-0.0964645	-1.40939	-0.108322	-0.289371	0.681694	-0.958283	1.49953	0.357906	-1.01216	-0.419378	-1.12431	-0.0325965	0.103617	-0.596271	1.16483	0.799355
62	-1.09958	-1.37682	-0.82644	-0.718084	-0.802566	0.223036	-0.419364	-0.935685	-0.55335	-0.898931	-1.06694	-0.614855	-1.02592	-0.791454	-1.22098	0.0865117	1.08915	2.68183	-0.862194	-0.753875	-1.04282	-1.19225	-0.632755	-1.16061	-0.652052	-1.08241	1.33818	-0.70463	-0.687338	-1.0584	1.35067	-1.04212	-0.707387	0.139926	0.531413	-1.14394	1.61983	-1.04913	-0.489002	-1.44036	0.414905	-1.4667	-1.03648	-0.250914	-0.635879	-1.12707	0.563444	-0.833078	-0.280758
63	-0.993877	-0.300892	-0.845306	0.224771	-0.921723	-0.111422	0.865853	-0.568191	-0.599798	-0.898797	-1.00324	-0.752076	-0.181969	-0.436267	0.482024	0.260943	0.796754	-0.636626	-1.34278	-0.718851	-0.593659	-0.815694	-1.39301	-0.457883	-0.700404	-0.978203	-0.715696	-0.998728	-0.0612084	-0.104315	-0.451747	-0.00434123	-0.242785	-0.99421	1.93695	-0.735414	1.46867	-0.425142	-0.348826	-0.116625	1.04512	-0.0866415	-0.837082	-0.872283	-0.927167	-0.42149	-0.278593	0.121174	-0.856979
64	0.288726	0.457239	-0.144258	-0.680389	-0.935238	0.484021	0.769708	0.432442	-1.11621	-0.485633	-1.01507	-0.942598	0.540436	0.104914	0.0728385	-0.689803	0.0607955	-0.517395	0.380729	-0.619188	-0.833912	0.0181071	0.415918	2.14944	0.160719	0.190619	-0.762144	0.688415	-0.101333	0.202346	-0.538358	-0.380532	-0.729567	-0.280619	1.16095	-0.742505	-0.253589	-0.0752097	1.78416	-0.985291	-0.317248	-0.607885	-0.173141	-0.0473278	-0.252792	-0.73754	0.390053	-0.104003	-0.793194
65	-0.46787	-0.481867	0.188458	-0.683994	-0.532905	-0.697769	0.776844	-0.963902	-1.19541	-0.249932	-1.07339	-0.999402	-0.574488	-0.391803	-0.4242	-0.370191	1.09282	-1.06194	-0.0972606	-0.382442	-0.235166	1.13704	0.694226	0.787135	-0.888144	-0.957658	-0.435925	-0.0823312	2.48083	-0.267542	2.54844	-0.944092	0.263302	1.69203	-1.11148	-0.972778	-0.350506	-0.53167	-0.556795	-0.978674	0.56327	-1.53556	-0.382785	-1.36585	-0.657247	0.739939	0.0289152	0.271878	0.143862
66	-0.808724	0.0623705	-0.592259	-0.520558	-0.983692	1.64935	0.703629	-0.599759	0.15728	-0.781917	-1.01215	0.24401	0.0879802	-0.665074	0.261315	0.836981	0.70315	-1.21421	-0.953435	-0.339583	-0.569762	-0.870641	0.272085	-0.813774	0.276832	-1.02339	0.0440291	0.507087	-0.683875	-0.657002	-0.745235	-0.649568	0.733044	-0.365841	0.669379	-0.462301	0.0393832	0.117739	-0.185892	-0.716566	-0.689467	-1.23478	-0.769955	-0.61115	-0.968725	-0.844257	-0.797805	-0.740617	-0.323748
67	-0.0400783	1.29043	0.151454	0.783707	0.55616	1.18223	-0.421381	-0.0259464	-1.23588	-0.263861	-0.911247	-1.34891	-0.432662	-0.474139	-0.99576	-0.443909	0.336614	0.292972	0.231652	0.0524059	0.0787507	0.0371076	0.30631	1.74022	-0.716911	-0.0517897	-1.26783	-0.910056	-0.798023	-0.182206	0.125586	-0.580953	-0.793171	-0.453537	1.81609	0.204437	0.12964	0.00914414	0.659516	-1.2903	-0.159742	0.436715	-1.05439	-0.123649	0.508728	-0.523155	0.717136	-0.414045	-0.983705
68	-0.296659	0.801297	-0.645113	0.462476	-0.576744	0.261471	2.31325	1.46523	-1.07943	-0.18541	-0.98929	0.172566	-0.0214771	1.76431	3.33423	-0.396703	0.543565	-0.930971	0.780493	-0.306127	0.496635	-0.496827	1.03499	-0.343563	-0.238509	-0.852589	-0.684828	-0.256425	0.234117	-0.56592	1.50014	-0.647474	3.02645	-0.357116	-0.972634	-0.425559	1.50309	0.564118	0.690946	0.792361	-0.0710816	-0.854517	2.44446	-0.788816	0.343161	-0.475041	-0.664509	0.408339	1.61181
69	-0.789976	-0.338928	0.595939	-0.736856	-0.0894777	-0.354114	-0.722083	-0.880566	-1.47468	-0.602318	-0.581314	-1.05179	-0.26643	-0.748824	-0.305444	-0.767771	-0.584671	-0.0800105	-0.943038	-0.727112	0.411309	-1.24635	-1.02022	0.709646	-0.601929	-0.545184	-0.108485	-0.476135	0.145797	0.59953	-1.00207	0.278048	-0.987843	-0.991375	2.33716	-0.269048	-0.313396	-0.0479721	-0.0925775	-0.538032	0.875658	1.17723	-0.697059	0.670819	0.034922	1.25149	1.51595	-0.705282	-1.30803
70	-0.66928	-1.05383	-0.335096	-0.14046	1.23024	1.80652	0.200062	-0.107728	0.782328	-0.641165	-0.666447	-0.905611	-0.222149	-0.673106	-1.22637	-0.12211	1.10485	2.90111	-0.379684	-0.735316	-1.14893	-0.713167	0.340391	-0.229623	-0.0888425	-0.890703	0.119309	-0.580442	-1.06021	-0.896648	1.51898	-1.00015	-0.897732	0.151792	0.636578	-0.575692	0.231836	-0.99859	-1.38203	-1.28079	-0.449096	-0.222901	-0.949106	-0.0993247	-0.694987	0.53065	0.839562	0.531704	-0.244254
71	0.267943	0.524654	1.04351	-0.187571	-0.463904	0.634592	1.00981	-1.21089	-1.24172	-0.815868	-0.359979	-0.92209	-0.35538	0.120347	-0.925612	-0.40572	-0.846803	0.800283	-0.764922	-0.723814	-0.736035	-1.03561	-1.26665	1.07065	0.416554	-0.18805	-0.112245	-0.382246	2.17418	0.560196	-0.260616	0.476108	-0.424243	-1.01568	1.03326	0.844908	-0.106617	-0.762786	0.65682	-0.897841	0.518634	0.999431	0.144007	0.0784718	0.411442	1.22602	-0.535509	0.0302461	-0.551247
72	-0.430291	-0.490421	0.146843	-0.210683	-0.524966	0.893575	1.36052	-0.807301	1.44883	-0.66944	-0.15358	1.44343	-0.941198	-0.496333	-0.368983	0.132562	1.70882	-1.14157	-1.02161	-0.753875	-0.745139	-0.262804	1.36307	0.0222802	-0.379067	-1.16307	0.273801	-0.0737437	-0.488373	-0.720679	0.261878	-1.0188	-0.519956	-0.177354	0.5298	-1.16334	-0.851061	0.0670949	0.0147311	-0.950819	-0.41884	-0.166624	-0.927281	-1.12783	-0.875006	0.871657	-0.949832	-0.655039	-0.520152
73	-0.818031	-0.265647	-0.715049	-0.358753	-0.921686	0.039817	-0.130278	-1.12987	1.2738	-0.100337	-0.0796153	-0.796222	1.83216	-0.287	-0.19445	-0.749905	1.04806	-0.78832	-0.0603771	-0.669526	0.918968	-0.469573	0.8331	-0.157597	0.362435	-0.25571	2.1193	0.323322	-0.954777	-1.10252	-0.711436	-0.418114	-0.0549263	-0.054062	0.951345	-0.476193	-0.519147	0.619273	-0.384402	-0.0145816	-0.596691	-0.827542	-0.870045	-0.702217	-0.136022	-1.19731	-0.357801	-0.594623	-0.18903
74	-0.921249	-0.660326	-1.21512	-0.911771	-1.00583	-0.435544	0.318424	-1.10431	0.811263	-0.772247	-0.970381	-0.405465	-1.18717	-0.75958	-1.07759	0.0884715	2.8462	-0.817136	-1.37397	-0.753875	-0.348125	-0.695911	1.04082	-1.09812	-0.217005	-1.1546	-0.301804	1.64306	0.293427	-1.10641	-0.0252109	-0.931284	-0.844222	0.725471	-0.809579	-1.17215	-0.540375	-1.54915	-0.322581	-0.540944	-1.57437	-1.29043	-0.757853	-1.33594	-1.09654	0.37343	-0.941905	-0.753018	0.599709
75	0.800368	-0.579954	0.394477	0.56247	-0.942326	1.98698	1.35026	0.523309	-1.31548	-0.476034	-0.0533972	1.23894	1.26157	0.355687	0.850877	0.756584	0.0452508	-0.812384	0.545169	0.773475	-1.11147	-0.809362	-0.663398	1.22157	-0.33734	1.91364	-0.944105	0.639071	0.235031	-0.364733	2.20094	-0.642898	1.80161	-0.131016	-0.117584	-0.5985	5.68806	-0.782884	3.19224	1.06182	0.100312	-0.391534	1.45916	0.361475	0.0565446	-0.437272	-0.0170853	0.297903	0.195874
76	0.0441618	-0.960377	-0.510878	-0.595975	-0.925436	-0.770701	1.69107	-0.61784	0.804138	-0.929442	1.30498	1.51197	0.216248	-0.482799	1.42243	0.403268	1.24916	-0.670058	-1.51863	-0.536829	-0.434865	0.0944323	0.848835	-0.315124	-0.866901	-0.885382	-0.110905	-0.609774	0.824173	-0.830496	0.676205	-0.915079	3.47493	-0.475246	-0.806559	-0.659661	1.17163	1.09765	-1.39147	-0.522273	1.31952	-0.6702	0.347577	-1.30491	-0.892409	0.133154	-0.643332	-0.690408	0.664537
77	0.438423	-1.2591	-0.641382	-0.926485	-0.0905828	0.5312	1.78766	0.596493	-1.12444	-0.952342	-0.372709	-0.0148142	0.602908	-0.629931	0.184237	1.93892	0.974941	0.0558289	-0.648319	-0.473927	-0.241163	0.512751	0.674865	-1.43375	-0.481058	-0.503216	-0.176974	-0.11882	0.602626	-0.142101	1.17862	-1.09516	4.08884	-0.058911	-0.536891	-0.963031	-0.157684	0.607895	-0.58269	-1.39794	2.95216	-0.885043	-0.0390634	-1.07002	-0.962914	2.00481	-0.806042	0.294056	3.13731
78	0.562015	-0.302644	0.354649	-0.197339	0.19569	-0.889883	1.1984	0.444204	2.00032	-0.182014	0.106951	-0.364532	0.0302145	0.8835	-0.442367	-0.670849	0.442424	-0.266714	1.13341	-0.408402	-0.794837	0.915002	0.704685	2.21766	0.165238	-0.621553	-0.338526	-0.497969	-0.0123882	-0.740112	0.507995	-0.863892	-0.00614845	-0.216508	-0.787755	0.057334	0.190816	2.5773	-0.58399	-1.08365	-0.755933	-0.538412	1.26038	-0.916693	-0.842477	-0.862244	-0.508887	0.305882	-0.760281
79	-0.927338	-1.23695	-0.134284	-0.940091	-0.731463	-0.589428	0.561011	0.0131342	0.110345	-0.74612	1.77456	-0.0386386	0.838507	-0.775298	-0.280044	0.572017	2.28195	-0.934312	-0.405795	-0.736746	-0.865323	-0.849618	0.474705	1.38373	-0.532084	-0.507513	0.362337	0.0650786	1.16716	-0.784254	1.03891	-0.966864	-0.534477	0.155884	-0.493175	-1.0793	-0.73744	-1.0768	-0.147546	1.37754	0.507649	-0.98563	-0.128699	-1.05456	-1.04076	0.727206	-1.05778	-0.825869	1.06508
80	0.327536	-0.638428	0.145712	-0.767269	-0.80305	-0.244676	1.45445	0.720258	-0.0985266	-0.558736	-0.653795	0.673999	-0.434047	0.0274202	-0.147338	-0.492725	0.869594	-0.860227	-0.398784	-0.753875	-0.466548	-0.796048	0.812725	-0.525534	-0.641846	-1.14186	-0.332327	-0.808257	-0.0816021	-0.297346	-0.843351	-0.935156	-0.270424	-0.83136	-0.587101	-1.04762	-0.752076	0.0855366	-0.80301	-0.786125	-0.346466	-1.1498	-0.223417	-0.972047	-0.960932	-0.244309	-0.855725	-0.596282	-0.347389
81	-0.68321	0.174881	0.422801	-0.927548	-1.02858	-0.951264	-0.340446	-0.93167	0.883171	1.04881	-0.497875	0.953248	-0.694574	-0.618342	1.07764	0.164574	1.18249	-1.13945	-0.19693	-0.746791	0.513622	0.998389	0.307967	0.0818825	-0.536516	-0.592406	-0.744083	0.594516	0.7378	-0.45251	0.992138	-0.416432	-0.302447	1.31458	-1.30673	-0.971056	-0.940725	-0.668716	-0.693428	0.21451	-1.2163	-1.47296	-0.276945	-1.37056	-1.04716	-0.161944	-0.639283	0.531183	-0.611621
82	-1.00359	-0.0667304	-0.00604525	0.085569	0.0339643	1.64976	0.616853	0.425059	-0.516892	-0.623052	-0.584878	-0.328469	-0.667844	-0.77134	-0.489884	-0.561292	0.360256	-0.257422	-0.548316	-0.690207	-0.909992	-0.934492	-0.606153	-0.0470087	0.0135541	-1.08111	-0.933965	-1.04008	-0.848556	-0.0145491	-0.493142	-0.877577	-0.606986	-0.220906	0.62476	-0.823986	-0.226599	-0.89933	-0.19739	-1.14316	-0.355348	-0.559241	-0.412635	0.34507	-0.450774	-0.0918951	1.25541	0.0730701	-0.96048
83	-0.111934	-1.32949	-0.257838	-0.930401	0.0704415	-0.783699	1.1426	0.0674377	2.25306	-0.182242	0.941133	0.325912	-0.707296	-0.709996	-1.04885	0.0918986	1.65209	1.58048	-0.454511	-0.73459	-0.655681	-0.054499	-0.283394	1.62214	-1.01804	-0.823874	-0.0447732	0.172133	-0.154598	-1.04381	2.0364	-0.949185	-0.633148	2.16752	-1.03734	-1.02261	-0.462006	0.0990331	-0.838183	0.822143	-0.152602	0.534096	-0.488667	-0.941967	-1.1107	3.46514	-0.466875	0.556237	1.27244
84	-0.342446	0.891107	-0.883404	-0.181681	-0.518876	-0.677084	0.289734	1.09172	-0.940996	0.179236	0.633684	0.688705	-0.429537	-0.428943	-0.435805	0.647225	0.796558	-0.660571	-0.146311	-0.659413	-0.255741	0.947079	1.20976	1.69092	-0.424267	-0.711601	1.11621	0.239124	2.19029	-1.01004	-0.760208	-0.348421	-0.362917	0.125693	-1.09636	-0.252369	-0.434576	-0.377878	-1.15645	-0.546631	-0.372248	0.593633	-0.405093	-0.697805	-0.633692	0.232404	-0.140335	-0.375353	0.396164
85	-0.134629	-1.10178	0.156987	-0.518808	-0.684868	-1.09291	1.30249	0.87214	-0.148241	-0.946849	1.04634	-0.185321	-0.37097	-0.67701	-0.841625	-1.06237	0.768925	-0.351158	-1.26141	-0.742951	-0.793897	0.0249342	0.140049	-0.757563	-0.847786	-0.848741	0.64651	-0.822045	0.780562	-0.972564	0.235247	-0.955913	-0.2039	-0.802315	-0.800081	-0.923197	-0.921924	-0.50479	-0.908503	1.11326	-0.100006	0.587823	-0.729889	-0.726611	-0.939534	2.47075	-0.878679	-0.742	-0.397475
86	2.27206	-1.01535	1.23939	0.911049	-1.07763	-0.235578	0.608036	1.43584	0.288517	0.454364	0.0933203	-0.000617376	0.141605	-0.0631744	0.882888	0.815847	0.0170572	-1.25818	2.54967	-0.0829949	-0.659101	2.70695	2.19452	-1.20807	-0.730172	0.297316	-0.0407761	0.139461	1.29667	1.20616	2.61258	-0.208859	2.62707	0.944199	-0.886263	-0.190954	2.69475	1.69014	0.756021	-0.090039	-0.187254	-0.657754	2.05341	-0.362409	0.0981874	0.0461077	-0.0966852	1.61557	3.12277
87	-0.93573	-0.541049	-0.994814	-0.878922	-0.952743	0.512607	1.63991	-0.869793	-0.804346	-0.385916	-0.877561	4.07835	0.0996005	-0.647254	0.918244	0.233309	0.929238	-1.13023	-0.667642	-0.673789	-0.072826	-1.14232	0.95233	-0.390371	-0.506818	-0.747371	0.478831	0.344734	-0.246904	-0.173736	-0.443897	-0.806569	1.90603	-0.306626	-0.774844	-0.786388	-0.530212	-1.22064	-0.184253	0.218904	-0.287865	-1.43664	-0.371316	-0.544003	-1.06415	-0.666028	-0.973149	-0.855883	0.188019
88	-0.82431	-0.761687	-0.459929	-0.928399	-0.93259	-1.09406	2.16634	-0.69441	-0.38859	-0.888627	-0.729851	0.0308271	-0.729934	-0.666518	-0.958309	-0.561088	1.40598	-1.1319	0.0255796	-0.740861	-0.205712	-0.918065	0.709481	0.341631	-0.907944	-1.07016	-0.814858	-1.06806	0.669063	-0.24805	-0.50519	-0.954955	-0.780746	0.632107	-1.35941	-1.19557	-0.959749	-1.03796	-0.0206204	-1.06923	-0.994158	-1.42957	-0.853066	-1.34769	-1.10161	-0.036195	-0.5836	-0.827971	-0.867377
89	-0.832125	-0.0527092	0.512901	-0.669391	-0.749303	-0.277672	0.682233	-1.03264	-0.954403	0.677509	0.342108	-0.94131	-0.114898	-0.453442	-0.0713261	-0.520828	1.02083	-0.840763	-0.812394	-0.653657	0.133957	0.284047	0.642583	1.81974	-0.531257	-0.958117	1.29967	0.205379	-0.238743	-0.632642	-0.851876	-0.429246	0.341081	-0.33543	-0.373247	-0.612978	-0.87578	0.21493	-0.35801	0.0534035	-0.420453	-0.548816	-0.634382	-0.703952	-0.411635	-0.256625	-0.701765	0.696073	-0.267397
90	-0.508457	-0.95828	-1.10403	-0.476063	-0.850577	0.932447	1.5711	0.117051	2.00937	-0.764461	-0.450533	0.302379	-0.666229	-0.566119	-0.837649	-0.829317	2.0588	0.8585	-0.614147	-0.684719	-0.930797	-1.04751	0.101707	0.658392	0.0740113	-1.02436	0.34886	-0.694533	-0.982923	-1.0594	0.128385	-0.967395	-0.633872	-0.0359336	0.642858	-0.898498	0.379801	0.815684	-1.34546	-1.0998	0.753588	-0.272088	-0.522595	-0.539609	-1.06644	0.354	-0.961784	-0.626029	0.792047
91	-0.971133	-1.08676	-0.626467	0.105967	-0.919229	1.69793	-0.292505	-0.140178	-0.785248	-0.588364	-0.491224	0.382489	-0.747937	-0.692978	2.61764	1.41781	0.151588	-1.45324	-0.992391	1.04689	-0.67521	-0.362358	-0.149766	-0.545309	0.828973	0.923202	0.377919	0.419046	-1.1796	-0.936458	0.599745	0.21259	0.249246	-0.856259	-0.240711	-0.814372	-0.267435	0.0281099	-0.933363	0.118065	-0.761118	-0.603753	-1.08006	-0.330033	-0.911157	-1.0741	-0.968251	-0.267405	-0.397624
92	-0.101505	-1.27565	1.56524	-0.494837	1.86228	1.76855	0.0141974	1.53161	0.715848	-0.468896	-0.791508	-0.964152	-0.688528	-0.558881	-0.196511	-0.426735	1.08953	2.89662	1.61648	-0.33275	-0.764162	0.0739718	0.363013	-1.67313	-0.976216	-1.20942	0.532915	0.0460594	-0.510081	-1.03033	0.457483	-1.1171	-0.339095	0.633049	-0.312998	-1.16749	0.643009	0.471983	-1.38895	-0.66273	-1.30161	0.987861	-0.133105	1.73096	-0.681701	2.76615	0.799389	-0.036968	4.18062
93	-0.795309	0.303334	0.965168	-0.936034	-0.626213	0.767912	0.545189	-1.13556	0.931062	-0.640459	-0.318319	0.733626	-1.22888	-0.748907	-0.911582	0.876754	0.887748	-1.40014	-0.773438	-0.748746	-0.638281	0.36073	1.70297	0.476167	-0.94618	-0.744506	2.12779	2.02762	1.00046	-1.12424	-0.412368	-1.03264	-0.708353	-0.472394	-1.04093	-0.859947	-0.834766	-1.35711	0.0849705	1.32724	-0.757726	-0.886451	-1.04701	-1.28575	-0.576149	1.06113	-0.901686	-0.806737	-1.00309
94	-0.937016	-0.101935	-0.942255	0.239735	-0.33138	0.373647	-0.237848	0.718831	-0.16514	-0.702605	-0.366219	1.97367	2.14752	0.670378	1.13046	-0.329706	-0.187902	-0.560802	-0.797286	0.076677	-0.956571	0.18194	0.394876	-0.719886	0.32584	2.48721	-0.600143	-0.195753	-0.58669	-0.438079	0.766175	0.326135	0.382238	-0.0559523	-0.327913	-0.472916	-0.328091	-0.796409	1.32022	1.18175	-0.228604	-0.517197	-0.51751	-0.0638858	-0.666926	-0.904889	-0.461728	-0.387743	-0.991821
95	-0.469322	-0.0923973	-1.36117	-0.812605	-0.513704	1.35498	0.0863788	1.0314	0.250063	0.744977	0.876459	0.269421	-0.895902	-0.357478	1.21735	0.824974	-0.0175523	0.238475	0.0962519	-0.105328	-0.217245	-0.296369	0.34003	0.14198	-0.611778	-0.656522	2.63428	0.478442	0.271234	-0.686308	0.0249511	-0.618218	0.799504	0.493487	-0.399617	-0.169924	1.84521	-0.749606	-0.632584	0.4473	0.31445	-0.948497	-0.327179	-0.0490903	-0.597523	3.21606	-0.381842	0.909564	-0.356379
96	-0.371785	-0.803573	0.245188	-0.934974	-0.801544	-0.794751	1.34612	-0.828908	-1.24171	-0.926625	-0.885752	0.28362	-0.545796	-0.613291	-0.914743	-0.790203	0.76504	-0.472286	-0.485666	-0.358763	-0.625306	-0.327666	0.169854	2.46087	-1.02787	-0.98217	-0.344922	-0.500169	1.00579	-0.409787	0.692019	-0.980029	-0.1843	0.345043	-1.20863	-1.02521	-0.727668	-0.744318	-0.848683	0.999869	0.572864	-1.5037	-1.03472	-1.18846	-0.891166	0.479394	-0.220068	-0.851629	-0.325126
97	-0.271555	-0.904909	-0.0914793	-0.490264	0.0497002	1.06853	0.374267	0.143565	1.57545	-0.775938	-0.257151	-0.701777	-0.148947	-0.59038	0.669317	-0.208588	0.957171	0.746682	0.47185	-0.433731	-0.834118	0.729553	0.502176	-1.0571	-0.692923	-0.550532	0.540513	-0.770369	-0.316395	-1.10362	0.197454	-0.858708	-0.343772	1.44881	-0.516789	-0.944813	0.744298	0.169451	-1.42765	-1.16716	-1.01095	0.483685	-0.765241	-0.0257245	-0.894401	1.80593	-0.107167	-0.0780846	1.09466
98	-0.856004	-1.31594	0.490306	-0.993241	-0.923924	-0.233836	0.968978	-1.29031	1.21113	-0.28049	-0.644879	1.08878	-0.669559	-0.791454	-1.28031	-1.27058	2.43965	-1.17012	-1.13256	-0.747405	-0.711612	-1.32304	-0.177369	0.743588	-0.591498	-1.12885	-0.860375	0.318905	-0.590089	-1.22224	0.0429127	-0.886425	-1.04143	1.48964	-1.30901	-1.23387	-0.291607	-1.43061	-1.21593	0.43394	-0.978904	-1.6045	-0.795652	-1.34068	-1.10963	1.41776	-0.247003	-0.858683	-0.398535
99	-1.10624	-0.832761	-0.654108	-0.259438	-0.623269	3.79616	0.284667	-0.241905	0.203729	-0.851708	0.710719	-0.556424	-0.212499	-0.398762	-0.59168	-0.169251	0.655984	-0.788108	-1.32073	-0.581581	-0.922323	-0.748551	1.03318	-0.150083	1.1549	-0.946286	3.08069	-1.03435	-1.22033	-1.13145	0.5596	-0.275682	0.564704	-0.380017	0.148213	-1.10225	0.986928	0.272733	-1.23718	-0.61933	0.204317	0.312647	-0.804765	-0.660729	-0.92855	-0.797636	-0.814749	-0.78798	0.402667
100	-1.09678	-0.730644	-0.0823979	-0.980187	-1.12477	-0.349946	1.5156	-0.540507	1.8096	-0.810006	-0.691096	-0.352342	-0.702889	-0.772793	-0.833014	-1.03651	2.05612	-1.36466	-0.825637	-0.753875	-0.910666	-0.622327	0.706749	1.36457	-1.01458	-0.861074	0.457402	0.189582	0.309414	-1.12557	-0.842437	-1.10614	-0.916636	1.56289	-0.506634	-1.17149	-0.858022	-1.42234	-0.563876	0.39715	-1.01715	-1.20734	-1.00247	-1.20736	-1.12411	1.24276	-0.807868	-0.848051	-0.522568
101	-0.752635	-0.931108	-0.798305	-0.950063	0.102156	2.14144	-0.760528	-0.162649	1.36466	-0.320249	-0.322954	1.30122	-0.615757	-0.760738	-0.383211	1.53641	0.502873	-0.438317	-1.31655	-0.746197	-1.03277	-1.43585	-0.961087	-0.72754	-0.645069	-0.369712	1.37218	-0.597532	0.283239	-0.572291	0.253927	-0.338036	-0.846433	-0.463455	0.896292	-1.21623	0.497102	-1.44107	-0.032849	0.660143	-0.0721333	-0.311278	-0.330857	-0.182152	-0.891939	0.77928	0.0697331	-0.704501	-0.686268
102	-1.10551	-0.961223	-1.10568	-0.75473	0.229458	2.01257	-0.0407566	-0.0257852	-0.371664	-0.861534	-0.802273	0.257532	-0.7009	-0.724215	-1.18642	1.02223	1.03313	-0.266685	-1.10811	-0.74342	-1.09492	-0.479232	-0.180572	-1.59808	0.545733	-1.27294	2.21641	-0.739876	-0.466959	-0.982507	0.929993	-0.800279	-0.00806009	-0.127067	0.0235787	-1.21634	0.0181163	-1.15131	-0.395843	-0.72725	-0.0524858	-0.512617	-0.930982	-0.165574	-1.07681	1.02123	0.197178	-0.533078	-0.300845
103	-1.10117	-0.483533	0.226846	-0.957578	-0.999442	0.346508	1.27404	-1.33264	-0.592481	-0.88297	-1.09731	1.25406	-0.999521	-0.785972	-1.39715	-0.048304	1.75939	-1.17316	-1.42071	-0.753044	-0.124801	0.356103	1.05593	-0.640173	-0.558804	-1.10145	1.8559	0.187641	1.55065	-1.09046	-0.861195	-1.12242	0.878897	0.815523	-0.795817	-1.03311	-0.826936	-1.24897	0.56874	0.390761	-0.70556	-0.939686	-0.815549	-1.03932	-1.09606	0.992375	-0.997575	-0.854681	0.15088
104	-0.211589	-1.04549	0.212538	-0.962833	-0.811774	-0.362284	1.48875	0.200934	-0.447891	-0.876559	-0.595151	-0.341594	-0.461785	-0.750598	-0.638677	0.270433	1.88942	0.0551994	-0.725161	-0.693685	-0.68928	0.0394297	2.33296	-0.981826	-1.0403	-1.20957	0.883321	0.681365	1.21325	-0.526147	0.165922	-1.14058	1.18705	1.23212	-0.0761888	-1.19957	-0.32994	-1.25396	-0.363355	-1.26771	-0.0126975	-0.734037	-0.400011	-1.3739	-1.03362	4.18637	-0.493388	-0.850466	1.97836
105	0.0420671	-1.30094	-0.39896	0.201114	2.3977	0.379517	0.0950646	1.03899	0.909751	-0.575841	-0.353047	1.06102	-0.821931	-0.598442	-0.997784	0.27547	1.31675	5.85957	-0.212537	-0.452747	-0.304962	1.54055	-0.0774912	-0.438874	-0.840198	-0.979863	-0.745438	-1.25747	0.252563	-0.837678	1.4176	-0.967967	-0.404018	0.533913	-0.97068	-0.561893	6.55759	-0.762871	-1.03502	-0.993937	-0.338833	-0.571277	0.0652738	-1.18108	-0.478764	1.74887	7.46213	2.84788	1.52277
106	3.35583	-0.704136	-1.18013	-0.945253	-0.567402	1.56798	-0.214146	-0.703862	-0.61468	-0.563376	-0.873379	2.84501	-0.384405	-0.451453	0.618661	4.68252	0.488831	-1.12136	1.95104	0.47178	-0.770536	2.5824	1.85672	-0.513169	-0.453398	3.45744	0.598068	0.95003	0.938091	-0.598469	2.29259	-0.164927	2.35877	1.45823	-1.2593	-0.498741	0.0133452	1.26654	-0.503059	0.706334	1.79706	-0.432621	0.264603	-1.08816	0.117537	-0.52713	-0.66589	-0.197244	1.77349
107	-0.630106	-0.351234	-0.233444	-0.717929	-0.918042	1.38701	1.43618	-0.684189	-0.246662	-0.817767	0.579811	-1.06788	-0.931531	-0.31191	-1.35886	-0.208751	1.24609	-0.0979901	-0.526956	-0.753875	-0.383386	-0.931947	0.367833	0.824806	0.199111	-1.07437	0.0447485	0.301145	0.48312	-0.815032	-0.0279804	-0.977993	0.0248172	-0.402563	0.277571	-0.331584	0.137356	1.53928	-0.0210649	-0.915411	1.17822	-0.273692	-0.862838	-1.22187	-0.678764	0.756825	-0.450036	0.263023	0.587283
108	-0.71362	-1.00104	-1.58465	-0.937794	-0.998116	0.23451	-1.39063	-0.228728	-1.18076	-0.508715	-0.903782	-1.2091	-0.373138	-0.727337	-0.332749	-0.478451	1.34536	-0.639101	-0.461446	0.176418	-0.763471	3.12328	-0.11488	-0.883594	-1.03269	-1.20322	0.511597	2.32243	3.45407	-0.871408	3.69007	-0.980969	0.0989131	3.76986	-1.17472	0.229268	-0.540094	0.397613	-1.80445	-1.37614	4.71494	-1.61124	-0.732142	-0.913181	-0.900668	1.40674	1.32748	-0.250872	1.92975
109	-0.697374	-1.15556	0.230926	-0.662653	-1.11453	0.45755	1.08185	-0.947999	1.42292	-0.865752	-1.00751	1.30518	-1.20705	-0.751723	-1.32849	-0.168134	1.63051	-0.985822	-0.926234	-0.712483	-0.947963	0.720205	0.806071	-1.20162	-0.625488	-1.23155	1.69239	-0.436947	0.79049	-0.565046	-0.0532517	-0.969525	-0.0460687	0.0146044	-0.210351	-1.21017	-0.668394	-1.04341	0.524921	-0.354459	-0.720746	-0.0977339	-0.758667	0.57509	-1.08972	2.3556	-0.959903	-0.771166	0.0108063
110	-0.785904	-1.37728	-0.768855	-0.220083	0.75929	0.120309	-0.84272	0.316901	-0.9763	-0.639423	-1.09375	-1.11338	-0.968701	-0.791454	-0.426652	-0.891548	1.71009	5.61181	0.323873	-0.730106	-0.795902	-0.585719	-0.579252	-1.42632	-0.952505	-1.2207	-0.93264	-1.27642	-0.288825	-1.17879	2.60265	-0.943882	-0.255428	1.02432	-0.673941	-0.930904	2.80988	-0.724844	-0.986858	-1.5389	-0.561236	-1.35958	-0.315338	-1.28953	-0.749059	0.382496	4.00077	-0.809205	2.20414
111	0.261739	-1.094	0.265854	-0.953102	-0.93214	-0.17733	0.834538	0.390061	-0.839559	-0.780352	-0.427808	-0.746564	0.222978	-0.716769	-0.807578	-0.861657	1.16666	-0.534783	0.837959	-0.745474	-0.917014	0.597747	1.02687	1.56091	-0.958323	-1.09991	-0.380466	-0.712043	0.714536	-0.217805	-0.00529092	-1.10796	0.364432	0.921087	-0.87042	-0.967905	-0.640288	-0.870985	-0.996836	-1.30894	-0.318541	-1.09677	-0.886296	-1.16861	-0.992378	0.761058	-0.228494	-0.705423	1.20275
112	-0.668929	1.50523	0.31375	1.36282	-0.341481	0.297981	-0.19523	-0.180244	0.303011	2.63171	-0.655361	0.715498	-1.09861	-0.190484	-0.0165675	-0.663836	-0.899712	0.579159	1.45385	-0.551605	-0.486644	3.47805	1.65337	1.41567	-0.216134	-0.633577	-0.743553	0.474772	-0.198934	2.48306	-0.679365	0.181204	-0.545729	0.26951	0.268376	1.12836	0.820007	-0.960719	0.907724	0.0602454	0.531372	0.278539	-0.0853563	1.18126	1.00133	0.348173	-0.629578	1.32809	-0.75199
113	1.89618	-1.11817	-0.559743	-0.631514	-0.804209	2.52493	2.97813	0.300906	-1.11941	-0.937292	1.39827	1.16414	-0.14338	0.285846	-0.349677	3.19919	1.27652	-1.10263	1.33395	-0.141913	-0.682221	-0.088268	1.35203	0.347398	-0.678505	1.75548	-0.742312	0.920836	0.165925	-0.535207	2.5679	-0.930343	3.25607	-0.591141	-1.06803	-0.847203	0.464048	1.19215	2.43554	-0.0420304	2.09169	-0.216749	-0.236382	-0.94231	-0.612422	-0.683638	-0.887174	-0.803676	1.52418
114	-0.729207	-1.19284	1.59321	-0.93877	-0.47587	2.00656	0.333849	-0.740449	0.335663	-0.940151	-0.260407	0.900516	-1.17441	-0.771993	-0.649027	1.61267	1.06171	-1.08765	1.21152	-0.743993	-0.984832	-0.608605	1.78066	0.604225	-1.04309	0.38069	0.0810511	1.31842	1.9932	-0.52057	1.39825	-1.12844	-0.190641	0.257794	-0.701234	-1.15863	-0.796825	-0.134784	0.107087	0.992155	-0.754429	-0.473755	-1.10402	-1.33496	-0.0626722	1.62042	-1.02655	-0.848183	-0.0966981
115	-0.563482	-0.715926	0.225162	-0.981214	-0.561831	-0.00408347	-0.154251	-0.354484	-0.349528	0.523901	0.233186	0.404485	-0.8579	-0.537143	-1.10948	0.81885	0.800058	-0.63935	-0.0508088	-0.696928	-0.0491808	0.868217	0.609833	-0.543143	-0.64064	-1.11208	0.945371	1.90566	0.020586	-0.819006	1.82175	-0.709615	0.533914	0.34965	-0.818873	-0.521947	-0.398309	-0.650789	-0.565813	0.888079	-0.888404	-0.96036	-0.150428	-0.692346	-0.943719	0.46519	-0.605927	-0.139808	1.8519
116	-0.838856	-0.615931	-0.597494	-0.84812	-0.917351	-0.846691	-0.97195	-0.65358	-1.49196	-0.383117	-0.940576	-0.814585	-0.492466	-0.746614	0.792219	0.266574	1.45203	-1.1319	-0.687113	-0.148833	0.384597	1.95798	0.179518	-0.562375	-0.988202	-0.936742	-0.488346	0.851181	2.12006	-1.0503	2.42533	-0.732407	-0.25156	1.1553	-1.39325	-1.06596	-0.617821	-1.26836	-1.37682	-0.371212	1.47962	-1.67025	-0.820456	-1.36508	-0.851511	0.296422	2.45912	-0.584835	1.24239
117	-0.818785	-0.0498469	-0.265566	-0.968375	-1.0245	-1.08699	0.660179	-0.587374	-0.703384	-0.875955	-0.864096	0.680298	-0.757615	-0.782831	-1.11199	-0.947806	0.854351	-0.884228	-1.34065	-0.753875	-0.37848	0.0914231	0.363875	-0.340759	-0.945422	-1.13406	0.315401	-0.958569	1.23462	-0.268186	-0.954635	-1.0943	-0.687561	0.134458	-0.876056	-1.06215	-0.934985	-1.49858	-0.30094	-0.96748	-1.72563	-1.3224	-1.0268	-1.25428	-1.09995	0.387415	-0.6187	-0.83522	-0.642773
118	-1.07722	-0.97576	0.170224	-0.0940949	-0.231957	2.33522	-1.12949	1.18404	0.379163	-0.240371	-0.589295	-0.0976287	-0.739433	-0.528966	-1.08017	-0.393893	0.219318	0.81031	-0.678772	-0.505945	-0.810326	-0.309066	-0.205193	-0.395928	-0.578546	-0.646415	-0.307513	-0.665372	-0.45871	-0.303207	-0.870587	-0.969553	-0.0860897	0.0363906	0.904294	-0.800691	-0.0410318	-0.937827	-0.79574	-0.513765	-0.567052	-0.654159	-0.856495	-0.350786	-0.740955	0.768506	-0.303257	1.41432	0.0399471
119	-0.660634	-0.300303	-0.366595	-0.468475	-1.02983	1.23082	1.13351	-1.20635	0.114666	-0.389291	-0.629479	1.16514	0.51119	-0.521915	-1.0517	-0.244488	1.79762	-0.998506	-0.980491	-0.73784	-0.993806	-0.946474	0.376332	-0.464319	0.273052	-0.752681	0.178793	-0.949802	-0.659896	-1.03191	0.246561	-0.929712	-0.637907	-0.835905	0.100481	-0.763745	-0.643913	0.173593	-0.0168337	-0.66241	1.10018	-0.536689	-0.325156	-0.172694	-1.09849	0.318722	-0.108113	-0.750889	-0.90631
120	-1.00115	-1.22373	1.34834	-0.88807	1.47495	1.27191	-0.534701	-0.00112653	0.296363	-0.866983	-0.883857	-0.519787	-0.437969	-0.773998	-0.197898	0.19848	1.26427	2.15579	0.856276	-0.732789	0.0823484	-0.46238	0.507667	-0.952181	-0.437191	-1.26007	-0.618182	-0.809238	-0.862749	-0.922416	0.217737	-0.860226	-0.37454	0.435215	0.2734	-1.00906	2.92104	-1.17882	-1.35923	-1.1324	-1.06839	-0.342136	-1.0604	-0.297949	-1.13665	0.940438	-0.643857	-0.517137	1.81458
121	-0.662266	-0.960971	-0.0891132	-0.688775	-0.893822	-0.945114	1.54033	1.7389	-0.225909	-0.730656	-0.910007	1.2655	-0.00498598	-0.039303	-0.239525	-0.665547	0.278647	-1.26044	0.0973094	-0.711606	-0.43114	-0.712324	0.221949	-0.579689	-1.03816	0.424534	-0.393089	-0.511414	2.14298	0.306413	0.419765	-1.05601	-0.505425	-0.209563	-0.269337	-1.05004	-0.789062	-0.367158	-0.674769	1.6391	-1.30172	-0.412214	-0.881669	-0.954438	-0.914524	-0.182461	-1.00174	-0.490152	-0.599984
122	-0.537254	-0.946936	-0.697601	-0.742855	-1.11417	0.620493	2.28687	-1.10535	-0.148214	-0.771786	-0.825139	0.113594	-0.561273	-0.383899	-0.869567	1.68016	1.68984	-0.613131	-0.641373	-0.727948	-0.973059	-0.731309	0.942243	0.0647539	0.603744	-0.775116	1.60072	1.66666	0.379527	-0.231551	0.475881	-0.739711	2.13273	-0.31773	-0.819951	-0.996834	-0.751327	-1.09403	0.701759	-0.975371	1.52	-0.239589	-0.907539	-1.14638	-1.11747	-0.352364	-0.906947	-0.104753	0.676997
123	-0.0494559	-0.765898	-1.31126	-0.987363	-1.0126	-0.930228	0.0398432	-0.30913	-1.15082	-0.892253	-0.875064	-0.719463	-0.706217	-0.658922	-0.29479	0.515529	1.33952	0.297722	-1.31607	-0.541806	-0.288681	-0.320699	-0.0719737	-1.34094	-0.843627	-0.699142	0.66536	-0.413412	2.63742	-0.640133	0.558385	-1.04834	0.841184	2.14653	-1.05196	-0.852275	-0.81717	-0.0930563	-0.835623	-1.24782	1.04672	-1.62474	-0.397631	-1.3261	-1.03454	1.92192	-0.817236	-0.658811	2.2088
124	-0.496438	-0.0876102	0.902454	-0.890693	-1.06616	-0.184649	0.658154	-0.733015	0.562217	-0.296358	-0.922408	1.54742	-1.0558	-0.764317	0.118831	-0.161475	1.11792	-0.828834	-0.746759	-0.543746	1.07311	2.99144	0.99079	2.10202	0.982081	-0.512416	0.314878	1.07959	2.46421	-0.575169	0.605802	-0.53873	-0.625041	1.52785	-0.807517	-0.524405	-0.99225	-1.37132	-0.391564	0.110024	-0.526277	-1.12045	-0.767708	-1.27993	-0.943573	0.0638521	-0.331445	0.879979	0.361596
125	1.12286	-1.06687	0.788229	-0.896689	-0.725092	-0.0179673	1.92719	1.08446	-0.49791	-0.832968	0.135063	0.684222	-0.973658	-0.0903476	-1.14431	-1.41127	0.990909	-0.725513	1.54766	0.386875	-0.798104	1.06626	0.549434	1.60407	-1.03616	0.0618905	-0.179223	0.508106	1.88013	-0.286879	2.66688	-0.499109	-0.334805	0.444268	-1.38323	-0.546963	1.92756	0.600367	0.195855	2.12428	0.0607442	-1.56681	0.200868	-0.780084	-0.164093	-0.796376	-1.04476	0.0396706	2.98657
126	0.698272	-1.27084	0.391924	-0.820758	-0.865983	-1.21211	0.476904	-0.405517	0.177922	-0.424786	0.570044	1.42279	-0.701349	-0.48073	1.61292	0.513717	0.349789	0.0342319	0.788157	-0.697366	0.438892	-0.123301	0.491921	1.70279	-0.791979	0.466792	0.980815	2.98655	-0.0753378	-0.666642	1.17049	-0.452059	0.465293	-0.691543	-1.30832	0.286559	-0.33492	0.180428	-1.42197	3.00005	-0.19546	-0.309056	-0.726909	-0.849	0.4341	-0.244538	-0.667489	0.280616	0.814225
127	0.644656	-1.26389	0.684966	-0.550434	-0.78576	1.08933	2.52198	2.0102	-0.463427	-0.954252	-0.252271	-0.387869	-0.495017	-0.193736	-0.340526	1.5583	0.583478	0.901135	-0.463977	-0.504303	0.798719	-1.1273	0.759444	0.999812	-0.134088	-0.967053	-0.768037	-0.290683	0.949211	1.57646	0.361972	-1.05198	2.28901	-0.118286	-0.349856	-0.67927	0.829163	2.38518	0.0384837	-1.38628	1.47469	-1.17324	-0.311072	-0.977724	-0.627431	0.819988	-0.854897	-0.515954	0.86826
128	-0.566896	-0.801159	0.50094	-0.371102	-1.11663	-0.0665351	0.579402	3.50068	-1.45472	-0.884183	-0.719484	3.12803	0.166068	-0.707422	1.34161	-0.335171	-0.803089	-0.197021	-0.942629	1.204	1.63159	-0.562056	1.38535	-0.323064	-0.0169565	1.74005	-1.34346	3.37496	-0.0240621	2.33778	0.369518	-0.960848	0.792699	0.199503	-0.0203058	-0.510152	-0.0241611	-0.691905	3.32717	2.18594	-1.17778	-1.15301	1.50825	0.688983	0.00314715	-0.670908	-0.075006	-0.556924	-0.0986889
129	-0.646003	-1.13781	0.30834	-0.988088	-0.0170608	0.155888	2.68166	0.35044	-0.664564	-0.945015	-0.533294	-0.0855523	-0.946475	-0.474358	0.258374	-0.0876574	1.06658	-0.219976	-0.627604	-0.752433	-0.215287	-0.434263	0.671894	0.115847	-0.869061	-0.875452	-0.83659	-0.170049	1.36661	-0.580048	-0.0718745	-1.10962	0.367101	-0.318701	-0.169587	-1.08139	-0.973484	-0.29912	-0.0712283	-0.954195	-0.0669474	-0.00578006	-0.98206	-1.28924	-1.02236	2.4317	-1.00731	-0.757509	0.585414
130	-0.011874	-0.707042	1.34884	-0.946352	-0.367415	-0.346493	2.23831	0.663757	-0.683258	-0.922356	0.740302	-0.640043	-0.436412	-0.730206	0.954516	0.550723	0.557588	-0.327755	-0.0649407	-0.736355	-0.37563	0.48266	1.70244	-0.412404	-0.823191	-0.754141	-0.501583	0.451795	-0.11217	-0.502415	-0.486959	-1.01296	1.6171	-0.457266	-0.553864	-0.998818	-0.815039	-0.367256	-0.472469	-0.21921	-0.807487	0.292846	-0.631837	-1.12129	-0.73772	2.38209	-0.95895	-0.822665	1.93838
131	-0.652379	-1.16817	1.76861	-0.539499	-0.645667	-0.880221	1.2435	1.45469	-0.502769	-0.375883	-0.0664483	-0.284297	0.475069	-0.34249	-0.700582	0.487514	-0.0475645	0.350971	-0.89186	-0.753875	1.12807	-1.26503	0.224378	0.501486	0.0390771	-0.430117	-1.19106	-0.272232	-1.00147	1.05659	0.332328	-0.510999	0.673593	-0.919112	0.853767	-0.813605	-0.522181	0.554668	1.18782	-0.712052	2.31046	-0.705384	-0.65674	-0.821044	-1.03753	-0.902004	-0.480751	1.03888	-0.767894
132	-1.10831	0.805459	0.579507	-0.566187	-0.747035	-1.37187	-1.43922	-1.50955	-0.247266	0.533027	-1.06954	-0.262225	0.0282201	-0.791454	-0.67066	-1.42715	-0.22921	-1.37753	-1.15836	-0.512978	-0.970682	-1.24844	-0.813631	-0.728152	-0.937496	-1.13382	-0.527256	-0.994892	-0.496983	-1.14628	-0.807262	-0.96842	-0.713349	-0.923443	-1.11595	-0.735117	-0.948352	-1.5484	-1.86528	4.40417	-0.191647	-1.23556	-1.06445	-0.934636	-0.813462	-1.1785	-0.979431	-0.293904	-1.33378
133	-0.582465	0.243354	-0.356313	-0.858106	0.909485	-0.350214	0.517852	-1.40424	3.40862	-0.570459	-0.647214	-0.0837737	-0.750036	-0.651222	0.238994	0.620403	2.28479	-0.283913	-1.17225	-0.753875	-0.953141	0.721257	0.659507	-0.588399	1.88363	-0.916887	-0.337831	-0.327898	-0.901983	-1.18341	5.11174	-0.836185	-0.628862	5.48319	-1.2358	-1.22283	0.928634	-1.1501	-0.600353	-0.863458	-0.930904	-1.24977	-0.887993	-1.3912	-1.14109	1.13372	-0.633839	-0.668185	0.0946614
134	-0.739743	-0.412296	-0.312448	-0.721657	-0.959579	-1.16793	0.46478	0.333867	-0.958041	-0.727693	-0.803829	-0.150484	-1.06438	-0.742898	-0.73376	-0.970972	0.697757	-0.658325	-0.567207	-0.703126	0.0867145	-0.644475	0.1589	1.40779	-1.04588	-0.747367	0.582465	-0.490102	2.50132	-0.806692	-0.377443	-0.955409	-0.584822	-0.506971	-1.36637	-0.749384	-0.601712	-0.761642	-1.14206	0.401868	-1.03201	-1.17631	-0.946943	-1.3015	-0.745895	0.631586	-0.989787	-0.581255	-0.359531
135	-0.655842	-0.500515	-0.830586	-0.724284	-0.295341	0.444361	0.841976	0.135608	-0.421442	-0.843724	-0.756941	0.0767242	-0.969754	-0.591893	0.171626	0.966039	0.821061	-0.207765	-0.976308	-0.746491	-0.299871	-0.388335	0.484908	-0.518096	-0.847342	-1.00551	0.222216	-0.557614	1.60411	-0.799297	0.00139112	-0.921761	-0.0279767	-0.853317	-0.604468	-0.962549	-0.91539	0.676454	-0.267687	-0.569177	-0.10323	-0.230542	-0.80572	-1.19996	-0.874267	1.90452	-0.89684	-0.664754	-0.0719711
136	0.275456	-0.0122523	-0.894917	-0.721129	-0.347572	2.22831	1.96949	-0.445213	-0.613787	-0.799426	-0.527976	3.68666	0.594678	-0.117377	1.03649	1.59166	1.32415	-0.909841	-0.61295	-0.363253	-0.502985	-0.298486	0.864991	-0.732681	-0.219722	0.852421	0.873799	1.13221	1.85544	-1.13535	1.87064	-0.815412	1.60945	0.718421	-1.25185	-0.918597	0.0469224	-0.666883	1.25628	-0.020032	1.09544	-0.409898	0.256049	-1.26962	-0.764317	-0.518163	-0.994725	-0.268577	1.77446
137	-1.10259	-1.1532	-1.67274	-0.91915	-0.892521	0.816714	0.665617	-1.45574	2.11473	-0.555985	-0.935329	4.53515	0.541454	0.096692	-0.664592	2.03675	0.0804069	-1.18744	-1.09311	-0.496921	-0.769638	-0.682218	-0.632304	-1.83909	-0.612447	1.55895	-0.346809	-0.844019	-0.7011	0.0968886	0.292384	-0.286435	2.2156	0.497636	0.617663	-1.08702	2.33085	-0.949545	3.0864	-0.235349	0.63512	-1.2309	-0.484577	-0.729914	-0.954016	-0.522472	-0.557501	-0.655973	-1.00453
138	-0.730899	-0.714211	0.356793	-0.546587	-0.799354	0.0982957	1.14818	0.848046	0.716571	-0.547751	-0.659339	1.85934	-0.678219	-0.532006	0.241998	0.476751	1.48319	-1.19583	0.953502	-0.655526	-0.0232091	0.626401	0.44458	-0.105333	0.00145149	-0.118046	1.16027	0.418282	1.24428	-0.602034	0.286866	-0.204873	0.647162	0.757334	-0.802662	-0.34706	-0.859362	0.399215	-0.411979	-0.213822	0.155426	0.321123	-0.201793	-0.772975	-0.609829	0.488867	-0.291369	0.025139	-0.101215
139	0.152502	-0.0691319	-1.35451	-0.459483	-0.931676	0.0773341	0.622307	0.973125	-0.178431	-0.782609	-0.716052	-0.0612313	0.671656	0.501553	-0.527621	-0.124253	0.655227	-1.21965	0.339153	-0.687767	-0.848442	0.512191	0.61928	0.286904	-0.758715	0.69661	-0.152683	0.600925	0.910385	-0.378252	0.527903	-0.894963	1.39553	-0.743493	0.62297	-0.475171	0.235401	-0.321768	1.075	-0.647466	-0.589126	-1.11881	1.19111	-0.955908	0.330977	-1.36749	-0.827375	0.317843	-0.597733
140	-1.03128	-0.806551	-1.40043	-0.982927	-1.05708	-1.15083	-1.30804	-1.34959	-0.896106	-0.794806	-0.709374	-0.762897	-0.343746	-0.78908	-0.415803	0.370901	1.15687	-0.734496	-1.17947	-0.701815	0.0024649	0.599585	-1.14904	0.145202	-0.625608	-1.13397	0.24976	-0.181097	2.39554	-1.10321	2.93003	-0.98967	-0.929331	0.634031	-1.43467	-0.885093	0.023257	-0.977114	-1.10372	-0.262653	1.7151	-1.71476	-1.10105	-1.07192	-0.937615	1.9314	2.13822	-0.678956	-0.508533
141	0.47482	0.450962	-0.944088	-0.296688	0.203569	-1.04995	-0.0796261	0.14194	2.39495	0.747988	-0.354196	0.711726	-0.220205	1.13083	2.01349	-0.630807	-0.405004	0.0462453	2.05124	0.0884363	1.03166	0.643057	1.23428	-0.227612	-0.750221	2.26686	0.0398195	0.506542	1.39078	-0.879584	1.04081	0.263232	0.628142	-0.32016	-0.271779	0.314465	-0.663485	-0.532255	0.583822	1.08933	-0.495639	-1.01101	1.35661	-0.41641	1.09878	-1.35749	-0.712756	0.720316	0.4128
142	3.71947	1.26237	-0.80372	0.205081	1.81396	-0.87692	-0.927414	-0.427065	-0.589142	2.73694	1.07926	-0.0833922	-0.72587	-0.281225	-0.167314	0.30209	-1.41325	1.35346	-0.667	0.278893	3.33583	0.887078	0.592763	0.0286163	0.153318	-0.52219	2.38009	0.108958	-0.825103	0.270297	-0.417573	0.79036	-0.0506344	0.215623	-1.17446	0.387521	-0.247398	1.46481	-0.434048	1.17833	1.52094	-0.589674	-0.67928	-0.0305564	2.25411	1.25054	0.708938	1.15012	1.61672
143	-0.350484	-0.169848	-0.238607	-0.977736	-1.00062	-1.17733	0.0298903	-0.313394	-0.787368	-0.759436	-1.04511	-0.0702697	-1.03201	-0.781301	-0.720333	-0.813846	1.01244	-0.552242	-0.711434	-0.681756	0.479648	0.451872	0.38651	2.34736	-1.04631	-1.21735	0.457237	-0.179551	3.96084	-0.861242	-0.400721	-1.05843	-0.914562	1.70266	-1.124	-1.01012	-0.775762	-1.25636	-0.940927	-0.795204	0.139749	-1.42144	-0.868115	-1.35001	-0.417737	1.18469	0.677752	-0.162242	-0.0561352
144	-1.04664	0.673057	-1.09386	-0.993526	-1.11063	-1.2255	-0.654367	-1.47345	-0.625916	-0.791412	-1.07849	-0.0219074	-0.900887	-0.791454	-1.25789	-1.32325	1.64708	-1.15673	-1.64357	-0.753728	-0.202476	-1.09421	-0.472714	-1.53624	-0.398409	-1.02519	-0.38579	1.05896	0.623572	-0.60967	-0.691111	-0.854985	-0.925826	0.775046	-1.3521	-1.09327	-0.966796	-1.56745	-1.05502	-1.01553	-1.29166	-1.71443	-0.596459	-1.34587	-1.13413	-0.352519	-0.83375	-0.843945	-0.61999
145	-0.706245	-0.478728	0.238286	-0.599634	-0.604842	3.48742	2.29684	-0.280042	-0.460809	-0.849802	-0.313795	0.0616486	0.145745	-0.283527	-0.245692	1.41616	0.492873	-0.885343	-0.429701	-0.676247	-0.107378	-0.716135	-0.273508	-0.634929	2.185	-0.960998	-0.368595	-0.0721351	-0.582189	0.447564	-0.34568	-0.237492	0.641144	-0.868446	-0.0587669	-0.55374	-0.477804	-0.0113523	1.74566	-0.97237	0.740841	-0.389547	-0.292889	-0.055247	-0.751411	-0.403545	-0.864799	-0.850713	-0.102501
146	1.09701	-1.17762	0.0691658	0.123552	-0.212739	-0.812597	-0.41081	0.702672	-0.292556	-0.850414	-0.598429	-0.976643	0.61027	-0.175817	-0.35269	-0.840915	0.747036	0.446305	1.3809	-0.593434	-0.810914	1.97026	1.7787	-0.929991	-0.88279	-0.242294	-0.700768	-0.961321	2.51316	0.570566	2.06742	-0.428247	0.640374	3.48066	-1.28507	-0.974942	0.0365521	0.784616	-0.404336	-0.505527	1.40052	-1.20732	-0.155515	-0.562905	-0.782853	-0.272619	-0.539254	0.964434	3.76869
147	-0.578815	-0.920021	-0.150699	-0.810123	-0.947589	1.0647	1.70756	-0.998226	0.50353	-0.57379	0.142805	3.24479	0.1848	-0.582359	0.24764	0.0879895	1.87144	-1.16152	-0.862655	-0.668605	-1.11848	-0.543878	0.769616	-0.125656	-0.530155	0.0725264	0.681539	2.11899	1.52533	-0.319934	-0.00555402	-0.924185	0.0735668	0.627628	-0.970871	-1.15524	-0.823062	-1.09379	0.750007	-0.0953654	0.0336251	-0.556409	-0.749498	-1.28761	-0.86903	0.582857	-1.06573	-0.637932	0.39117
148	-0.03749	-0.697208	-0.551518	-0.905229	-0.998034	-1.40375	-0.114613	0.305013	-0.93416	-0.848606	-0.685804	0.0420417	-0.425411	-0.776768	0.743828	-1.18871	0.6155	-0.986766	-0.63848	-0.203943	-0.987131	0.390223	-0.249048	-0.684823	-1.00048	-0.783698	-0.363475	-0.983362	0.292496	-0.633656	0.335586	-0.95051	0.188501	-0.703105	-0.145675	0.75802	-0.714424	0.184314	-1.3436	2.37373	1.82655	-0.844506	-0.359279	-1.25109	-1.08295	-0.245767	-1.04626	-0.301997	0.947505
149	-1.00962	-0.681129	-1.21065	-0.887731	-0.938973	0.677525	1.30229	-1.2183	0.66612	-0.940393	-0.920789	0.842531	-0.633942	-0.717836	-1.17638	1.47996	1.87131	-1.32602	-1.63418	-0.753875	-0.825655	-0.899381	1.33903	-1.03728	0.411352	-1.16682	1.94476	-0.6045	0.0928508	-0.830761	-0.677297	-1.02789	-0.0112489	-0.533223	-0.402204	-1.18358	-0.905201	-1.39031	-0.482465	-0.975606	-0.137355	-0.924386	-0.865508	-0.822802	-1.1335	-0.703368	-0.992985	-0.858683	0.0932736
150	0.905151	-0.402298	-0.07898	0.503738	0.158108	-0.00141032	-0.16696	-1.13782	-1.1365	-0.443538	0.26229	0.011911	-0.797485	-0.684245	0.542207	0.373795	0.998763	-0.172613	1.37788	-0.679243	-0.951177	0.562932	0.929625	2.20724	-0.85004	-0.388377	-0.441111	1.06698	1.61572	-0.621668	3.12501	-0.897123	0.352877	0.00376874	-1.36186	-0.962746	-0.38467	-0.529531	-0.412912	0.804713	0.506985	-1.00204	-0.828602	-0.9798	-0.355647	-0.209229	-0.175853	-0.365936	-0.0767831
151	-1.10596	-1.01383	-1.26472	-0.990129	-1.01334	-1.05314	-1.3298	-1.48703	-1.1445	-0.924559	-0.968348	-1.18889	-0.983694	-0.791454	-0.480444	-1.31102	1.86209	-0.871477	-1.46198	-0.752271	-0.793356	-1.18415	-0.182768	-1.0063	1.22893	-1.21679	-1.04893	0.24613	-0.330486	-1.23485	2.18134	-0.807886	-1.04213	2.29268	-1.45004	-1.24475	-0.0291099	-1.22245	-0.889966	1.00671	-0.741864	-1.70008	-1.04281	-1.38152	-1.11655	0.934386	0.576598	-0.858683	-1.06422
152	-0.647327	-0.643675	1.77177	-0.644601	-0.808075	0.37077	2.21062	0.540739	2.13584	-0.339653	0.0296066	0.498288	-0.683557	-0.0685357	-0.25288	0.796148	1.40372	-0.702705	0.357087	-0.738562	-0.559689	0.969922	0.60942	-0.555082	-0.88918	-0.815229	-0.135207	0.0950435	0.0592588	-0.705516	0.455535	-1.00014	0.00696746	0.0848468	-0.577741	-0.934337	-0.894361	0.45002	0.197202	0.500609	-0.618945	0.473204	0.735471	-0.937657	-1.07266	2.14917	-0.851482	0.12819	-0.0748503
153	0.213597	-1.13062	0.630373	-0.713693	-0.576664	-1.0669	0.703247	1.1746	0.914872	0.882491	-0.716956	0.963527	-0.718844	-0.498842	4.4719	-0.627809	0.750418	-1.41875	0.636293	-0.689152	1.89166	0.727785	2.03086	-0.744591	-0.95657	0.936085	-0.180176	3.01331	1.09747	-0.653859	0.0617045	-0.355933	0.473069	3.34386	-1.05561	-1.07106	-0.633746	0.280636	-0.798788	1.2014	-1.14538	-0.983004	-0.620534	-0.938579	-0.16151	1.09188	-0.0819027	1.61096	2.16106
154	-0.75417	0.111402	0.294187	-0.530483	0.233614	-0.367377	0.840083	0.720468	3.46631	0.744337	0.762469	1.31609	0.25626	-0.320733	-0.304399	-0.195809	1.01173	-0.344107	-0.174601	-0.73853	-0.696178	-0.0208974	0.898587	-0.362573	1.14734	-0.891715	1.10673	-0.512193	-0.774421	-1.054	1.10396	-0.890834	-0.313238	0.438163	0.0365926	-0.928486	-0.295965	-0.753678	-1.41051	0.440869	1.76041	0.00325122	0.466581	-1.15866	-0.511617	0.134579	-1.06257	1.57579	0.285053
155	-0.829396	-0.966264	0.425704	-0.645312	-0.927339	0.642173	1.01094	1.18493	-0.749556	-0.882364	-0.548581	0.190585	0.209515	-0.460742	-0.866649	1.40407	0.759011	-1.06008	-0.969781	-0.725843	-0.978287	-1.18812	-0.0350504	-0.712516	-0.479718	-0.865808	1.00135	-0.788037	0.159677	-0.668167	-0.0378324	-0.953527	1.23109	-0.549694	-0.358937	-1.12746	-0.787248	0.386892	0.269949	-1.4709	0.163049	-0.368006	-0.438254	-1.05505	-1.13353	-0.0367411	-0.615984	-0.625223	-0.495555
156	-0.647449	-1.19576	-1.25852	-0.944448	-0.904032	0.750316	2.07975	0.0115523	-1.22484	-0.942258	-0.581498	0.481511	-0.551126	-0.769128	-0.494069	1.15847	1.20671	-0.887359	-1.05762	-0.753875	-0.88815	-0.92433	0.280492	-0.403478	0.0226375	-0.740932	-0.125171	-0.273646	-0.404236	-0.0509498	0.438326	-1.09489	1.30869	-0.667394	-0.377618	-0.753453	-0.383901	-1.13231	0.315386	-0.962104	1.24565	-1.07325	-0.285791	-0.498286	-1.01713	-0.339853	-1.06228	-0.770534	0.455544
157	-0.364142	-1.36075	-0.077493	-0.812178	-0.597465	0.085797	1.73393	0.94557	-0.71993	-0.591308	-0.660177	-0.366078	-0.419091	-0.791454	-0.623195	0.854144	1.63739	2.09294	-0.442008	-0.712355	-0.754815	-0.744973	0.25364	-1.40604	-0.797298	-1.16848	-0.138324	-0.47101	-0.438126	-1.01568	0.931846	-1.11803	0.217477	1.48847	-0.581603	-0.834043	-0.668487	0.521137	-0.139431	-1.21862	-0.906391	-0.848052	-0.626667	-0.79741	-0.998982	1.6572	-0.0185008	-0.667467	2.02133
158	0.109425	0.0587591	1.09318	-0.733144	-0.745121	-1.09507	-0.401321	0.21037	-0.263126	0.130984	0.79154	0.66293	-0.216137	-0.501036	1.3606	-0.672414	0.464928	-1.10492	0.178543	0.289568	-0.476554	0.927493	1.10852	1.62201	-1.01032	0.856151	-0.327359	1.94033	1.85585	-0.703919	0.311828	-0.391903	0.125599	0.583373	-0.941968	-0.218356	-0.975139	-0.318452	-1.32695	2.13357	0.00558299	-1.4145	-0.208492	-1.19415	0.993326	-1.02572	-0.562489	0.0372762	1.31694
159	-0.466175	-0.173063	-0.00471958	-0.232255	0.0363075	1.41184	1.10953	0.128384	-0.240435	-0.430739	-0.435378	0.788345	-0.617208	0.274805	-0.686126	0.795124	1.24201	-0.117139	-0.616707	-0.651302	-0.640366	-0.5641	0.351852	-0.349344	-0.154632	-0.729095	1.05651	0.0636409	0.179251	-0.866994	0.445355	-0.311541	1.73212	-0.588152	-0.509694	-0.68251	-0.368635	1.28226	0.295691	-0.0752519	0.512357	0.262866	-0.202478	-0.761062	-1.06977	1.66674	-0.881528	-0.408679	0.376498
160	-1.04272	-1.07446	-0.676295	-0.639354	-1.04357	1.51035	1.50081	-0.399682	2.27119	-0.950955	-0.688328	-0.388383	-0.404134	-0.69266	-1.39091	0.731087	1.3543	-1.09171	-1.52836	-0.753875	-1.19081	-0.356487	0.865932	-0.427227	0.852542	-1.27981	3.62042	-1.03517	-0.919404	-0.269042	-0.0677787	-1.03063	0.368713	-0.668777	0.348571	-1.22413	-0.403126	-0.90493	0.09023	-0.564713	1.01407	-0.0151536	-0.895586	-0.207412	-1.09622	-0.256369	-0.681731	-0.822426	-1.11791
161	-1.10831	-0.339718	-1.04413	-0.808927	-0.847844	1.49387	0.811332	-0.537183	0.295392	-0.479858	-1.06831	1.26503	-0.275512	-0.348609	0.0126148	1.45678	0.549346	-0.910529	-0.688284	-0.753519	-0.79384	-0.759974	0.465688	-1.25353	-0.637538	-0.858603	0.396737	-0.629845	-0.420275	-0.243166	-0.520794	-0.520026	1.04762	-0.109529	0.481271	-1.05817	0.0106274	-0.993093	1.04104	-1.06339	0.163297	-1.17069	0.405042	-0.906101	-0.635229	-1.15166	-0.0586201	-0.461461	-0.593665
162	0.510418	0.813357	-0.07337	-0.198774	0.0536	0.294045	1.36068	-0.170571	1.42106	-0.83803	-0.283487	1.73534	-0.300231	0.580775	-0.155419	0.497391	0.962686	-0.314721	0.300586	-0.735804	-0.852195	-0.17742	0.13515	0.230251	-0.218103	-0.530841	0.764192	0.501392	0.270756	-0.661626	0.539098	-0.206422	0.164427	-0.799364	-0.180592	-0.240891	-0.564432	0.471905	-0.441791	0.861159	0.922152	0.798637	0.129512	-0.942672	-0.683942	-0.483266	-0.613673	-0.579743	0.0365053
163	-0.808673	-0.466974	0.244241	-0.822985	-0.363782	2.39484	1.07437	0.277525	-0.202879	-0.850192	-0.293257	1.05319	-1.02401	-0.699013	-0.771162	0.990246	1.54872	-1.30542	-0.615646	-0.72948	-1.21474	0.602689	0.598829	-1.40614	-0.415757	-1.17674	1.50462	0.0366226	-0.174518	-1.00273	-0.601719	-0.828666	0.266438	-0.569387	-0.680757	-1.24748	-0.520481	-1.27655	0.588502	-0.624808	-0.580835	0.549014	-0.544561	-0.156224	-1.04127	0.923912	-0.939717	-0.835439	-0.510497
164	-0.345594	0.561635	0.830452	-0.275875	0.267806	0.867491	-0.724621	1.60919	-0.878784	-0.276017	0.106632	0.397696	-0.011507	-0.131905	-0.119671	-0.620226	0.455698	0.200043	0.0768791	-0.181795	0.55288	-0.316805	1.26995	-0.715211	-0.178707	-0.791457	1.82952	0.154612	-0.289664	-0.777403	-0.606999	0.357096	-0.467947	-0.785352	0.154189	1.48316	-0.95563	0.208537	-0.936463	0.396274	0.00173416	-0.0817504	-0.534973	0.349874	-0.85972	0.235978	-0.765138	-0.632916	1.12754
165	-0.919468	-1.0687	-0.838364	-0.680302	-1.04094	0.40365	0.67827	-1.32793	2.47826	-0.877756	-0.932033	0.638367	-0.621489	-0.791454	-1.31925	0.978616	2.08768	-0.536785	-1.46535	-0.753875	-0.153765	-0.758164	0.711069	-0.77602	1.36477	-1.18229	2.41249	0.419233	-0.774691	-0.988596	0.0941548	-0.998128	-0.684407	1.77631	-1.13691	-1.11576	-0.720064	-0.853989	-0.651526	-1.30359	-0.569829	-1.04966	-1.06826	-0.975687	-1.11353	-0.147553	-0.731292	-0.842815	-0.393484
166	1.31935	-1.09709	-0.671486	-0.79305	-0.479803	0.711	-0.120293	-0.027656	-0.620655	-0.708542	-0.982643	-0.515013	0.816962	-0.710176	0.658442	1.64963	0.84713	-0.643719	0.380816	-0.29349	-0.775391	1.26594	1.64137	-1.13419	-0.767625	-0.592054	0.189289	0.793899	0.977574	0.996304	0.718621	-0.752599	2.04722	2.53854	-0.579812	-0.837037	-0.154724	-0.959187	-1.02529	-1.59784	0.0669103	-1.17699	0.559032	-0.956155	-0.964424	2.1107	-0.380284	-0.511635	2.85974
167	-0.903599	-0.307664	0.24486	-0.385254	-0.833896	-0.379773	0.56704	-0.335641	1.34941	-0.495497	-0.883486	0.956757	0.0156116	-0.770644	-0.662865	-0.591508	1.57803	-1.25378	-0.192862	-0.719267	-0.925495	-0.130173	0.724259	0.520434	-0.651543	-0.592365	0.20905	0.525959	-0.284475	-0.647611	0.128145	-0.659906	-0.393506	0.0208004	-0.706792	-0.595314	-0.584248	-0.668882	-0.145313	0.164809	-0.979653	-0.427352	-0.793007	-0.593911	-0.974147	0.839058	-0.885837	-0.73192	-0.585994
168	-0.912897	-0.615182	-0.528499	-0.98599	-0.92271	-0.969693	0.378258	-1.08262	-0.455893	-0.592879	-1.09587	-0.433496	-0.781585	-0.777548	-0.678918	-0.62965	1.87233	-1.02737	-1.27434	-0.533615	0.198873	0.0979237	-0.0331829	0.284559	-0.808588	-0.857908	-0.23128	0.206477	0.466431	-1.14336	0.36832	-1.00825	-0.734744	1.04033	-1.34857	-1.10881	-0.672262	-1.09807	-0.832973	-1.28847	0.316609	-1.68335	-0.858436	-1.26146	-1.0432	1.43267	-0.263175	-0.809554	-0.327655
169	-0.00773031	-0.171286	-0.59892	-0.508328	0.495333	1.4565	0.358227	1.09523	-0.353134	-0.756277	-0.311882	-0.0835969	0.641474	-0.581458	0.225117	0.315867	0.411389	-1.09249	-0.431611	-0.70057	-1.10632	-0.616616	0.231374	0.371457	-0.284384	0.341404	0.161864	-0.368431	-0.662058	-0.694744	0.490265	-0.963444	0.392354	0.767528	1.5558	-0.737382	-0.943159	0.146143	-0.377785	1.72606	-0.323812	-0.417778	-0.761567	-0.76927	-0.538838	-0.517845	-0.358201	-0.474952	-0.175737
170	-0.95321	1.22623	-1.29684	0.50037	-0.0337322	1.24148	1.01067	-0.484743	1.40775	-0.194122	-0.992389	1.81667	0.0904727	-0.317154	-1.05974	1.10593	1.41328	-1.01573	-0.630141	-0.713541	-0.781074	-0.0226863	0.414902	-1.15678	0.113164	-0.787339	1.67859	-0.465144	1.78287	-0.642351	0.23464	-0.557113	-0.127732	0.337347	-0.594123	-0.26771	-0.849927	-0.255433	-0.481414	-1.39238	0.307089	-0.638599	-0.336721	-0.0225104	-1.10844	0.302121	-0.938788	1.38622	-0.891916
171	-0.943646	-0.218691	-1.10538	-0.638826	-0.200799	1.52085	-0.0426036	0.299348	-0.988692	-0.947865	-0.761701	-1.27372	-0.864106	-0.615715	0.289802	-1.03325	0.306706	-0.645015	-0.757324	-0.32949	-0.66681	-1.20154	-0.341917	-0.0645473	0.024411	-0.545058	-0.860183	-1.04961	-1.08318	-0.676109	0.211697	0.0941797	0.00350045	-0.878975	0.73875	-0.723383	0.227123	-0.363713	-0.334465	-1.29304	0.332908	0.241394	-0.954924	0.315826	-0.59828	-1.05002	-0.0221887	-0.781015	-0.550779
172	0.183883	-0.710784	-0.383333	-0.673311	-0.0208236	-0.902466	-0.0801842	0.0860125	0.261082	-0.431282	-0.556846	0.736406	-0.846611	-0.744898	0.108103	1.0229	0.990574	-0.422566	0.234051	-0.673591	0.29671	-0.0148557	0.917278	-0.511384	-1.01227	-0.66946	0.287758	1.60105	0.507376	-1.11465	-0.630557	-0.20573	-0.709275	0.192838	-0.453759	0.0121735	-0.151037	-0.457875	-0.895254	1.85266	-0.84595	-1.1062	-0.818872	-0.458854	-0.58987	0.770953	-1.04267	-0.624431	1.08773
173	-0.956003	-0.93347	1.42357	-0.956534	-1.09581	-0.986979	0.439649	-1.29373	-0.829356	-0.859971	-1.01981	-0.076548	-0.573741	-0.784516	-1.16385	-1.38596	1.73015	-1.27223	-0.910693	-0.753875	-0.856686	-0.885874	0.783701	1.55744	-0.844794	-1.26873	-0.338726	0.0421746	-0.510015	-0.944775	-0.562608	-1.01924	-1.00669	1.41019	-0.938927	-1.18304	-0.831477	-1.5553	-0.46872	-0.40057	-1.46409	-1.59464	-0.868339	-1.3794	-1.05458	0.39	0.242704	-0.825154	-0.549625
174	0.256406	0.100433	-0.822146	0.857097	-0.237787	-0.1383	0.988368	-0.221144	1.15206	-0.231349	0.123298	-0.499107	-0.935191	0.0109446	0.040306	0.294207	0.308354	-0.0847478	0.495077	-0.695548	1.52111	-0.345246	0.639729	1.19765	0.177222	-0.349273	-0.533021	-0.79192	0.393916	-0.987455	-0.156087	-0.371293	-0.691378	2.18662	0.566524	-0.893869	0.0236759	2.33551	-0.415252	-1.12976	1.09588	-1.00364	-0.39847	-0.953655	0.353871	-0.968995	0.924658	0.129673	0.403439
175	0.517886	-0.422226	-1.03243	-0.559045	-0.646219	-0.900005	-1.58768	0.0461428	-0.852886	-0.472017	0.437335	-0.683241	-0.177085	-0.28108	0.0623338	0.46876	0.213552	-0.76676	0.253493	4.10546	-0.661136	3.63163	-0.944611	-0.608418	-0.819366	-0.609569	-0.322867	2.47568	3.4029	-0.597565	4.55713	-0.564303	0.06707	1.53321	-1.4389	-0.170426	0.0136841	1.15677	-1.47367	0.851423	3.05956	-1.6525	-1.03621	-0.583661	0.0812665	-0.513217	0.713461	-0.500803	1.50651
176	-0.38268	0.626746	0.00968123	-0.676653	0.538132	0.665879	0.37031	0.551218	0.0471942	-0.720355	-0.391884	-0.533283	0.022047	-0.53153	-0.467069	-0.615159	0.285281	-0.73981	-0.578279	-0.600127	-1.00245	-0.342082	-0.0190335	-0.668356	0.558232	-0.158697	0.142746	-0.759703	-0.855647	-0.837279	-0.311751	-0.61441	-0.788993	-0.141237	-0.331928	-0.623597	0.926842	-0.176175	-0.832792	-1.0384	-0.145527	-0.181228	-0.732292	-0.218363	-0.80437	-0.172282	-0.379722	-0.587998	-0.191327
177	1.09848	-0.459706	1.31504	-0.186339	-0.289022	-0.355265	1.22943	1.34864	0.753105	2.44431	1.29564	-0.636971	-0.451929	0.202088	0.131505	-0.421376	1.51501	-0.00139629	1.33469	-0.172556	-0.753183	-0.676907	0.371907	0.905541	-0.603721	-0.829131	0.929242	0.286328	-0.00558763	-0.819082	-0.284979	-0.566986	-0.67147	-0.880724	-0.409247	-0.474718	-0.0589143	2.02272	-1.43383	-1.18384	-0.778873	0.360274	0.60087	0.0836713	-0.130059	1.53737	-0.414368	-0.0750459	0.206468
178	-0.635849	-0.740613	0.438722	-0.560996	-0.862906	1.47206	1.60665	-0.593245	-0.0683337	-0.705128	-0.25823	-0.472784	-0.792921	-0.681307	-1.26198	-0.807193	1.12845	-0.244647	-1.20143	-0.747625	-0.615766	-0.787367	1.18831	2.46468	-0.565539	-1.15718	1.44199	-0.463868	-0.35376	-0.787755	0.314366	-1.03958	0.300239	-0.12126	0.0222809	-0.87171	-0.454778	-0.518369	0.445715	0.0361694	-0.250601	-0.883773	-0.531999	-0.744247	-1.12962	0.238994	-0.950076	-0.640375	-0.207013
179	-0.180005	-0.202214	-0.736305	-0.710725	-1.11945	1.46291	0.954803	0.442145	-0.864424	-0.714188	-0.749963	0.225836	-0.396225	-0.6088	-0.138971	-1.1004	1.00923	-0.980322	-0.467784	-0.63404	-0.9294	-0.551196	1.42161	1.12842	0.815863	0.340632	-0.984011	-0.163303	-0.851343	-1.00321	-0.120751	-0.954791	-0.182171	-0.419091	0.55353	-0.96368	-0.803499	-0.486987	0.187366	0.547642	0.799437	-0.708471	-0.453454	-0.452077	-0.817464	-1.03232	-0.723562	-0.797291	0.213782
180	-0.722298	0.0478589	-0.208721	0.773079	-1.01786	0.785377	1.40862	0.774674	0.0980275	-0.801451	-0.687314	-0.503649	0.353479	-0.149791	2.13067	1.41158	0.55067	-0.870365	-0.652894	-0.623171	-0.528097	-0.926146	0.456335	-0.437763	-0.219929	-0.498642	-0.699897	0.550411	-0.775202	-0.991151	0.604396	-0.72471	1.47075	-0.360238	0.248258	-0.915373	-0.879686	0.949472	0.479011	-0.735702	0.587106	-0.59407	1.4163	-1.09263	-0.427562	-0.762943	0.565128	0.389697	-0.763077
181	-0.395666	-1.33539	0.148222	-0.945814	-0.37741	-0.221051	0.422456	-0.814241	1.25562	-0.711371	-0.938307	-0.264864	-0.0228965	-0.786264	-0.572572	-0.83232	2.13613	-0.370215	-0.381513	-0.753875	-1.16679	-0.630394	0.301304	-0.114099	-0.318337	-0.770673	-0.476979	-0.460976	-0.495918	-1.1928	0.652981	-0.953247	-0.54454	2.10149	-1.30729	-1.0298	-0.646483	-0.936191	-1.356	-0.314606	-0.649097	-1.08123	-0.908127	-1.08729	-1.08356	0.579482	-0.116995	-0.832013	0.746963
182	-0.673587	-0.793271	-1.3526	0.52164	2.7902	0.124749	-0.431366	0.72948	-0.520083	-0.610408	-0.453187	-0.181273	2.11544	0.0366463	3.12215	0.476763	0.418788	-0.660697	0.111314	-0.626469	0.553058	-0.434511	-0.164009	-0.891899	-0.706267	0.180909	-0.600292	0.952101	-0.1195	-0.628468	0.563684	0.920008	0.197447	-0.2169	-0.608266	1.47216	1.80982	0.663121	-1.56569	0.71662	0.110438	-0.563347	-0.0235349	0.297405	1.90857	-1.2896	0.0450155	-0.00303177	0.372752
183	-0.807641	-1.23215	0.314663	-0.688837	0.0445636	-0.474952	-0.0442386	-0.126376	0.430008	-0.464353	0.478167	-1.2021	-0.63691	-0.791454	-0.017821	-0.671516	2.15259	2.91344	0.213684	-0.572926	-1.06239	0.14037	0.930057	-1.51952	-0.861824	-1.0532	-0.388305	0.386483	-0.660594	-1.08805	2.09203	-0.46887	-0.35678	2.22819	-1.3256	-0.922258	3.12931	-1.32143	-1.4636	-0.987381	-0.900889	-0.251227	-0.924421	-0.941557	-1.00169	1.21324	1.42733	-0.233395	2.7788
184	-0.0897612	-0.717628	-0.105053	0.646066	-1.08594	1.04926	0.98025	0.358929	-0.710335	0.0214056	0.240503	0.576879	0.196586	0.276136	-0.352056	2.68956	0.150911	-1.01337	-0.737112	0.0247136	-0.365079	-0.621496	0.288642	-0.234046	1.23897	-0.273478	-0.75415	-0.32045	-0.88557	0.23258	1.65738	-0.519926	2.17684	0.962954	-0.870601	-0.404975	-0.0429788	-0.644123	0.311907	-0.960669	1.84804	-0.829729	-0.394459	-0.239744	-0.987346	-0.225451	-0.871678	-0.0420062	0.393643
185	-0.451466	-0.685428	-1.21577	-0.861442	-0.767094	-0.717162	-0.174339	-0.237263	0.354074	-0.705249	-1.00082	0.805556	-0.859024	-0.658839	0.00566448	0.55905	1.51132	-1.28709	-1.02806	-0.753875	-0.488788	-0.49013	0.0737709	-0.390071	-0.952392	-0.744105	1.09791	-0.931925	0.989256	-1.14039	-0.666744	-0.845135	-0.780974	-0.912616	-1.00964	-1.12562	-0.414489	0.934305	-1.52364	0.0661423	-0.0844295	-0.708894	-0.944941	-0.715559	-0.354982	1.13946	-0.666709	-0.41382	0.0160539
186	-0.545785	-0.148766	-0.419251	-0.397144	2.03783	1.54019	0.628818	1.28452	0.741747	0.158096	-0.711014	1.31626	-0.215816	-0.791454	3.41074	-0.924174	0.643092	0.980008	0.641896	-0.624249	-1.1276	-0.808855	0.746249	1.5055	-0.427086	-0.259016	-0.648263	0.698538	-0.118628	0.139833	-0.140431	-1.01858	0.762306	1.79574	0.691171	-0.924729	1.31641	-1.42346	-1.56065	1.34125	-1.34245	-0.809561	0.806368	-1.06547	-0.238007	0.672403	0.442478	2.78512	-0.760379
187	-0.990441	-0.919806	1.30576	-0.386961	-0.944696	-0.16919	2.19221	-0.904635	0.401244	-0.660113	-0.680232	0.202357	-1.029	-0.363721	-1.00084	-1.06815	1.47134	-1.12666	-0.833513	-0.752599	-0.36481	-0.200688	0.147075	1.46033	-0.795021	-0.96136	-0.359412	0.694558	0.850727	-1.15914	-0.0662367	-1.00525	-0.731922	0.840293	-0.783255	-1.21803	-0.896632	-1.01385	0.328265	-0.403903	-1.35941	-0.996976	-0.858423	-1.27142	-0.859226	1.01117	-0.707914	-0.710827	-0.512637
188	-0.308961	-0.577626	1.13486	-0.691581	-0.326822	-0.176926	0.584487	0.642221	-0.470425	-0.437905	0.311153	0.716051	-1.17112	-0.535315	-1.27915	0.251868	1.1723	-0.357046	0.085347	-0.751685	0.434065	0.7308	1.03693	0.0576796	-0.725931	-1.21967	2.58363	-0.242332	2.31681	-0.893052	-0.569517	-0.492199	-0.782272	-0.272194	-0.428576	-0.990483	-0.811133	0.911383	-0.71782	-0.204202	-0.256756	0.262704	-0.164684	-0.917499	-0.0378692	2.65644	-0.43557	-0.184468	0.669361
189	-0.501436	2.7066	0.79291	-0.557163	-1.03333	-1.22622	0.571391	-0.975788	1.16273	0.10044	0.746748	0.748253	0.252548	-0.696324	0.127021	-0.914439	0.970923	-0.700868	-1.01783	-0.376208	-0.511807	2.80195	0.9207	1.78974	-1.04354	-0.508952	-0.000372886	0.624334	2.17431	-0.771778	0.641365	-0.256226	0.285468	2.88744	-1.02032	-1.11574	-0.666594	-1.1196	-0.674372	1.31357	-0.669268	-1.19241	-0.908088	-1.36517	-1.02217	2.55705	-0.674145	-0.147655	-0.314653
190	0.376598	-1.30885	-0.707042	-0.894782	-0.818342	-0.934291	-0.195693	-0.64211	-1.10963	-0.91397	-0.783695	-0.66234	-0.425806	-0.763811	-0.802564	0.77461	0.799917	-0.654608	0.156061	0.0830674	-1.0807	0.40912	-0.146868	0.969822	-0.795673	-1.22085	0.235716	-0.856319	0.123533	-0.975182	0.668395	-1.08566	0.0121131	0.830969	-1.24397	-0.517218	-0.552139	-0.218814	-1.54979	-0.274912	2.42921	-1.55438	-0.823363	-0.900245	-0.846376	-0.280938	-0.621938	-0.705755	0.161636
191	-0.232149	-0.967873	0.501195	-0.0706209	0.847347	0.999354	0.389595	1.36785	-1.02782	-0.622438	-0.780723	-0.464722	-0.454938	-0.716668	0.965477	-0.798608	1.45548	3.24054	0.328007	-0.550069	-0.577234	-0.89113	0.936996	-0.278522	-0.977787	-1.32638	-0.871088	-1.02171	-0.855797	-0.622984	0.998375	-0.958905	-0.562022	1.28593	-0.849902	-0.640802	2.12757	-1.26963	-0.714362	-1.54936	-0.891885	-0.254788	-0.141247	-0.856865	-1.02506	0.487491	1.42746	0.132078	1.15891
192	-0.818624	0.0850866	0.712133	-0.68511	-0.189183	-0.754868	-0.808027	-0.239677	0.657698	1.18527	-0.766224	0.108897	0.121739	-0.742439	2.85947	0.160933	0.289091	-0.496329	-0.187409	-0.743574	0.167683	0.722964	1.96014	1.18316	-0.945142	-0.256931	0.880047	0.814843	2.7712	-0.86715	-0.00964195	-0.493225	0.201509	-0.0874435	-0.802906	-0.424642	-0.622184	-0.449775	-0.700665	3.33421	0.083612	-1.12858	-0.523352	-1.03614	0.973978	-0.558731	-0.830121	2.54414	0.448244
193	-1.07549	-0.152861	1.01828	-0.958238	-1.07563	-0.865364	-0.91192	-1.3742	-0.319695	-0.684868	-1.00466	0.829466	-0.829892	-0.791454	-1.11963	-1.17987	1.49583	-1.13988	-1.15402	-0.744599	-0.513067	-0.549315	0.287388	1.65596	-0.703965	-0.880085	-1.06532	1.74042	0.146773	-1.16757	0.382185	-0.738298	-0.999852	1.03475	-1.21437	-1.21221	-0.974241	-1.46678	-0.463213	1.1837	-1.15746	-1.70973	-1.11677	-1.20515	-1.1184	0.139519	-0.668115	-0.858683	-1.19775
194	-0.719902	-0.872736	-0.488785	-0.252437	-1.07317	-0.514264	1.29185	-0.117599	0.980084	-0.16608	-0.774185	1.56313	-0.67032	-0.669834	0.436428	0.385385	1.20769	-0.695411	-0.418337	-0.695701	-0.489361	-0.806821	1.11969	-0.539385	-0.871968	-0.419487	-0.0761226	1.11666	-0.149446	-0.773801	-1.03381	-1.12715	0.77388	0.0575784	-0.777644	-0.918326	-0.85703	-0.365096	-0.738764	-0.398133	-0.622422	-0.398776	-0.578293	-0.58272	-1.13089	0.709885	-0.978629	-0.729924	-0.0731977
195	-0.80671	0.379287	-0.978507	-0.723627	-0.919439	-0.488694	-0.845938	-0.948605	-0.462139	-0.660264	0.372468	-0.600454	-0.540883	-0.758302	-0.552361	-0.974158	1.38036	-0.737153	-0.645003	0.571395	-0.787266	1.25798	0.488456	2.98004	-0.40619	-0.294162	-0.556273	2.23473	2.70822	-1.08269	1.17065	-0.729043	-0.751531	2.44699	-1.318	-0.820753	-0.266138	-0.776353	-1.39324	1.0501	0.408371	-1.59115	-0.713728	-1.11537	-0.485946	-0.637386	-0.815548	-0.284444	1.23594
196	0.632129	-0.734683	-0.337202	-0.283131	-0.725032	-0.200313	1.24012	1.76972	0.561961	-0.0202469	-0.875724	-0.29044	-0.615502	0.354203	-0.710812	1.31017	0.952626	-0.887372	-0.386134	-0.638022	-0.998388	-0.337086	-0.0945809	-0.126739	0.194612	-0.213527	0.374313	-0.0730668	1.45579	-0.066794	1.96873	-0.990127	2.70685	0.0613328	-0.94015	-1.04134	-0.580992	0.561952	0.78456	-1.16325	0.760844	0.174794	0.665155	-1.03558	-0.98845	0.141438	-0.819817	0.221128	0.183617
197	-0.928754	-0.428625	-1.27048	-0.606227	-0.828232	1.58847	-0.64599	-0.303659	0.159717	-0.8343	0.0257229	-0.905137	-0.702452	-0.73244	0.315772	-0.526761	0.236257	-1.17694	-1.24116	-0.628875	-0.303252	-0.756819	-0.475155	-0.601549	-0.0521829	-0.867692	0.960479	-1.16303	-1.16496	-0.750016	-0.697136	-0.475234	-0.775345	-0.898906	0.631687	-0.525295	-0.31297	0.287212	-1.12725	-0.757626	-0.339762	-0.0438779	-0.804464	0.0431321	-0.792521	-0.769144	-0.215947	-0.509888	-0.555104
198	0.457923	-0.473172	-0.318042	-0.632325	-0.0647634	-0.0436483	-0.799303	-0.873633	-0.683172	-0.780584	0.683699	0.567112	-0.636579	-0.279596	-0.627917	1.69233	0.234266	-1.08377	1.10038	-0.620014	-0.826674	0.281883	0.83643	-0.0582956	-1.03306	-0.101374	0.557757	0.370573	0.892746	-1.15931	-0.0166787	-0.822012	0.0535639	-0.646489	-1.17423	-0.703584	-0.925537	-1.16205	-0.974541	-0.210124	0.452082	-1.37463	-0.304863	-0.787074	0.0709761	-0.281663	-0.602694	-0.802869	-0.495076
199	0.0983816	-0.575023	-0.66692	-0.848334	-0.653397	-0.413878	0.175605	-0.151551	-0.227928	-0.585064	-0.907615	-0.020828	-0.783466	-0.79067	0.962627	1.79778	0.909721	-0.723586	-0.55304	-0.0940287	-0.641462	0.911855	0.896079	-0.636319	-0.943395	-0.540135	0.706496	0.135327	1.06693	-0.509186	1.53219	-0.927846	2.26945	2.18258	-0.738401	-0.949983	-0.104922	-0.934111	-0.459482	-0.974163	-0.0148346	-1.36777	-0.321245	-1.21282	-1.00694	0.938115	-0.720839	-0.317742	1.14489
200	0.147446	-0.475248	0.572543	-0.7149	0.343705	-0.868703	0.186296	0.996853	0.503367	0.180798	0.596011	1.16801	-0.482647	-0.587846	-0.536222	1.34565	2.1951	1.35027	2.65397	-0.753875	-0.429104	0.81504	0.722076	-0.706839	-1.01809	-0.72967	0.0896558	1.59678	1.21645	-0.854765	2.31842	-0.524152	-0.878217	0.615389	-0.897224	-0.610725	-0.322294	0.797215	-1.04715	-0.793179	-0.445312	0.687288	1.44721	-1.25392	-0.867585	1.99038	-0.375122	0.0696694	1.38157
201	0.571954	0.688398	-0.437422	-0.32539	1.54317	-0.219593	-0.923926	-0.133565	-0.048071	0.644109	2.03091	0.238554	0.318541	-0.68249	1.50516	0.691896	-1.1139	1.07805	-0.252112	0.186716	2.2847	-0.501631	-0.143411	0.173599	0.307343	-0.185568	1.37123	2.36008	-0.453408	0.498523	-1.12747	0.606108	-0.0562975	-0.703415	-0.312577	1.37999	-0.745294	-0.767522	0.424361	1.86884	-0.519179	0.769221	-0.00349784	1.37361	0.294516	0.434642	-0.514124	-0.566822	0.266372
202	0.549533	-0.259435	0.289031	-0.591079	-0.673473	-0.0300135	0.128285	1.41067	-1.08998	0.098683	1.44542	1.19713	3.01788	-0.267579	1.42224	-0.600637	-0.0391187	-0.66683	0.999036	-0.362627	-0.879674	1.25688	0.889831	-0.397414	0.443032	4.86068	0.621469	0.601188	0.437716	-0.391409	1.71691	-0.357964	0.0422292	0.911821	-1.02404	-0.698908	0.679822	0.317263	0.814359	0.529947	-0.732241	-0.927728	0.605563	-0.648049	0.102713	-0.899998	-0.217507	2.08177	0.537379
203	0.146631	-0.487773	0.264822	-0.127409	-0.0162036	-0.941101	-0.622273	2.64045	-0.751743	-0.335074	0.134105	-0.249594	1.19994	-0.0404768	1.553	-0.206408	-0.528697	-0.73013	0.0338984	-0.376328	0.0564279	-0.425532	-1.19781	-0.575199	-0.116824	-0.405099	-0.906304	-0.808979	-0.790958	0.538241	-0.708237	0.396157	-0.893724	-0.806431	0.0650157	0.320997	0.385011	0.171015	-0.542195	0.496865	-0.922937	0.702444	-0.0965953	1.79759	-0.0795531	-0.373652	0.743862	-0.300673	-1.24798
204	-0.408636	0.595025	-0.958785	0.330123	-0.422536	-0.358398	-0.242376	-1.0502	-0.369605	0.915913	1.93543	0.794355	-1.20482	1.36532	-0.738614	-0.530877	-0.0465915	-0.979278	1.00077	-0.721082	-0.22459	1.50304	-0.0676606	-1.05208	-1.02786	-0.810607	3.253	-1.23341	1.29237	-1.16448	-0.302585	0.155209	2.01537	-0.723942	-1.12476	-1.01329	0.635304	1.598	-1.40111	1.44312	0.0457656	-0.271535	3.4187	1.09558	1.67697	1.37676	-0.322358	5.70202	3.54206
205	-1.03725	-0.90831	-0.711645	-0.459524	-0.901435	0.88605	-0.676215	-0.540009	-1.35362	-0.786052	-0.252977	0.75641	-0.520624	-0.232143	0.542425	-0.0822504	-0.145224	-0.963249	-1.15396	0.421282	0.77499	0.208458	-0.834257	-0.758729	0.279173	-0.466462	-0.845208	-0.587504	-1.14472	0.242219	-0.457676	-0.279645	-0.739645	-0.523722	0.0960611	-0.460074	-0.272526	-0.675943	0.0220689	0.0647542	2.21451	-0.572662	-0.61403	0.0595337	-0.740809	-0.859876	-0.951218	-0.380298	-1.03611
206	-0.336821	-0.921387	-0.830019	1.47548	-0.197117	0.660351	1.35824	-0.978608	-0.075984	-0.517659	-1.05573	-0.575064	-0.357429	3.23986	-0.851441	-0.595664	0.333967	0.252101	-0.0213157	-0.660013	-0.333947	0.149659	0.417636	0.768659	-0.788197	0.0332161	-0.291309	-0.994768	-0.786996	-0.0322784	-0.395371	1.02317	0.552687	1.33391	-0.500581	-0.794536	-0.404031	-0.0566328	1.06946	-0.974912	1.26319	-0.071557	-0.650295	0.310234	0.0131696	-0.276787	-0.253244	2.58418	-0.66723
207	0.126575	0.52206	-0.77772	-0.827999	-1.0591	-0.893575	-1.10692	1.39725	0.710348	-0.666559	0.13283	0.738084	0.840229	-0.563242	-0.033316	-0.670278	-1.06669	-0.968364	-0.3385	-0.239446	0.0884083	-0.804347	-1.68092	-0.675914	-0.335235	0.684587	0.0148216	-0.776292	-0.307829	-0.364085	-1.09776	0.209808	-0.554675	-0.867829	0.917057	0.0850961	-0.493063	0.58333	-0.427539	0.946156	-0.645832	-0.44743	-0.880895	0.328583	-0.731996	-0.441909	0.302827	-0.615176	-1.02494
208	-0.957498	-1.08571	-0.532448	-0.746928	-0.977441	-0.163253	1.25374	-0.598887	1.39559	-0.396705	-0.999135	1.19834	-1.1034	-0.688634	-1.27778	1.19706	2.09228	-1.44332	-1.39954	-0.753875	-0.536149	0.176583	1.07502	-0.990415	-0.613932	-1.21166	0.491263	-0.627614	0.577561	-1.09907	-0.278399	-1.11465	-0.00267699	-0.764857	-0.00796738	-1.24391	-0.907817	-1.10554	-0.0479577	0.128144	-0.16854	-0.520955	-0.927261	-0.259424	-1.03072	1.65725	-0.91372	-0.64612	-0.543545
209	0.0750355	0.892724	-0.695905	1.1487	-0.10027	-0.383295	0.494406	-0.451937	0.5402	1.00234	-0.574865	2.01775	1.04072	-0.191099	0.40048	0.370552	1.24319	0.685774	0.768996	-0.640255	-0.135236	0.701686	0.45226	-0.566809	-0.886563	-0.160503	0.151943	-0.547639	0.71314	-0.715561	-0.504975	-0.108768	0.0473024	2.50186	-0.810262	-0.341009	-0.587243	0.782203	-0.659813	-0.913824	-0.125403	-0.324063	0.309164	-1.21114	-0.552027	-0.471879	-0.153508	1.27418	0.346241
210	-0.0836536	-0.322342	1.19491	0.257619	0.529772	0.25562	-0.481433	1.80631	-0.679749	1.17609	0.117139	0.102859	0.449858	-0.409404	1.1617	1.25572	-0.455885	-0.683856	1.6978	1.30343	0.318844	-0.677025	0.705305	-0.398137	-0.923258	0.193085	-0.305236	0.0346997	-0.691914	-0.229733	0.124133	-0.477869	-0.213841	0.311222	-0.442649	0.300868	-0.619801	-1.10364	-1.40553	0.979586	-1.02348	0.0315506	1.00305	-0.103476	0.406558	-0.442468	0.0473672	0.302467	0.770777
211	-0.432381	0.237007	0.0486199	0.500263	0.0465736	-0.816073	-0.836714	-0.668254	-0.0809085	1.60757	-0.889739	-0.558374	-0.333913	-0.149253	0.18645	-0.488579	-1.09826	0.192352	-0.623266	0.48996	0.731039	0.167178	1.23689	0.73171	-0.915952	0.0195057	1.03138	0.489903	-0.957352	1.52196	-0.340477	-0.553634	-0.147884	-0.508609	0.74885	1.06675	0.822836	-0.728785	-0.264886	1.45492	-1.08532	0.184261	-0.128049	1.97518	0.762504	-0.504564	-0.575	-0.276097	-0.470732
212	-0.106315	-1.31312	-0.765838	-0.886792	-0.172151	-1.22362	1.30677	-0.593143	-1.03681	-0.831049	-0.382959	2.62426	-0.206852	-0.778196	-0.323211	0.0188169	0.914525	-0.462099	-0.644897	0.252964	0.110188	-0.51584	0.347677	0.260581	-0.847789	-0.677166	-0.170209	-0.398949	0.520157	-0.809229	-0.176877	-0.878333	0.0257929	0.836923	-0.999202	-0.721815	-0.735006	-0.695431	-1.03743	-0.0334812	0.506941	-1.42088	-0.216632	-1.23397	-1.1355	1.37193	-0.730356	-0.713752	0.470599
213	-0.814299	-0.885992	1.41792	-0.777197	-0.326533	-0.0852281	0.49836	1.03592	-0.494468	-0.698749	-0.73418	-0.335504	-0.510135	-0.139964	-0.176955	-0.208251	1.22962	0.242766	0.898726	-0.664494	-0.0164679	-0.928136	1.37928	1.65933	-0.258118	-0.784054	-0.551242	-0.435781	-0.398714	-1.11762	0.781444	-0.709779	-0.740672	0.931364	-0.563243	-0.998823	-0.326407	0.88888	-0.882037	-0.556449	-0.851294	0.0835713	0.197534	-1.02685	-1.05598	0.278674	-0.0216903	-0.155377	0.405036
214	0.732966	1.27155	-1.0673	-0.430502	-0.429846	-0.695613	-1.31302	-1.00988	-0.92416	-0.665255	-0.884615	-1.07456	-0.935046	1.97879	-0.671279	2.80085	-1.21521	1.41636	-1.0014	0.0253134	-0.63258	-0.926762	-1.67084	-0.880383	-0.773325	0.758142	0.594243	-0.94337	-0.579354	-0.866332	-0.905124	-0.424273	-1.04884	-0.976679	0.387777	0.450316	-0.638419	1.82189	-0.463143	-0.156085	-0.660599	1.43845	-0.15697	0.84659	0.739722	0.27194	1.28848	-0.595097	-0.982496
215	-0.948325	-0.966923	0.117287	-0.528279	0.537766	2.93411	-0.407119	0.550116	-0.200797	-0.512932	-0.217991	-0.958101	-0.839675	-0.767292	-0.848912	-0.38022	0.181364	0.779003	-0.331136	-0.491832	-1.00755	0.10832	0.329846	-0.42046	-0.380001	-1.22708	-0.252889	-0.962389	-1.21266	-0.627898	0.620984	-1.01428	-0.713474	0.117446	0.10412	-0.735342	0.206121	-0.9085	-1.1973	-1.23954	-0.753318	0.205682	-0.966107	0.462235	-0.842645	0.355632	-0.6595	0.0894297	0.519082
216	-0.998994	-0.780903	-0.415509	-0.442127	-0.377325	1.45156	0.470856	0.148966	-0.457515	-0.945844	-0.752692	-0.315353	-1.00414	-0.706552	-0.514326	0.799165	0.0860474	-0.999015	-0.567747	-0.190514	-0.539712	-0.929443	0.0427067	-0.456942	-0.472219	-0.84678	-0.582139	0.784539	-1.0967	0.188333	-0.352822	-0.963358	-0.503104	-0.226805	0.479676	-0.272818	-0.75822	-0.664823	0.242956	-0.809203	-0.2541	-0.771653	-0.74678	0.450796	-0.869378	0.212954	-0.934851	-0.656164	-0.0767919
217	-1.01754	-0.235215	-0.0967987	-0.375036	0.458262	1.06601	0.24947	-0.151726	0.188991	-0.705351	-1.02639	-1.21265	-0.352863	-0.537701	-0.69582	-1.06345	-0.0639358	-0.146464	-0.780751	-0.645414	-1.00319	-0.942053	-0.65604	-0.306991	0.79543	0.0124773	-1.23163	-1.2139	-0.656507	0.191869	-0.932775	-0.868725	-0.861042	-0.150783	0.556914	-1.08412	-0.578027	-0.517945	0.0122934	-1.54387	-1.00046	0.134062	-1.05709	-0.816565	-0.937457	-0.10337	-0.846704	-0.781819	-1.19802
218	-0.96024	-0.784383	0.286524	-0.565715	-0.520188	0.565	1.03861	1.25676	0.590892	-0.284926	-0.745402	0.391926	-0.798332	-0.293103	-0.28838	-1.07842	0.899634	-1.20455	-0.167953	-0.739003	0.0645071	-0.300919	0.711225	-0.550301	-0.987401	-0.292248	-0.15704	0.156857	-0.37509	-0.681829	-0.562614	-1.06043	0.467621	-0.407819	0.333056	-0.980213	-0.156403	0.00718615	0.238243	0.941363	-0.89513	-0.582293	-0.33551	-0.567598	-1.01664	0.39258	-1.0107	-0.570127	0.50627
219	-0.615845	-0.817087	-0.413734	-0.847986	-0.742817	0.181614	1.74699	-0.519927	0.793889	-0.905092	-0.841385	1.28989	-0.696009	-0.662454	-1.17954	0.550052	1.37371	-1.07544	-1.14659	-0.753875	-0.792768	-1.04929	0.713458	-0.763653	-0.776512	-1.12033	0.928961	-0.834989	-0.0480083	-0.989489	-1.08331	-0.944234	-0.761015	-0.877687	-0.363617	-1.04547	-0.809915	-1.01003	-0.0822941	-1.0218	-0.245164	-0.336048	-0.974688	-0.668593	-1.05393	0.448002	-0.711231	-0.858683	-0.671292
220	-0.286728	-0.610261	0.928146	0.684377	-0.986655	0.738297	2.37505	0.142124	3.83811	-0.0152281	-0.585607	-0.51725	-0.47669	0.288873	-1.13971	-0.499955	1.95478	0.049036	0.210539	-0.719991	-1.07948	0.664973	0.0928724	-0.509769	-0.822932	-0.656512	2.47034	0.0961901	1.1272	-1.0885	-0.116968	-0.972013	-0.00438567	0.364908	-0.744473	-1.22823	1.20694	0.321312	-0.185519	-0.162991	-0.583641	1.10862	0.152401	-0.605069	-1.01095	2.49505	-0.370184	0.779418	-0.357434
221	-0.75537	-1.23141	-0.855018	-0.488659	-0.0424118	0.754268	2.33047	0.194374	0.108701	-0.544708	0.159711	-0.22834	-0.266286	0.530241	-0.836305	-0.0991522	1.04368	-0.0193127	-0.779402	-0.691513	0.068531	-0.733193	0.310484	2.33475	-0.510046	-0.66373	-0.0873254	-0.316724	0.0336101	-0.644917	0.780897	-0.637014	0.410824	-0.615818	0.218156	-0.590732	0.543427	1.70644	0.273431	-0.900534	1.15374	-0.870849	-0.585698	-0.419709	-0.57261	-0.0265199	-0.50331	0.223121	-0.0925565
222	-1.01572	-0.8573	0.604324	-0.544897	0.220186	2.37752	1.41233	-0.120805	1.14117	-0.897004	-0.664565	-0.532113	0.224134	-0.665445	-1.00752	-0.471604	1.74784	-0.719581	-0.864244	-0.753875	-0.90792	-0.826589	1.29443	0.91208	0.0231828	-0.992687	1.13399	-0.443388	-1.08116	-0.814976	-0.140954	-1.00534	-0.759872	0.525657	0.338909	-1.10481	0.396163	-0.0688676	-1.0755	-1.25272	0.122274	0.377829	-0.948704	0.3515	-1.1304	0.954025	-0.467617	-0.524706	-0.200578
223	-0.948136	-1.36795	-0.0672299	-0.84175	0.343269	1.38092	0.480955	0.369971	0.898468	-0.905412	-0.39339	-0.836446	-0.778028	-0.712385	-1.13144	-0.168218	2.05755	2.58774	-0.221333	-0.753875	-0.667942	-0.568487	-0.109837	-0.642346	0.00306885	-1.1653	1.11376	-0.584327	0.191937	-1.18441	1.23198	-1.00514	-0.0912133	0.458542	0.160911	-1.00182	0.264787	-0.544742	-0.0689743	-1.02463	0.155428	-0.365669	-0.869589	-1.19342	-0.951736	2.04888	-0.491314	-0.795018	2.83464
224	-0.463905	0.185232	-1.17609	1.6195	-0.950639	1.17991	0.452836	0.355622	0.184799	-0.80532	-0.834554	1.94053	0.396859	-0.378749	1.99368	0.071408	0.00545471	-1.27455	-0.0497833	-0.39032	-0.442139	-0.69885	-0.224617	-1.56586	-0.0780945	3.01075	-1.17222	1.21242	-0.271625	1.14608	0.441303	-0.551273	0.210213	0.349105	-0.0816431	-0.506458	0.0540495	-0.686023	1.12194	0.772794	0.426122	0.311082	-0.892037	-0.838867	-0.308387	-0.542937	1.40755	-0.205003	-0.469545
225	-0.754652	-1.05616	-0.785839	-0.693859	-0.984234	0.274618	1.70111	-0.559425	-0.619212	-0.771704	0.405477	2.0672	-0.0118508	-0.715202	0.361812	0.796302	0.841678	-1.09308	-1.35567	-0.750904	-0.515851	-1.02623	0.717528	-1.54431	-0.279358	-0.750373	1.5008	-0.459053	0.207902	-0.847993	0.200659	-0.691827	2.33122	-0.388761	-0.256412	-1.22317	0.583999	-0.637933	-0.0202611	0.0983696	1.51633	-1.41317	0.141148	-0.723428	-1.07313	0.0462792	-0.933785	-0.781299	0.0467881
226	-0.882362	1.03731	-1.69091	-0.963138	-0.98719	-0.727525	-1.58019	-1.41907	-1.25703	-0.447613	-1.10046	-0.849452	-0.965175	-0.598173	0.203861	-0.772635	1.27593	-0.611521	-1.30466	-0.458013	-0.532718	2.24163	-0.846847	-1.38068	-0.914437	-0.892947	0.0151254	1.76809	5.25452	-1.17075	2.59328	-0.89393	-0.833793	2.35689	-1.481	-0.558904	-0.169987	-1.10081	-1.78704	-1.25505	2.73419	-1.59354	-1.01605	-1.3645	-0.638503	0.770469	0.830095	-0.802766	0.0652879
227	-0.887972	0.105332	-0.354338	1.1054	-1.06161	0.568723	1.76224	-0.782899	0.804899	-0.742887	-0.957331	2.67579	0.498141	-0.532534	-0.497239	-0.0613837	1.24756	-1.36685	-0.495427	-0.738421	-0.748611	0.193541	0.392144	-0.742689	-0.978836	-0.678107	1.87692	0.296671	-0.331255	-0.554682	-0.104749	-1.04699	0.664323	-0.426916	-0.620704	-1.15923	-0.799196	-0.85371	0.397344	-0.850575	-0.797275	-0.48561	-0.499443	0.486438	-1.139	1.55962	-0.158928	-0.331779	-0.56169
228	0.0973157	-0.190177	-0.765977	1.2692	-0.960649	1.29112	0.303445	-0.342008	-0.0262561	-0.737459	-0.811767	0.127403	-0.856682	0.376032	0.867169	1.03626	0.203772	-0.583292	-0.530336	-0.712962	-0.338211	0.61027	0.238485	-1.35111	-0.237991	-0.176958	-0.260478	-0.554347	-0.718116	0.162717	0.462916	0.404114	-0.464644	1.48347	-0.608957	-1.05164	1.03452	-0.320478	0.132306	1.10404	1.13218	0.161642	-0.714279	-0.508989	-0.561572	-0.705718	0.127829	0.184739	-0.28282
229	-0.401639	-0.807904	-0.459615	-0.699419	-1.01602	-0.95594	1.82846	-0.705512	-0.276558	-0.950435	-0.706146	-0.714855	-0.0131996	-0.678573	-1.35492	3.30717	1.45285	-0.491172	-1.39738	-0.649504	-0.792239	-0.00506589	1.12358	-1.4073	-0.50776	-1.21637	1.7453	-0.613699	1.05664	0.255453	0.147803	-1.14087	2.81562	0.859891	0.359646	-1.16745	0.0129895	-0.670158	-0.129087	-1.50083	1.05746	-1.03444	0.582075	-1.20812	-0.994997	1.56576	-0.86194	-0.618883	0.784452
230	0.835075	-1.27244	-1.12182	-0.958449	-1.0543	0.963614	1.20641	-0.721978	-0.431761	-0.935006	-0.919428	-0.784491	-0.242083	-0.686573	0.0166355	2.44363	1.01315	-0.390122	-0.151605	-0.572507	-0.849035	0.568913	1.36305	-1.01098	-0.769176	-0.872426	0.23054	1.28075	1.42062	-0.308984	1.65672	-1.07278	3.82645	4.07019	-0.408845	-1.03573	-0.617078	0.489309	-0.443167	-1.72415	1.46614	-1.22984	-0.00543051	-1.20767	-1.09043	1.14815	-0.46202	-0.644779	2.28319
231	0.483252	-0.256806	1.32413	1.16912	-0.0344555	-1.39659	-1.04851	1.19343	0.675355	2.87815	1.37542	0.179548	-0.373121	-0.400529	0.360485	-1.3504	-0.661556	-0.460913	-0.223939	-0.506018	1.58953	2.42914	0.70123	0.341612	-0.928839	-0.18589	3.33414	2.25454	2.64859	-0.596384	-0.678528	0.551436	1.25454	-0.0791106	-1.07621	1.97893	-0.884683	-0.858129	-0.650169	2.98743	0.476853	-1.27584	2.03872	-0.484061	2.51864	-0.523323	-0.305624	4.66796	2.32619
232	-1.09472	-1.10107	-0.247104	-0.922386	-1.01226	1.06463	1.14981	-0.420307	-0.85915	-0.901433	-0.768129	-1.3226	-0.501477	-0.697813	-1.29755	0.665964	0.915776	-1.07463	-1.43698	-0.753875	-1.16598	-0.966953	0.508016	-0.930974	-0.125501	-1.30901	0.722663	-0.9543	-0.683315	1.32482	-0.0406569	-1.01127	1.18442	-0.882517	0.271413	-1.21665	0.0604217	-0.446268	0.741725	-0.988754	1.1572	-1.27506	-0.418538	-0.814736	-1.11903	-1.00242	-0.585012	-0.752068	-1.19416
233	-0.874503	-1.1527	0.703317	-0.982621	-0.386903	1.79612	1.21535	0.164069	-0.921722	-0.938927	-0.199232	-0.0582234	-0.050843	-0.552122	-0.981727	4.2058	1.23813	-0.915115	-0.645129	-0.753875	-0.668737	0.0258388	1.67144	-0.772804	-0.695696	-1.03379	0.493271	-0.23358	0.354118	0.521009	0.555231	-1.03375	1.74711	-0.305437	-0.292377	-1.20886	-0.533625	0.399736	0.961494	-1.58911	0.909633	-0.777198	-0.12617	-1.05177	-1.06363	0.955921	-0.759908	-0.407579	-0.19794
234	-0.824124	-1.32268	0.475779	-0.634469	-0.418283	0.769728	0.98277	0.362335	0.802309	-0.848122	-0.277769	1.46125	1.12271	-0.75738	-0.493938	0.067509	1.3348	-0.244944	-0.837824	-0.73807	-0.713558	-0.995369	0.447329	-0.181734	-0.348478	-0.753701	-0.0159533	-0.556513	-0.35462	-1.11052	-0.417162	-1.07115	0.00814717	0.57719	-0.315725	-0.993376	-0.396799	-0.232702	-0.704926	-0.772501	-0.127791	-0.321304	-0.795749	-1.02429	-0.778333	0.56697	0.208673	-0.826802	0.707593
235	-1.08377	0.66946	-1.30969	-0.248958	-0.975459	-0.221805	0.081559	-0.503422	-0.799505	-0.863788	-1.01383	0.114138	0.381144	-0.429962	1.67267	-0.697268	-0.00323913	-1.06418	-1.07008	-0.461308	-0.539012	-0.666041	-0.679962	-0.808835	-0.0564964	0.388172	-0.712712	-0.718403	-1.1262	-0.742497	-0.342312	-0.600691	-0.127161	-0.75011	0.604225	-0.852963	-0.0539389	-0.555616	-0.285606	0.101876	-0.208423	-0.886207	-0.468054	-0.535062	-1.09234	-0.821737	-0.883413	-0.546913	-1.07856
236	1.77252	1.03977	1.0913	3.90341	-0.677648	-0.314159	0.79182	-0.777055	0.394624	0.998956	0.36213	0.026606	-0.625613	0.443145	-0.716922	-0.20736	-1.41765	1.19611	0.747653	2.56546	-0.392919	1.15059	0.845826	0.702512	1.41529	-0.325004	-0.823762	-0.2672	-1.04006	0.0386898	-0.539783	-0.293606	0.637151	-0.586582	-0.949526	0.957581	-0.183263	-1.23859	1.18092	1.98957	-0.569229	0.209282	2.05172	1.09408	-0.0247546	-1.30526	-0.617029	-0.0717101	-0.546457
237	-0.849354	-0.62494	0.0140507	-0.176121	-0.828278	-0.250952	0.384778	-0.0206726	0.402106	-0.746652	-1.03691	0.942104	-0.87312	-0.709814	-0.377006	-0.635448	1.49232	-0.694937	-0.478674	-0.753875	-0.908936	0.11524	0.0644657	0.388067	-0.921548	-1.1986	0.67816	-0.0393435	-0.443944	-0.833653	0.179186	-0.801717	-0.704193	-0.431305	0.118569	-1.0511	-0.814325	-1.03421	-0.393941	-0.641362	-1.18211	-0.333746	-0.651366	-0.866466	-1.09051	0.878357	-0.745934	-0.338456	-0.390029
238	-0.772969	-0.722912	0.723101	-0.586215	0.903266	1.30907	0.0497251	1.40806	-0.387775	-0.716837	1.02088	0.464961	0.239557	-0.733816	-0.3795	-0.799568	0.906076	-0.884626	0.653443	-0.415831	-0.882739	-1.00546	0.845166	-0.845976	-0.749517	1.32578	-0.746358	1.04479	0.414551	-0.695724	0.16602	-0.980157	-0.801499	1.42502	-0.564609	-0.789711	-0.927696	-0.807638	-1.02794	0.615436	-0.565113	0.700497	-0.25211	-0.216716	-0.464314	1.27388	0.321147	-0.460907	-0.628118
239	1.81585	-0.673302	0.0797342	0.0794987	-0.973796	-1.23761	-0.936126	0.350991	-0.366602	1.40384	1.23179	-0.250304	-0.339581	-0.393027	0.433432	-0.445818	-0.387857	-1.10393	0.193277	-0.176994	1.58685	0.73493	0.593288	-0.733868	-0.489285	0.203887	2.46784	1.16087	1.29592	-0.900969	-0.671633	-0.159129	1.13398	1.15762	-1.08759	-0.329591	-0.95019	0.737797	-0.944855	1.56847	-1.26457	-1.14602	1.63181	-0.833611	2.36297	-1.12947	-0.489078	2.50955	2.33484
240	-0.141923	-0.8772	0.0302082	-0.7641	-0.812435	-0.164551	0.775318	1.7865	0.298615	-0.551188	0.216959	-0.318098	-0.303927	-0.78577	0.383661	-0.0791742	1.36241	-1.17239	1.04859	-0.749173	-0.505673	0.0188902	1.61871	0.0751241	-0.99383	-1.03971	-0.285684	0.352062	-0.068647	-0.900868	-0.904916	-1.01295	-0.328905	1.02897	-0.50157	-1.01573	-0.611316	-0.989872	-0.996602	-0.693734	-0.570731	-0.6109	0.224242	-0.223881	-0.882672	0.502113	-0.537915	-0.6485	1.6894
241	-0.851533	-1.20814	-0.122587	-0.965258	-0.974052	0.236547	0.107026	-0.35699	0.277046	-0.517532	0.259463	2.51395	-0.630051	-0.467915	-0.955181	-0.0785962	1.81943	-0.345627	-0.533952	-0.73276	-0.661575	-0.645809	0.693097	-0.156007	-0.817822	-0.737483	0.372384	-0.956332	0.366283	-1.24558	0.684787	-0.941362	-0.821944	-0.160708	-0.100513	-1.21247	-0.795297	-0.925159	-0.76981	1.42727	-1.06314	-0.489031	-0.524834	-1.04129	-1.01626	2.30594	-0.13526	-0.831969	1.10909
242	1.48923	-0.605698	-0.565202	-0.416474	-0.768696	-0.0592526	0.160197	1.69623	-1.10699	1.10866	0.400336	-0.53781	3.02751	-0.256362	1.30732	0.830336	-0.303397	-0.910289	-0.0456302	-0.161054	-0.0701821	-1.04337	0.795103	0.565818	0.105793	0.549427	-0.725689	-0.589214	-0.81467	-0.476416	-0.269697	-0.668593	0.227275	-0.255825	-0.532139	-0.173517	1.05583	-0.736854	1.64709	0.179411	-0.449082	-0.940959	1.52133	1.2427	0.694406	-1.19635	-0.14695	1.24979	-0.630848
243	-0.843554	-1.07925	-0.957353	-0.887753	-0.617921	0.321189	-0.129688	0.520384	-0.359593	-0.529875	0.0939921	-0.501987	-0.374723	-0.0568667	-0.596721	-0.910428	0.579094	-0.948937	-1.1215	-0.362604	0.501463	-0.790434	-0.491696	-1.22708	1.58857	-1.08093	1.08259	-1.3914	-0.875894	-0.941173	-0.520686	-0.648028	-0.261794	-0.997073	-0.523288	-0.35649	1.24384	0.937624	-0.414135	1.23934	-0.220681	-1.09296	0.293949	2.07976	-0.377439	-0.258503	-0.664947	-0.483082	0.324776
244	0.416402	-0.0552399	-0.400522	-0.937077	0.853856	-0.450866	0.271124	3.3757	-0.972311	0.25088	0.429257	-0.416965	0.950053	-0.773229	1.91116	1.54867	0.431017	-0.988568	1.70136	-0.332304	-0.463024	-0.58152	1.13127	-0.489793	-0.96264	-0.0921166	-0.461355	1.97745	1.18225	-0.561448	0.467014	-0.869459	-0.156603	2.13901	-0.0808049	0.0845357	-0.105242	-0.47579	-1.1094	1.56602	-1.02885	-1.12725	-0.453836	0.0935948	0.488955	0.171312	-0.616015	-0.608297	1.39263
245	0.308845	0.310377	-0.929424	0.240422	-0.368293	-0.839506	-0.18166	-0.603188	-1.09327	-0.275058	-0.949729	3.21499	1.63605	0.532496	2.84091	0.978262	-0.279875	-0.0665417	-0.976143	0.448026	1.8416	0.108004	-1.45082	-1.21118	1.61836	1.01128	-0.427067	-1.06321	-1.00885	-0.922623	-0.145847	1.59445	0.934033	-0.969533	-0.340502	0.179684	-0.745908	0.906251	1.4396	2.21833	0.806709	0.152531	1.113	1.08557	-1.00141	-1.02954	-0.595908	-0.799722	-0.557194
246	0.173206	2.48682	-0.459791	-0.631264	0.867258	1.78138	0.246327	-0.294871	0.486508	-0.428783	0.322564	4.11008	0.739028	-0.507484	0.344764	-0.242895	0.573161	-0.555429	-0.0853072	-0.189375	-0.405791	-0.675922	-0.102884	0.33646	2.54688	0.228807	0.925981	0.310529	-0.490946	-0.944032	-0.420072	1.55493	-0.218107	0.469063	-0.857795	0.373027	-0.604272	0.553846	-0.606369	1.08769	2.49035	1.39698	-0.287534	-0.138898	-0.325323	-0.719647	-0.270689	0.03721	-0.233479
247	-0.989436	-0.154533	-0.734265	1.94967	0.799198	-0.477713	-0.641085	-0.636114	3.58389	2.05143	2.26817	1.61097	3.64303	-0.173801	0.559778	0.0191153	-0.567781	0.0818979	0.296724	0.0985108	0.133408	-0.417304	-0.440578	0.210013	-0.137336	2.21663	-0.465918	0.281144	1.21833	0.882321	-0.98603	0.134159	1.29972	3.53536	-0.0685656	-0.577562	1.20918	-0.991063	1.44279	1.48027	0.119318	-0.180958	-0.435597	-0.357564	-0.30718	0.437556	-0.538518	1.19608	-0.971829
248	-0.803087	-1.05352	0.439241	-0.0826267	-0.0780232	-0.0166977	0.305436	0.701911	0.614138	-0.215567	1.56901	-0.733456	-0.575345	-0.468962	0.613002	-0.0127406	0.962943	-0.566593	-0.567004	-0.309394	0.198253	-0.403226	0.520967	0.694451	-0.658035	-0.850136	-0.240125	-0.731787	-0.607484	-0.971542	-0.926069	-0.663255	-0.21292	-0.188319	1.2919	-0.680583	-0.811803	0.958248	-1.38338	-0.838445	-1.18115	-0.179969	-0.398607	-0.464395	-0.610605	0.575018	-0.55916	-0.801387	0.88533
249	0.792731	-0.146439	-0.711428	0.609801	-0.948009	0.681997	1.43822	1.03826	-1.01432	-0.082193	-0.0039668	0.916968	0.260056	-0.549335	0.11217	0.594103	0.61725	-1.29562	0.0172953	-0.655076	1.9183	0.173371	1.61412	-0.406321	1.24633	0.0844322	1.80927	1.35213	-0.518432	-0.871599	0.292857	-0.308007	0.0548837	0.908241	-0.571067	-0.409071	1.26018	-0.199764	-0.429665	-0.192384	0.299914	0.596102	0.599917	-0.447085	-0.508824	-0.977041	-0.826018	1.35436	1.81146
250	-0.858604	-0.501993	-0.376136	-0.296555	0.851017	0.71944	-1.20881	0.272066	-1.13319	-0.55241	-0.901386	0.025801	-0.521794	-0.51323	0.344272	-0.248095	-0.28559	-0.153394	-0.562758	0.446842	-0.0164687	-1.3633	-0.324707	-0.455161	-0.195289	-0.777247	0.548201	-0.476863	-0.936866	-0.314093	0.193528	0.0724446	-0.865592	-0.0638786	-0.790799	-0.141241	0.901667	-0.958556	-1.3887	-0.489652	0.417861	-0.242729	-0.895443	2.38581	0.509807	-1.19905	-0.368605	-0.712841	-0.808407
251	-0.219411	-0.0619768	0.143093	-0.413893	-0.777002	-0.933771	-0.199108	0.838237	0.263549	0.971049	1.16301	0.347431	0.445126	-0.654097	-0.282043	-0.869044	0.740492	-0.282624	0.742131	-0.717682	0.112132	-0.0504627	0.72346	1.50838	-0.939125	-0.790612	1.91243	-0.336733	0.0696987	-0.710103	-0.6799	-0.581396	-0.597982	-0.518159	-0.0601338	-0.183364	0.104942	0.677999	-1.23359	-1.1	-1.14473	-0.446184	-0.463301	-0.958195	-0.762928	0.767761	-0.868059	0.0751171	1.02046
252	0.414532	-0.00517017	-0.594588	0.236605	-0.0745913	2.68496	1.82979	0.429084	-0.393298	-0.612449	1.08255	-0.107111	1.68458	0.120914	0.715174	1.13898	0.628315	-1.00458	-0.00496551	-0.159436	0.358072	-0.625313	0.984445	1.20544	1.34242	-0.475825	1.36881	1.13469	0.181225	-1.09344	0.236345	0.343665	0.141573	0.341993	0.470507	-0.157452	0.989857	0.57295	-0.555063	-0.71338	0.651022	1.0309	0.349757	-0.707111	-0.0298786	-0.381634	-0.695813	0.132841	0.705531
253	-0.770112	-0.944606	-0.637128	-0.839374	0.0192381	2.36577	-1.21624	0.210895	-0.833244	-0.715929	-0.656502	0.125895	-0.438518	-0.632511	0.921424	0.568051	-0.0726846	-0.110686	-0.326294	-0.215869	-0.0128571	-0.839932	-0.794156	-1.09261	1.39165	0.00455923	-0.830284	-1.12427	-0.917301	-0.192823	-0.575662	-0.200328	-0.361893	-0.737727	-0.132838	-0.221754	-0.466943	-0.820503	-1.21077	0.247895	-0.729212	-0.14695	-0.978283	-0.423004	-0.935117	-1.23407	-0.478854	-0.242139	-0.121715
254	0.682446	-1.03974	-0.46233	0.811864	-0.00227989	-0.109089	2.12484	1.75413	-0.28081	-0.588335	-0.133176	0.139032	-0.317321	-0.676649	1.71914	0.0606849	0.317077	-0.466807	0.0561228	-0.549746	-0.382966	-0.53542	0.306649	0.473708	-0.336269	1.06718	0.459813	-0.39623	0.985262	-0.854952	0.901429	-0.297881	0.688226	-0.339034	-0.739322	0.222009	-0.0344502	-0.0536503	0.106571	0.772506	0.46449	0.360278	-0.550637	-0.484994	-0.128661	-0.587588	-0.808557	-0.683674	0.435106
255	1.48874	-0.0951242	0.28579	0.494339	0.792785	-0.726105	-0.732533	0.512399	1.27752	1.18797	2.45099	-0.251257	0.0780457	-0.189717	0.241233	-0.268258	-0.919972	-0.287193	-0.0722104	0.923218	0.0109385	-0.300868	-1.20401	0.726988	0.256857	0.752957	-0.836318	0.750387	-1.02553	-0.345231	-0.529152	0.727757	-0.582672	-0.763811	1.46375	-0.128161	1.10888	-0.209562	-0.800726	1.07611	-1.43598	1.5282	-0.241727	1.04958	0.909107	0.277993	1.58747	-0.444601	-0.331792
256	-0.564202	-0.00859188	0.24349	0.309469	1.1951	1.43072	-0.556541	-0.58722	1.55258	-0.460672	0.41988	0.956076	0.378111	-0.393696	-0.212454	1.74539	1.09494	-0.239331	-0.504204	-0.414727	-0.486971	-0.658502	0.452117	-0.532257	0.185836	-0.0917843	0.482359	-0.266577	0.108637	-0.605069	-0.495462	-0.493376	-0.510908	-0.247896	0.323035	-0.335042	-0.410659	0.356822	-1.56999	-1.22126	-1.16307	0.0729697	-0.732825	-0.525048	-0.718015	1.61458	0.0942119	-0.0457986	0.058963
257	0.819262	-0.164125	-0.366635	2.0288	-0.416039	-0.471547	0.639202	0.674473	1.96556	0.851943	0.876399	-0.134369	1.04931	1.24262	0.194845	-0.204796	-0.0414627	-0.527214	1.47128	1.14528	0.831847	1.38361	0.627411	-0.189633	-0.595193	-0.367041	0.776427	1.84476	0.524157	-0.888926	-0.584637	2.12038	0.249696	1.14635	-0.916228	-0.10519	2.59102	1.02203	-0.0128917	-0.334184	0.764142	-0.415307	2.23956	-0.345584	1.4203	-1.1437	0.152191	0.935517	0.879369
258	-0.428748	-0.15523	-0.578842	0.528869	-0.774171	-0.084323	0.974337	0.3517	0.158933	-0.251428	0.566656	1.61772	0.651959	0.130047	0.798045	0.832735	1.25004	-0.780772	0.709902	-0.0365712	0.574532	0.46175	-0.330288	0.934028	-0.023782	0.0712512	1.01593	1.23127	0.778137	-0.937106	-0.0451181	0.346586	-0.183746	0.816199	-0.494019	-0.156584	-0.325652	2.13316	-0.487281	0.683206	1.27979	0.258313	-0.339763	-0.0567	-0.482962	0.940684	-0.514543	0.854081	0.819395
259	-0.107191	-0.633891	0.532378	0.50453	-0.750896	-1.03143	-0.631384	-0.324453	1.21854	0.243562	-0.416224	-0.713671	-0.886785	0.256495	0.157224	-0.838648	-0.94787	-0.243025	-0.21723	0.470326	0.0544148	0.635174	-0.867155	1.54627	-0.718137	0.080436	-0.361008	-0.221784	-0.415949	1.71523	-0.672155	-0.244252	-0.835147	-0.351527	-0.182758	-0.139969	-0.0546397	-0.57109	0.186092	1.97017	-0.237754	1.1268	-0.872691	0.836739	0.544985	-0.188781	-0.600762	-0.404798	-0.699141
260	-1.02274	-0.27015	-0.97659	1.76396	-0.29325	-0.839505	-0.163341	0.633816	-0.507672	-0.417453	-1.084	0.22585	1.61368	-0.320801	0.567668	1.65391	-0.63306	-1.03595	-0.390619	0.763892	-0.444791	0.284704	-0.497701	-1.31754	-0.820659	3.22953	-0.509018	0.822058	-0.242199	1.00031	-0.210581	0.801326	0.343958	-0.726898	-0.120713	0.693461	-0.914102	-0.0928256	0.282758	0.858207	1.4048	1.3791	-0.67952	-0.153448	0.00101906	-0.0881872	-0.759343	0.137907	-0.307741
261	-1.052	-0.848857	-0.466976	-0.632323	-0.474111	1.88836	-0.61957	-0.0896583	-1.15043	-0.906126	-0.313372	-1.20328	-0.934885	-0.58966	-0.937374	-0.716947	0.333604	-1.08013	-1.25395	-0.574275	-1.04652	-1.27854	-0.771518	-0.00957518	-0.424424	-1.07148	-0.392141	-1.19502	-1.00969	-0.244605	-0.751881	-0.894301	-0.783919	-0.873228	1.0763	-1.1039	-0.379994	-0.430459	-0.402611	-0.442961	0.0825373	-0.371519	-0.99593	0.292042	-0.895861	-0.566465	0.93156	-0.753028	-0.639811
262	0.450372	-1.30998	0.363168	-0.850428	0.546111	0.973991	1.58859	-0.444413	0.0656527	-0.632303	0.154927	0.0323736	-0.269255	-0.771676	-0.170153	-0.39056	0.972387	0.173985	0.314732	-0.459296	-1.09296	-1.28139	0.0778313	0.447595	-0.565316	0.113689	-0.0454729	0.563504	0.230061	-1.1618	-0.656448	-1.09632	-0.456141	2.16153	-1.12324	-1.07982	0.480185	-0.199522	-1.38132	-0.0988377	-0.873982	-1.04696	-0.903228	-0.0604708	-0.931451	0.0450206	0.283791	-0.732331	0.963667
263	1.65341	-0.755829	2.69113	0.652225	-0.229947	-0.86162	-0.523764	2.40792	-0.344074	-0.772451	-0.00896277	-0.706417	2.53797	-0.389817	-0.367171	-1.21597	-0.491617	-0.0343786	0.202951	0.470549	-0.139671	1.53388	0.82529	1.60861	0.944387	-0.653718	-0.240095	-0.0495864	-0.677419	0.42645	0.842922	-0.935243	-0.260384	-0.599763	0.228533	-0.180485	-0.701368	2.50594	0.274611	1.11503	0.415965	0.429526	0.0870169	1.45504	0.0364859	-0.767081	0.120114	-0.25621	-0.126212
264	-0.312308	0.371048	1.06805	2.49269	1.18016	-0.890447	-0.707215	0.0613568	1.96209	1.65139	2.56316	1.58181	4.77561	0.258855	1.8524	0.51684	-0.536607	1.11913	0.100983	1.66468	0.759281	-0.191327	-0.299696	3.47234	-0.455308	0.336609	-0.628371	-0.12618	0.932284	1.07642	-0.470967	1.2713	1.12901	2.90446	0.647229	0.572848	-0.765574	1.27063	-0.0836083	1.47917	1.16003	0.716991	1.29624	-0.534845	0.36081	1.0107	2.0813	0.311493	-0.545654
265	-0.281808	0.730065	1.89296	1.49251	-0.0850749	-0.518942	-0.329469	-0.120209	-1.02476	1.05992	3.62217	0.789232	5.9468	-0.141208	0.448679	-0.511655	-1.22128	1.06962	-0.138838	1.34497	-0.450183	-0.553201	-0.742819	2.92533	-0.187648	2.60107	0.111857	0.511329	1.10364	0.161532	-0.272652	-0.0444886	1.08502	-0.304259	1.06467	0.10158	-0.419509	0.0741148	0.855461	1.56802	-0.869611	0.130819	1.14904	1.21339	1.00654	0.34871	0.0247305	0.337183	-0.846304
266	-0.84318	1.65109	-1.45633	-0.676005	-0.176054	-1.29998	-1.55684	-0.659573	-1.14637	-0.833407	-0.262139	-1.19839	-0.317693	-0.0379159	0.0343393	-0.109799	-1.11581	0.684659	-0.694044	-0.241879	-0.890351	0.148912	-1.91663	-1.31855	-0.0548398	-0.841703	-0.920443	-1.17656	-1.06637	0.135519	-1.20053	0.855095	-1.01378	-1.02887	1.66966	-0.0130893	-0.614039	0.616859	-1.00413	1.06724	-0.549759	1.57968	-0.574184	-0.974649	0.0391219	0.576188	1.6293	-0.615925	-0.937537
267	-0.979945	-0.113794	-0.629891	-0.304036	1.80503	0.222866	-0.289653	-0.577374	-0.143396	-0.717623	-0.694624	-0.793682	-0.199942	-0.267652	-1.06377	-1.17902	0.37827	0.69427	-0.498943	-0.730729	-0.517008	-0.280916	-0.0129438	1.35123	1.33226	-0.733868	-0.719479	-1.27778	-1.13515	-0.835631	-0.723858	-0.641129	-1.04443	0.136893	0.0300586	-0.329064	-0.592955	-0.790081	-0.219461	-0.772974	0.0793382	0.117279	-1.03841	0.220561	-0.826985	-0.231963	-0.608585	-0.77534	-1.01114
268	-0.0320419	2.62404	-0.851778	-0.544588	1.20204	-1.27872	-0.830076	-1.21664	0.401704	-0.719818	-0.411623	-1.07741	-0.636595	1.49547	0.285097	-0.382159	-1.02021	0.98849	-0.678688	-0.249026	-0.326554	-0.336864	-1.66216	-1.23072	-0.230659	0.710549	-0.403585	-1.01057	0.997653	-0.997308	-1.02154	0.145173	-0.993417	-0.88639	0.992613	0.836269	-0.782951	1.47431	-1.10755	-1.20923	0.0262134	2.13159	-0.296815	-0.966886	1.22762	0.0859744	0.94692	-0.608432	-1.2965
269	-0.843233	0.587364	1.61339	0.159912	0.721904	-0.468735	-0.498289	0.549354	-0.493529	-0.2317	0.165534	-1.0063	0.536671	-0.740172	-0.708001	-1.0121	-0.519901	0.393973	1.61698	-0.344181	-0.45798	-0.569969	-0.739077	1.57805	-0.726965	0.33984	-0.683924	-0.589606	0.807577	0.0154539	-0.463617	0.209262	-0.651937	0.421187	0.992862	0.71045	0.726301	1.44515	-0.43511	-1.13263	-1.08468	0.351271	-0.508108	1.35325	0.542292	0.973569	1.26595	0.326599	-0.50836
270	0.834873	0.838314	-0.7586	-0.145353	2.8904	1.40324	-1.07522	-0.336885	1.57646	0.13852	0.574963	0.0300513	0.000743935	-0.394929	-0.797065	0.0543534	0.174187	-0.668968	-0.450822	-0.441971	4.39695	-0.492306	0.54398	0.100417	1.58141	-0.108589	1.05917	-0.613333	0.231736	0.279512	-0.987481	0.693172	0.355995	1.4069	-1.22662	0.804366	0.53135	2.53342	-1.39683	-0.830878	-0.858616	-0.0243224	-0.305883	-0.332304	0.785316	-0.896901	-0.328118	1.03391	0.205124
271	1.38761	2.02668	1.59419	-0.132156	-0.525895	0.000458959	-0.838184	-0.913716	1.03824	0.727396	2.19085	-0.0962002	-0.25031	2.22866	-1.33819	-0.947154	-1.08647	1.44542	0.620216	-0.426133	0.728341	1.22076	0.420997	0.179209	2.38731	-0.823029	1.9669	-0.107754	-0.705333	2.04105	-0.876053	-0.22971	-0.948602	-0.861679	1.64145	0.897596	0.58599	0.437707	0.855428	-0.155275	1.16521	0.487043	0.872356	0.767868	2.49797	-0.663365	0.292553	-0.712949	-0.122787
272	-0.251526	-0.0725749	1.06232	-0.924837	-0.497671	0.67225	-0.54952	2.28335	-0.11222	0.384145	-0.765235	-0.153407	5.95424	-0.63395	-0.601034	-0.94189	-0.473225	0.424565	-0.410953	-0.511802	0.337364	-0.39336	-1.45236	0.130108	-0.860032	1.50323	-0.857663	0.197156	-0.577001	2.25162	-0.292886	-0.718378	0.490155	-0.505628	0.763286	-0.402419	-0.807394	-0.529296	0.73347	0.956298	0.694071	-0.133274	-0.782599	-0.0533366	0.0792865	1.41241	-0.046726	-0.392772	-0.875865
273	-1.06846	0.927058	0.304394	-0.711194	0.111918	0.529146	-0.792695	-0.543019	-1.01799	-0.413165	-1.04309	-1.33784	-0.172985	-0.752379	-0.675114	-0.646216	0.245882	-0.294051	-1.04056	-0.726492	0.665144	-0.29839	-0.179146	0.206318	0.389708	-0.933838	-1.01329	-0.800415	-1.06136	0.310309	-0.829853	-0.21775	-0.94311	-0.49229	1.55513	-0.596882	-0.537522	0.350782	0.200118	-1.16525	0.199597	0.114702	-1.03935	-0.0936939	-0.666449	-0.165686	0.240213	-0.388529	-1.01749
274	0.319359	0.289648	-0.481656	1.41151	-0.144727	-0.552222	-0.53875	-0.128004	0.449884	1.03024	0.0728947	-0.583124	-0.620291	2.79006	1.49702	0.509524	-0.630478	1.40298	0.813102	0.0546013	0.211378	-0.33467	0.0370318	0.227626	-0.311024	0.69987	0.0869629	-0.4286	-0.574325	2.67773	-0.285967	0.236422	-0.495374	-0.0910883	-0.899056	-0.0215229	1.83732	0.120894	0.168863	-0.494812	-0.342742	-0.270426	1.02479	0.300695	1.79831	-0.693762	-0.0213092	0.163829	-0.0357905
275	-0.759196	-0.801037	0.928535	0.107339	-0.931722	-0.880512	-0.481964	0.650624	-0.782982	-0.939955	-0.863288	-1.08899	0.144289	-0.64636	0.110815	0.383613	-0.533689	-0.490759	0.390758	1.18886	-0.494619	-0.505253	-0.917189	-1.04362	-0.20354	-0.83304	-1.26946	-0.131118	-0.831615	3.02407	-0.380351	0.545963	-0.218278	-0.952991	2.44033	-0.352871	-0.919252	-0.853447	-0.533545	0.0109749	0.234426	1.33679	-0.373006	-0.0749946	-0.281369	-1.05941	-0.695881	-0.681063	-0.976697
276	0.415778	-0.821908	0.136061	-0.137203	-0.228471	-0.293461	0.436751	1.10715	-0.480229	-0.771579	0.431216	-0.818512	1.20173	-0.349718	-0.575446	0.555057	-0.0640402	-1.09529	-0.188378	0.099726	-0.646819	-0.048566	-0.227185	-0.609416	-0.317198	2.38262	-0.766235	-0.354506	-0.293302	1.45235	0.60478	-0.565458	-0.50119	-0.77857	1.46963	-0.240237	0.410765	1.53141	1.48959	0.336591	-0.326379	0.137743	-0.485766	0.013869	-0.695116	-0.840771	0.375783	-0.613033	-0.643587
277	-0.373584	-0.867015	2.72994	-0.176505	-1.01732	-0.468042	-0.446398	1.6741	-0.676457	-0.130463	-0.166213	0.470504	-1.20233	-0.787034	0.941725	-0.837647	-0.665578	-1.02181	-0.59349	-0.315318	-0.786365	-0.722148	-0.646705	0.131334	-0.668439	0.135989	-0.812866	0.475917	-0.376135	0.305312	1.80062	-1.08653	2.28272	-0.672685	-0.271076	0.666288	-0.928537	-0.499632	-0.122778	3.75882	-0.407673	-0.798765	1.2973	0.21286	-0.457686	-1.28293	-1.07654	0.103425	-1.00723
278	-0.273778	-0.390861	0.0571158	-0.591582	0.408297	-1.06674	-1.33232	-1.12465	0.636213	1.6646	-1.04877	-0.239844	-0.454074	-0.304006	-0.925701	-0.335383	-1.30338	-0.278703	-0.514429	-0.385005	0.496186	1.29718	-0.621163	0.541425	-0.091056	0.313059	0.814879	-0.676587	-0.838809	1.0228	-1.181	-0.299803	-0.763906	0.0641208	0.605055	0.0101195	1.02538	-0.395323	0.10927	0.397778	-0.745607	2.00093	0.0858223	-0.988322	1.73805	-0.436176	0.861983	2.43616	-0.734508
279	-0.0707212	1.71576	-0.346771	-0.576269	-0.834792	-0.687954	0.445137	-0.722428	-1.15847	-0.701905	-0.586538	-1.38883	-1.12633	1.27585	-0.531151	0.186142	-1.1346	0.806485	0.32533	0.520192	-0.408784	-0.0792837	-1.30998	-0.70078	1.27563	0.298427	-0.381827	0.218796	-0.820026	0.228709	-0.901868	0.886472	-0.887179	-0.992064	0.424405	0.963799	0.354176	0.460199	0.803428	-0.943836	0.0898475	2.58235	-0.480106	0.953074	-0.107175	-0.749061	-0.802444	-0.597415	-1.1752
280	-0.648049	0.310334	0.226436	2.03438	-0.27015	0.255137	-0.841876	-1.25284	0.763009	-0.687888	0.207001	0.865099	-0.154359	-0.389397	-0.942019	0.105829	-0.861151	0.636551	0.363994	0.838641	0.342919	-0.574183	-1.28983	0.888552	0.503367	0.457446	-0.319203	-0.765993	-0.260884	0.26969	-0.923534	0.825523	-0.166271	-0.634219	0.380509	1.78311	-0.490197	-0.362183	0.365926	0.0229633	-0.953176	-0.427384	-1.07165	1.02436	0.313108	-0.197933	-0.0340347	-0.542512	-0.612574
281	1.68136	0.601014	-0.63948	-0.849298	-0.183101	-0.48005	-1.08796	-0.731979	-0.922031	-0.608245	1.83161	-1.26629	-1.05481	-0.060759	-0.604068	-0.260753	-1.04887	0.541813	-0.301278	-0.305746	-1.08951	0.544542	0.0293428	-0.190544	-0.115774	-0.954046	0.169047	-0.381737	-0.770799	1.07626	-0.781694	-0.235932	-0.498522	-1.03369	0.162402	-0.866395	-0.933017	-1.21728	-0.0568046	0.927774	-0.650045	0.324251	0.733706	0.664615	2.78691	-0.0512572	-0.516695	-0.751973	-0.467787
282	0.0806487	-0.274564	-0.731335	-0.368261	0.0157163	-1.09641	-0.943028	-0.78071	0.0721752	0.171697	-0.454168	-1.18229	-0.115296	2.07945	-0.682974	-0.647156	-1.37967	0.00443443	-0.0890277	-0.478188	-0.0693729	-1.03527	-0.56143	0.272698	0.658331	0.939594	-1.02363	-0.200123	-1.13302	2.23541	-0.251422	-0.107084	-0.263525	-1.02404	1.40465	-0.0254785	-0.782919	-0.73263	0.886051	-0.238919	-0.257907	0.4799	-0.834098	-0.554395	2.02796	-0.774743	-0.537896	-0.697857	-0.79239
283	-0.611712	-0.0517488	-0.211135	-0.0998412	-0.92193	0.857544	0.966813	1.46062	-0.584763	-0.828036	-0.928272	-0.974823	0.444028	-0.245451	0.270903	-1.18499	0.337893	-0.823303	-0.740227	-0.672864	-0.0967769	-0.965668	0.929205	0.702922	0.107807	-0.536323	-0.619982	-0.345125	-1.10286	0.736711	0.00968657	-0.944768	0.432312	-0.228521	0.947304	-0.0779158	1.37208	0.0865447	0.645311	-0.851824	0.753124	-1.08277	-0.142785	-0.785092	-0.712321	-0.890128	0.378088	-0.74943	0.0443082
284	-0.933393	-0.0437001	1.10435	-0.513773	0.126588	1.62925	-0.888974	-0.882183	-0.557662	-0.29093	-0.462432	-1.35652	-0.757252	-0.772222	0.0151927	-0.679194	0.531002	-0.0923499	-0.273471	-0.746389	-0.225167	-1.06675	1.04067	0.113015	-0.91351	-0.816343	-1.14989	-0.741057	-1.09383	-0.174636	-0.943738	-0.904468	-0.884108	-0.724009	0.902189	-0.130668	-0.705676	0.161967	-1.23055	-0.568911	-1.19247	-0.319423	-1.01079	0.297885	-0.850029	-0.253093	-0.309635	-0.615886	0.242414
285	-1.09336	-0.618412	-0.452759	4.18559	-0.804954	-0.0480853	2.51664	-0.868426	2.50425	-0.480943	-0.869252	0.224916	-0.669681	-0.202213	-0.329906	-1.13469	-0.451639	1.3265	2.4376	-0.0768998	-0.592587	-0.768648	-1.87961	3.2158	-0.223695	0.91154	-0.871861	-1.22235	-0.272431	-0.605467	2.03316	4.62918	-0.288519	0.725118	1.64479	-0.402216	2.25789	0.429959	1.20661	-0.0763046	1.48917	0.831222	-0.223328	1.15545	-0.0575456	1.17423	2.79514	3.1213	0.12764
286	5.82487	-1.36559	2.85781	-0.373431	-0.970243	-1.07136	-1.15338	2.061	-0.536658	-0.759991	0.69112	-0.126697	2.62625	-0.51839	-0.153535	2.26585	-0.201294	-1.21202	1.83754	4.48662	-1.10258	3.36173	3.44198	-0.490124	-1.01299	0.218083	-1.19407	-0.6776	2.51243	3.20807	1.45339	-1.02517	5.5073	0.0709061	0.869284	1.62415	-0.993908	2.48003	-2.06984	-0.448126	3.09368	-0.159678	1.71945	-0.172864	-0.463362	0.11523	0.60602	2.11895	2.15484
287	-0.686272	0.522246	-0.971485	-0.297282	-0.735359	2.64515	1.25567	-0.376028	0.751355	-0.759372	0.173292	0.366282	-0.416666	-0.112747	0.0490585	-0.724352	0.621563	-0.814631	-1.03662	-0.704615	0.353526	-0.625908	0.278209	1.12512	2.30818	-0.450201	0.839086	-0.785919	-1.02723	-0.828367	-0.628106	0.108983	-0.0462204	-0.0687607	0.558356	-0.143905	0.44384	0.766435	0.793627	-0.225778	1.30461	0.683696	-0.415027	-0.685273	-0.923023	-0.287269	-0.7033	-0.605811	0.327894
288	5.71706	-1.00398	1.81302	-0.462027	-0.489769	1.93123	2.01388	1.43575	0.788347	-0.340393	0.0475006	0.807232	1.16624	3.90463	-0.271644	1.71457	-0.0532787	0.069064	3.95357	0.688649	-1.03433	1.15963	1.39251	0.354385	0.558055	1.85624	-0.437159	2.73485	-0.214316	1.01571	5.08493	-0.385494	3.36963	1.65873	-0.535174	-0.570836	4.41155	2.78319	3.32412	-1.14547	-0.509724	-1.21835	2.19481	-0.70021	-0.0767926	-1.31988	0.990276	0.605616	1.47289
289	-0.541992	-0.0209103	-1.01375	-0.957828	-0.141179	-0.93622	-0.916404	0.04794	-0.668904	-0.168528	-0.453413	-0.289246	0.0794187	-0.564499	0.498774	-1.07942	-0.585586	0.1211	-0.72641	-0.18439	1.64679	0.658901	-0.312871	-0.657955	-0.35037	-0.0843923	-0.417913	0.346121	-0.867118	-0.227232	-0.691003	-0.0750133	0.0388221	-1.00956	-0.777004	1.48039	-0.797582	-0.668685	0.166872	1.43542	0.99139	0.100541	0.123411	0.522457	0.29085	-1.05018	-0.0704072	-0.373764	0.499052
290	-0.0355163	0.0485039	-0.228696	-0.138812	0.86242	-0.174124	-0.697576	2.95768	0.312816	4.06744	-0.494228	-0.645599	-0.0720737	0.275831	3.42674	-0.0810407	-0.845763	0.0860239	1.22941	0.480659	0.995268	0.560902	0.751369	0.134418	-0.952852	0.27496	-0.238727	0.0998421	1.80706	0.351853	-0.27361	0.00250853	0.207919	0.699028	-1.09417	0.768304	-0.849123	-0.726381	-1.15674	1.22079	-1.23257	-0.333279	1.89542	-0.542405	1.97317	-1.19073	0.112107	3.23733	1.18339
291	-0.462477	0.640536	-0.838697	1.1112	0.0824497	-0.722682	-1.41009	-1.20247	0.0162817	0.057008	0.372502	-0.316063	0.496378	0.624766	-0.983217	-0.696369	-1.0269	1.74004	-0.999693	0.948113	0.467266	1.28833	-0.578971	2.38388	0.802167	0.037152	-0.0959601	-0.364272	-0.624099	0.689597	-1.06073	2.64364	-0.990326	-0.639459	0.753484	-0.188862	1.67945	2.92126	0.351744	0.218257	1.37112	1.3484	-0.686541	2.75653	0.230475	-0.684298	-0.403328	0.882757	-0.166836
292	-0.035261	0.9603	-0.524477	1.4394	-0.345713	-0.579976	-1.07828	-0.113087	-0.467069	0.369226	-0.818044	-1.00953	0.915342	3.20864	-0.637582	-0.267767	-1.13993	1.11023	0.571583	0.0593705	0.159271	-0.0796594	-1.51381	-0.511186	-0.369186	1.28728	-1.06027	-0.594235	-1.05541	1.91944	-0.742846	1.0439	-0.740798	-0.694032	-0.419203	0.979164	-0.399383	-0.00637797	0.679238	0.116452	-0.0813909	1.33256	0.0920271	1.50475	0.00310625	-0.712444	0.0667511	0.941857	-0.519918
293	0.910901	0.452289	0.758458	0.850632	0.572769	-1.05491	-1.36683	1.52633	0.51482	1.22723	0.576453	0.356316	-1.15611	0.630276	0.478349	0.953016	-0.619516	0.580362	1.9571	0.232737	-0.075025	1.04384	1.4546	0.646829	-0.197651	-0.539311	0.623776	-0.609252	0.966436	0.22171	-0.112372	0.487091	0.0300071	0.265844	-0.364354	-0.0317495	-0.461661	-0.86027	-1.31931	-0.488684	-0.562444	-0.857401	2.93662	0.290282	3.43221	-0.633098	-0.810578	1.70311	0.611358
294	3.53809	-1.19425	-0.0405319	-0.783175	-0.552493	-1.2992	-0.163403	0.632898	-0.591162	1.72816	-0.375437	-0.495937	-0.317606	0.26014	0.373936	-0.582382	-0.865653	-0.142942	2.04091	-0.297137	5.69803	3.47496	2.15455	0.735577	-0.0933667	0.403272	3.05031	1.05035	-0.185053	-0.358675	-0.196309	-0.157015	0.835359	2.33884	-1.27329	0.965655	1.65959	0.0200691	0.895524	-0.119628	-0.372815	-0.663478	-0.583451	-0.0585962	3.19054	-0.359077	-0.730083	0.897835	5.21672
295	-1.02396	0.199254	-0.134548	-0.478552	-0.715442	-1.36567	-0.944687	-0.27787	-0.698784	-0.166223	-0.148474	-1.18835	0.172835	-0.429029	0.259766	-0.399876	-0.936154	-0.109006	-0.608371	-0.689938	-0.433345	1.09427	-1.41742	0.812963	-0.607092	-0.175733	-1.08871	0.10875	-0.471501	1.57474	-1.16553	0.0975245	-0.940887	-0.969189	2.25137	-0.56805	-0.803159	-0.0251505	0.381719	0.283637	-0.961742	2.85076	-0.233456	0.104966	0.346648	-0.367167	0.719217	-0.855404	-1.03747
296	-1.06111	-0.394512	0.774922	-0.176595	0.750494	2.51619	0.0297735	-0.226012	0.244263	-0.829172	-0.921436	-0.91591	0.378308	-0.738333	0.14495	-1.1231	0.16908	1.3612	0.0250184	-0.437536	-1.11384	-0.930427	-1.40604	-0.607133	0.47394	0.0755007	-0.889679	-0.811914	-0.900682	0.521663	0.14089	-0.0717448	-0.352806	-0.491763	1.29123	-0.683955	-0.13043	-0.0740273	0.0789434	-1.34044	0.0573171	0.0362185	-0.59219	-0.360729	-0.175334	0.824368	2.4421	-0.128972	-0.797743
297	0.10035	0.011031	0.990101	-0.0460747	0.792747	0.249332	-0.227645	1.01252	0.93088	1.91631	0.52561	0.0538374	1.14087	-0.377289	2.58599	-0.331548	0.560007	-0.4486	2.2493	0.102869	-1.00964	1.51795	1.20452	0.938513	-0.554534	1.75745	-0.118666	0.542769	1.36835	-0.0655228	0.204331	-0.173706	-0.443003	0.820764	-0.414416	-0.336074	0.156532	1.73981	-0.706704	-0.323055	-1.26036	-0.350348	0.641218	-0.45133	0.265579	0.196056	-0.268747	0.524199	-0.584111
298	-0.786833	0.299318	-1.65001	-0.775909	0.0267535	-1.20177	-1.57627	-1.21584	-0.977828	-0.71428	-0.67755	-0.826424	-0.875762	-0.230362	-0.117934	-0.986657	-1.03054	-0.473041	-0.501551	0.863144	0.45261	0.131094	-1.63163	-0.864175	-0.840829	-0.126859	-1.00901	-0.593504	0.215503	-0.394158	-1.13326	1.7747	-0.911133	-1.02128	1.0947	0.39178	-0.921883	0.825086	-0.521009	0.732289	-0.391459	1.87508	-0.370488	1.14749	1.67022	1.09428	0.202953	-0.7832	-0.241229
299	-0.361723	3.01202	0.0892521	1.4156	-0.331486	0.742091	-0.4321	-1.10028	1.1076	2.57331	0.578887	-0.732001	0.717728	0.272033	0.739114	0.309194	-0.601291	-0.331569	2.17329	1.53091	-0.680254	0.554186	-0.434341	1.49291	1.38832	1.35617	0.377907	0.414283	-0.206369	-0.304519	1.5972	1.47725	0.0889691	-0.0527491	-0.423063	1.89631	1.73602	0.973374	0.566444	0.204559	-0.616397	-0.104042	0.821783	0.165644	0.203721	-0.30542	0.699697	0.913429	-0.41597
300	3.14556	-0.410139	0.0379843	1.0275	-0.496995	-0.36406	0.481579	0.310957	-1.06473	-0.0158827	0.120686	0.388683	-0.0874642	4.9662	-0.908034	-0.515077	-1.34252	1.95878	0.245206	-0.0321596	0.0273267	0.429102	0.144784	-0.034193	0.221007	0.467218	-0.490906	1.31326	-0.970965	0.613302	0.385669	0.16726	-0.735228	-0.474896	-0.474174	-0.104615	0.683468	-0.894111	2.4108	-0.273091	0.493383	-0.113041	0.644332	-0.253072	2.26196	0.0445814	-0.169511	-0.316206	-0.350035
301	-0.285417	-1.14286	-0.44394	1.01366	0.0561185	-0.70267	-0.999409	-0.849824	-0.58485	-0.458575	-0.847448	0.88098	-0.10604	0.19444	0.956349	-0.198854	-1.0927	-0.431841	-1.02709	1.7587	1.32283	1.123	-0.780997	-1.22746	-0.26113	-0.164183	-1.087	1.46485	-0.306788	1.06647	-0.727249	0.379846	-0.31054	-1.03239	1.19237	-0.111218	0.217167	-0.108152	1.99688	1.02146	-0.0198091	1.24263	-0.934369	1.66103	1.18849	-1.03513	-0.994468	-0.838116	-0.585799
302	-0.556887	-0.838649	-0.447951	-0.341771	-0.0314381	-0.383632	-0.106459	0.63392	-0.0619352	0.567764	0.0721545	-0.380556	2.02531	-0.633051	2.2603	0.266063	1.42064	0.966368	0.185873	-0.449674	1.87812	-1.05116	0.28757	-0.196103	-1.00501	-0.265472	-0.876139	-1.09833	0.474822	-1.09131	-1.01357	-0.615949	-0.644075	0.180154	-0.685347	0.217755	0.00160307	0.572517	-1.22673	-0.535321	-1.21829	-0.405839	-0.0445421	-1.00417	-0.64034	1.81526	0.536065	0.131849	1.03832
303	-0.495722	-0.729713	0.369728	0.96242	-0.811583	-1.14259	0.00114447	0.25936	1.66665	-0.305074	0.947865	0.476136	0.405858	-0.767272	0.765282	-0.683619	-0.446101	-0.964428	-0.776743	-0.558263	0.949909	-0.722495	-0.659554	-0.727866	-0.923902	0.834599	-1.16529	-0.829874	-0.850574	1.01649	-0.868478	0.275003	0.0128216	0.349189	0.892896	-0.602032	0.304147	-0.444891	0.479379	-0.308886	0.305696	1.06527	-0.858492	-0.692205	-0.966917	0.0126517	-0.235165	1.22706	-1.068
304	-0.432399	0.259958	-0.876649	-0.439314	-0.229762	-0.121919	0.080434	1.0785	-1.13652	0.338604	0.237623	-1.17547	-0.600801	-0.514584	0.368832	-0.968244	-0.236151	-0.57261	0.17393	0.493357	2.07786	-0.575719	0.980664	2.21857	-0.731627	-0.549843	-0.949666	-0.645624	-0.754181	-0.794264	-0.735725	-0.0247954	0.00764489	0.241387	0.638807	1.99145	-0.0565979	-0.750352	-0.812619	-0.0759422	-1.32688	-0.284641	0.168581	0.955649	0.723907	-1.20795	-0.0526241	-0.827308	-0.495297
305	-0.736446	0.0764913	-1.10029	-0.598843	-0.0525887	-0.0940142	-0.79167	-0.457655	-0.187902	-0.568159	-1.10419	-0.608911	-0.433353	-0.677709	-0.469324	-0.72071	-0.111333	-0.386489	-0.531723	-0.673058	-0.239066	-0.336856	-0.383483	0.307277	1.33248	-0.600083	-1.10521	-0.47824	-1.04875	1.59815	-0.984866	0.750918	-0.987868	-0.783676	1.18787	-0.887402	-0.781886	-0.0732486	0.147965	0.0733014	0.63998	0.587639	-0.940809	-0.759086	-0.534893	1.42995	0.0904462	-0.858683	-0.640411
306	0.443689	0.59286	-0.0105846	0.344115	-0.682414	-0.628168	-0.836421	-0.833	1.79159	-0.00638362	1.12991	-0.0871728	-0.177326	-0.422323	-0.109364	2.75965	-0.179296	0.902205	0.677888	-0.7022	1.46922	-0.824586	-0.313019	-0.0953883	-0.491336	-0.0425332	-0.319271	-0.126422	0.425685	-0.138651	-0.419609	-0.0639063	-0.520142	1.73622	0.760327	2.02803	-0.259367	0.3997	0.872876	-0.262753	-0.538268	-0.473	-0.244172	-0.0676904	1.3971	1.16797	-0.21568	0.518659	-0.192306
307	1.59028	-0.101724	0.383844	2.12615	-0.429315	-0.243684	-0.567945	0.0913745	3.41847	3.41485	-0.138002	-0.268164	0.723091	1.47465	1.46746	-0.132895	-1.11607	-0.1211	2.73711	0.0141943	-0.112852	0.88252	0.856189	0.410314	-0.42972	2.14834	-0.892322	2.13307	1.06329	3.36296	0.0419455	0.903828	0.323568	2.75114	-0.168267	0.227311	0.495476	-0.9201	2.77433	0.866851	-0.0297452	-0.512071	-0.482967	-0.0871532	1.20871	-0.987025	-0.292969	2.20537	-0.661851
308	0.222867	0.445454	0.908063	0.873661	-0.553508	-1.09185	-0.854848	-0.283348	-1.18065	-0.783194	-0.418073	-0.762584	-0.418192	-0.25868	-0.278712	-0.154792	-1.04177	-0.375718	0.614111	0.423481	-0.444962	1.02446	-0.721735	1.31364	0.960058	0.095479	-1.05692	-0.416522	-1.01408	1.10345	-0.519629	0.438389	-0.571379	-0.844612	-0.289586	0.57705	0.185204	0.313209	0.68125	0.225044	-0.841604	1.79876	0.658225	0.242188	0.0404755	-1.2204	-0.204581	-0.565011	-0.799787
309	-0.956503	2.74802	-0.378933	1.86579	2.53222	0.0536104	-0.152988	0.138568	-1.42473	-0.553555	0.493131	-0.553646	-0.839629	-0.269121	1.03619	0.637717	-1.39401	2.26665	-0.612935	6.11075	1.193	-0.511863	2.32832	-0.915905	-0.421477	2.37384	-0.303573	1.1417	1.28322	1.54035	-0.30798	-0.693024	-0.112551	-0.832797	1.17575	3.62385	-0.837032	-1.12668	2.68418	0.520819	-0.208562	-0.584841	0.252143	1.64815	0.0403608	-1.25043	-0.830626	-0.565687	-0.29471
310	-0.483872	1.31846	0.163934	-0.0356159	0.26155	0.273623	-0.356203	-0.776175	-0.806772	-0.00874429	1.24775	-0.928132	-1.14346	0.432385	0.725816	-0.361122	-0.925864	1.10709	0.184523	0.337417	-0.254959	0.359373	0.115274	0.35799	1.23864	-0.330817	0.920773	1.67561	0.0174245	-0.314122	-0.382803	0.426943	0.0695168	-0.096144	0.0369893	0.915966	-0.115407	-0.82875	0.0918154	1.19424	-0.729451	-0.768414	0.148976	0.891047	0.165499	-1.11251	-0.363655	0.219282	-0.784458
311	-0.959432	0.617376	0.168411	0.562896	0.139086	0.458668	-0.515107	-1.3338	0.0566422	0.166302	-0.387193	-0.930274	1.4604	-0.533971	-0.0951795	-0.154538	-1.23075	0.835597	-0.719117	2.01784	2.16947	0.444201	-1.49548	0.5566	0.454837	-0.0835101	-1.14996	0.581239	-0.794559	1.06015	-0.943488	1.59687	-0.0182201	-1.01769	1.10986	2.94165	-0.817187	0.964062	1.62177	1.09469	1.16226	1.61347	-0.715903	3.22333	-0.350688	-0.186366	0.0769229	-0.801746	-0.968038
312	-0.813399	-0.585715	0.56906	-0.911833	0.508204	0.23634	-0.560815	-0.277898	0.157295	1.64689	2.76002	-0.678571	0.0734214	-0.622469	0.449992	-0.0907782	0.125031	0.615899	0.623241	-0.724751	3.17014	-0.0513112	1.84305	-0.176494	-0.68028	-0.785792	-0.427155	0.418707	0.676862	-0.605751	-0.808358	-0.63684	-0.440094	1.34343	-0.627124	-0.398381	-0.0215029	-1.24379	-1.35286	0.519261	-1.6944	-0.0895735	0.991085	-0.355214	-0.124579	-0.0952234	-0.547411	1.01181	0.464795
313	-0.908708	0.429404	0.461329	1.19292	-0.145403	-0.0438032	-0.0834361	-1.04885	-0.6083	-0.76117	-1.10484	-0.449297	-1.05928	-0.491653	-0.862742	-0.583218	-0.381506	-0.0561452	-1.28649	0.419031	-0.88061	-0.408437	-0.788674	-0.546881	-0.145789	-1.16289	-1.07763	-0.138246	-0.705424	1.22341	0.129617	0.628023	-0.850312	-0.551201	3.2234	-0.0385228	-0.715334	0.00284567	-0.290623	-0.876455	0.216403	0.90114	-0.450169	-0.52222	-1.08294	-0.504648	-0.553392	-0.821154	-1.01974
314	1.35595	-0.827535	-0.255317	-0.868978	-0.637664	0.0518242	0.55794	0.276597	-0.471785	0.43673	-0.0565889	1.51605	-0.517625	1.12784	1.60037	-0.612139	0.0873598	-1.12884	1.32487	-0.728784	4.46288	0.61939	1.30906	-0.729842	-0.916829	0.948608	-1.04521	0.277578	-0.803055	-0.430775	0.556538	0.19617	0.743018	0.820121	-1.12021	0.694636	0.836492	0.372795	1.66411	3.51376	-0.307032	-0.560502	-0.536486	-0.130807	1.97629	-0.0275916	-0.550597	0.02751	3.76226
315	-0.619067	-0.279304	0.744984	-0.524001	-0.500374	-0.641299	-0.250841	-0.707536	-0.887201	-0.45145	-0.614871	-0.980711	-0.719655	-0.628386	-0.887514	0.503943	-0.785621	0.105467	-0.677073	-0.0347649	-0.617335	-0.469945	-1.6631	0.468014	-0.408623	-0.890938	-0.68942	0.0708931	0.205696	0.301021	-0.87319	1.0057	-1.01031	-1.0297	3.09485	-0.0848147	-0.881134	0.578672	0.121156	0.0601009	1.83196	1.06681	-0.592906	1.79928	-0.281198	0.533394	0.0842082	-0.183318	-0.763637
316	-0.637985	-0.250633	0.590834	0.0966283	-0.167367	-0.418858	-0.796212	1.45429	-1.55072	-0.955501	-0.45287	-0.577683	-0.111391	-0.214138	0.836353	1.87508	-1.54186	1.53653	-1.36123	3.59837	0.326783	-0.62404	-0.612798	-0.56262	0.866237	-0.147604	-0.132901	1.62626	-0.230513	2.47479	0.63721	0.0970556	-0.487148	-0.985635	-0.373665	0.417337	1.41911	-0.542338	-0.164356	0.535193	-0.14901	0.790052	0.394877	2.5507	-0.173268	-0.446439	-1.07597	-0.851428	-0.47916
317	0.209959	2.45244	-0.795678	-0.755858	1.2015	-0.298537	-0.495442	-0.678546	0.928616	2.24032	-0.569548	1.83932	0.372286	3.30248	1.25351	-0.73411	-1.438	0.630014	-0.0452027	-0.111245	-0.570447	1.50059	-0.240704	0.345385	-0.588275	1.7905	0.322759	-1.06166	0.123273	1.80393	-0.711973	0.868655	-0.0817124	-0.544191	0.14541	0.813734	-0.084288	-0.453116	0.755142	-0.399183	0.127762	-0.0962504	1.05187	-0.949447	1.58757	0.541971	0.54108	0.948168	-0.00140574
318	0.82881	-0.24104	0.0508485	0.420731	-0.0845474	-0.659949	-0.631571	1.70793	-1.36868	0.41452	-0.407425	-0.668676	-0.0446103	-0.445472	0.144511	-1.0752	-0.751982	-0.448621	1.07672	1.49174	-0.0487442	0.600833	0.232931	0.0912906	-1.0295	3.01141	-0.831522	0.761494	-0.37076	1.36841	-0.300722	0.60551	-0.295597	-1.01006	0.48737	2.37104	1.88158	-0.446941	1.523	0.136595	0.301467	0.193867	0.58465	1.63793	0.00887086	-1.42551	0.0657338	-0.623125	0.871864
319	-0.76779	0.18442	-0.286756	-0.579506	-0.946668	-1.02084	-0.924225	0.0486273	-1.47438	-0.406454	-0.243019	0.84807	1.12983	-0.699531	0.651807	-0.592278	-0.597154	-0.623583	-0.458489	2.04136	2.14044	0.396644	-0.788656	0.547872	-0.776408	-0.0363194	-1.11093	0.635281	0.0093252	-0.364434	-1.11144	2.90958	-0.889377	-0.614435	1.89916	0.679475	-0.982261	-0.249763	-0.176819	1.63476	1.77164	1.70058	-0.0786901	1.49503	-0.515146	-0.703719	1.21092	-0.394415	-0.392863
320	0.85487	-1.08255	0.266921	-0.662988	-1.07908	1.20979	1.2436	0.313678	-0.700132	-0.95145	-0.148826	-0.98458	0.206767	-0.264852	-1.37175	1.06242	0.374012	-1.19056	0.264656	-0.726949	-1.1114	-0.14825	1.37616	-1.1296	-0.684781	-0.311895	-0.121557	0.815742	-1.11241	2.52395	1.58931	-0.925986	2.67184	-0.625291	0.168123	-0.766855	0.681754	-0.30303	0.924402	-0.844696	1.18175	-0.60322	0.632027	-0.0597211	-0.562509	-0.500396	-0.893519	-0.799646	0.113266
321	2.85333	-0.498758	-0.597218	-0.676205	-0.756278	0.22671	0.653983	1.16927	0.0166459	-0.522694	-0.123359	-0.285727	0.385787	2.39252	-0.360378	-0.330346	-0.43918	-1.00571	0.709616	0.277056	-1.16689	0.340301	0.966969	-0.30206	1.26834	-0.00617237	-1.21754	-0.721189	-0.81561	4.63189	2.32625	-0.700639	0.614608	-0.115378	-0.0327038	-0.160496	1.99817	-0.733517	2.18095	-1.67513	-1.48798	-1.08	1.14212	-0.971484	-0.81782	-1.22631	-0.392609	-0.302895	-0.506436
322	-0.139015	-0.898326	0.177538	0.0518238	0.0887156	-0.308336	-0.113921	3.09625	-1.12207	-0.108638	-0.0506948	-0.102666	-0.295226	0.667122	4.04677	-0.815542	-0.418049	-0.0690586	-0.0294435	1.10413	0.799304	-0.830324	0.912864	0.412913	-0.704373	0.18332	-0.38498	-0.180159	-0.115659	0.15972	0.0923795	-0.967911	0.329376	-0.679624	-0.986227	1.01415	-0.895233	-1.29504	-1.02096	0.990602	-0.611739	-0.269176	0.222656	0.934295	1.21117	-1.24007	-0.0393428	-0.578503	-0.223703
323	0.858224	0.793026	0.568461	-0.284565	1.84831	-0.374493	-0.611717	1.1912	0.127205	1.38765	2.18395	0.565493	0.386829	-0.578028	1.3481	-0.434237	-0.0768593	-0.171032	1.9278	-0.542395	-0.507918	1.2858	1.68877	0.714534	0.493587	1.55795	-0.674942	1.67747	1.21614	0.356701	-0.124557	-0.100195	-0.404241	-0.0976839	-0.823407	-0.024294	-0.635908	0.0968166	-1.39654	-0.128453	0.712573	0.130872	0.151039	-0.410743	0.299043	-0.741938	0.176028	0.845269	0.377673
324	-0.00395569	0.0434153	-0.587051	0.966544	1.11002	-0.550429	-0.521973	-0.128011	-0.415547	0.500092	-0.325311	0.0488552	0.104665	1.2578	0.195657	0.889853	-1.0114	-0.26278	-0.216566	0.435477	0.105226	-0.810458	-0.974606	0.362421	-0.413506	1.47424	-0.335062	-0.551273	0.109018	0.0356144	-0.346573	-0.171049	-0.115269	-0.210121	0.31701	1.00945	1.64154	-0.664642	-0.486689	-0.658394	-1.09107	-0.625079	-0.152257	0.341469	1.92691	0.0719401	2.1857	-0.393976	-0.774191
325	1.34271	0.49397	1.08947	-0.0259947	-0.833447	1.4769	2.23747	1.28732	-0.0312201	-0.755009	0.151838	-0.445183	-0.85102	0.286052	-0.681057	-0.103304	0.0508111	0.010868	-0.103653	-0.468383	-0.950402	-0.625965	0.834878	0.238342	1.22347	-0.37626	-0.402067	0.680976	1.17096	0.603172	1.02297	-0.346044	0.711097	0.232915	0.237712	-0.555174	0.885415	-0.291612	0.993776	-1.13753	-0.518714	-0.445029	1.98315	-0.0368297	0.454633	1.60936	0.0658215	-0.45854	0.428488
326	-0.885962	-0.196032	-0.915941	-0.422178	-0.538799	-1.41563	-1.2721	-0.993149	-0.798565	-0.460263	-1.03593	0.29849	-0.0811344	-0.517713	-0.702551	-1.30888	-0.435998	-0.457672	-0.193899	0.25172	2.15169	-0.072721	-1.71922	-0.736607	-0.7784	0.155377	-1.11773	-0.940528	-0.65924	0.996168	-0.86466	2.19707	-0.852024	-0.572283	2.21109	1.01075	-0.766352	1.08158	0.0738154	-0.359994	0.546958	1.55067	-0.541761	0.0487641	-0.955676	-0.428451	-0.328161	-0.793549	-1.00635
327	1.01988	-0.994504	-0.382772	0.774665	-0.597859	-1.0888	-1.34681	-0.238306	-0.964032	2.18374	-0.848838	-1.05799	0.252478	-0.685981	-0.546553	-1.03146	-0.932802	-0.84033	0.409588	1.04462	2.05537	0.299591	-0.284974	0.817821	-0.15531	0.836274	-0.886394	0.643384	0.336536	0.117279	-0.954405	1.45567	-0.0743232	-0.884673	1.2448	0.850722	-0.994553	0.179231	1.38871	1.83997	0.197119	0.560769	0.762087	0.766245	0.454099	0.607411	1.1021	1.5401	0.186293
328	-0.108916	-0.0499933	2.28934	1.87138	-1.05918	-0.163249	-0.391827	-0.378631	-1.00437	0.392487	-0.682275	-0.300494	0.17912	-0.363936	1.63109	3.41201	-0.620465	1.64322	-0.115859	2.78759	1.14983	-0.771532	-1.03347	-0.196069	-0.0220039	0.18961	-0.984492	1.07719	0.504059	0.906917	-0.720243	1.43038	-0.844203	-0.820543	2.29958	0.22643	-0.683578	0.449811	-0.773537	1.60078	2.78638	-0.654076	0.526159	1.50018	0.693869	0.423101	1.91553	0.744453	-0.0228702
329	-0.316888	1.44051	-1.23065	0.0243681	0.128879	-1.06339	-1.36832	-0.286309	0.841121	-0.143711	-1.04768	0.716493	2.11854	-0.269219	0.256374	1.71449	-1.18242	-0.733389	-0.746057	1.43995	-0.761504	0.258601	-1.72915	-1.28845	-0.683211	2.74138	-0.157437	-0.965876	0.571074	0.907503	-1.18928	1.21303	-1.03794	-0.902838	1.02982	1.992	-0.0935007	0.546115	0.594977	0.577326	-1.34472	0.883575	-0.927002	-0.552871	-0.565224	0.909721	1.2642	-0.71594	-1.01924
330	-0.0529503	0.0939473	1.42721	-0.267759	-0.363418	-1.02496	-0.777923	-0.435039	-0.624886	-0.206916	0.286671	-0.785194	1.04029	-0.604113	-0.504731	-1.30946	-0.976603	-0.0544678	0.194499	-0.220949	-0.369407	-0.664663	-1.00531	0.719075	-0.630863	-0.0699891	-0.336248	-0.0992955	0.0336956	1.47256	-0.803319	0.0500284	-0.952268	-0.867952	4.53282	1.27543	-0.0531782	0.111169	0.0566109	-0.57931	1.3679	1.58047	0.0583559	0.542762	-0.0592672	-0.912124	2.42453	-0.85104	-0.541753
331	-0.584562	0.193687	0.371194	1.62101	-0.792264	-0.896845	-0.202955	-0.418138	0.476666	-0.67666	-0.992517	1.5709	-0.479542	1.07208	-0.357618	-0.309168	-0.84588	0.527816	-0.261154	-0.12333	0.623789	0.376862	-1.22955	-0.566247	1.34281	1.00448	-0.98501	-0.638939	-0.814184	0.747193	-0.304482	1.97724	-0.0596444	-0.934284	0.297502	-0.80859	-0.258737	-0.627061	3.34765	0.806565	1.69811	2.08773	-0.360271	-0.376419	-0.54309	-0.950237	0.0923906	0.622242	-0.450103
332	1.05092	0.803718	-1.16283	-0.931267	0.502191	-1.23857	-1.47721	-0.938529	0.101569	-0.267586	1.13154	-1.05883	0.38657	-0.327281	-0.0269773	1.06296	-1.30469	0.138226	-0.447403	-0.556616	-0.396294	-0.11159	-0.197092	-1.26633	-0.774786	0.772155	0.945543	-1.09316	-1.05543	-1.07873	-0.929735	0.475639	-0.846841	-0.982431	2.94768	1.36642	-0.594679	-0.222088	-1.03359	1.03181	-0.649383	0.163992	0.1801	-0.0630423	3.59803	-1.00688	5.09356	-0.702102	0.616743
333	0.528666	2.32091	-0.429992	0.0167816	2.26623	-0.577561	-0.912615	-0.613629	-0.826113	-0.427265	2.42894	-0.473942	-0.810647	-0.46218	-0.614901	-0.453068	-0.757602	0.674481	0.101879	-0.621681	1.15418	-0.935987	-0.273221	1.8101	-0.519301	0.366703	0.613375	0.00010106	-0.614719	-0.383687	-0.725046	0.310064	-0.849405	0.222055	0.416674	2.42182	0.253081	0.798358	0.480796	-0.774136	-0.0974988	-0.392936	-0.559036	1.51841	0.317103	0.531871	-0.848949	-0.410922	-0.524502
334	0.0112496	-0.475379	0.928846	-0.52998	-0.623176	-0.582605	0.535636	1.29335	-1.35413	1.2246	1.06631	-0.717761	0.45154	-0.548848	1.36486	-0.954361	-0.0897857	-0.581361	1.1073	1.04955	-0.465268	0.207106	1.81884	2.85633	-0.379727	1.38973	-0.0109364	2.3533	1.35252	-0.593468	0.629252	-0.7136	1.65846	-0.50494	0.00338501	0.602335	-0.762092	-0.413132	-0.156124	1.62812	-0.432573	-0.499317	2.13944	-0.0435006	0.54171	-0.653856	-0.257798	0.713621	0.65041
335	0.919015	2.41311	0.449909	1.10035	1.50175	-0.987256	-0.971813	0.469998	-0.148831	0.360532	-0.290307	-0.450986	4.29133	0.151284	-0.582549	-1.19864	-1.19758	0.323653	-0.227541	-0.397756	-0.647613	1.26909	-0.0950231	2.18519	0.146733	3.47361	2.13701	-0.734398	-0.23173	0.802916	-0.564704	-0.361932	-0.96486	-0.629555	-1.07747	0.663961	-0.671506	-0.184439	0.637986	2.25553	0.414313	0.396667	0.539502	1.51004	0.0899989	-0.969742	-0.804306	0.705398	0.769362
336	-0.440286	-0.402562	1.16496	0.192652	1.41163	1.40326	-0.70733	0.981204	-0.515355	-0.283096	-0.234426	-1.03719	1.89146	0.701323	0.686371	-0.170496	0.355763	0.860248	2.59025	0.381438	-1.10137	-0.678447	0.247719	-0.693961	-0.908218	0.239275	-0.101296	-0.372642	-0.736593	-0.599059	1.16111	0.0763074	0.39389	-0.410929	-0.965472	2.04285	0.934457	-0.779766	-1.19374	-1.14953	-0.766046	-0.389227	0.265104	1.78426	0.814006	-0.442954	2.6719	-0.0489033	-0.434627
337	4.24813	-1.30178	0.528511	-0.775328	-1.11051	1.29494	2.50327	2.63549	-1.02009	-0.404144	-0.714132	-0.426206	-0.811302	0.303386	-0.382664	2.0688	0.283158	-1.117	1.92457	-0.470856	-1.20087	-0.370101	0.803208	-1.80587	1.37844	-0.45933	-1.28238	2.51871	1.60984	1.6255	3.31437	-0.597825	2.96612	0.359011	-0.185645	-0.517986	2.30629	-0.267642	2.33817	0.213929	-0.402916	-1.55504	4.31898	0.563297	-0.054016	-0.329727	0.756666	-0.629662	1.85679
338	-0.54121	-0.299677	0.229006	2.79237	0.0346825	0.388621	-0.403181	-0.721966	-0.457006	-0.158828	-0.475508	-0.763866	0.494116	0.310935	-1.02315	-0.945497	-0.298556	0.878446	0.215001	-0.66333	0.315891	-0.18229	-0.853263	0.55385	0.493377	0.274761	-1.11894	-1.21558	-0.447915	0.821425	-0.908797	0.706249	-0.942182	1.07666	0.778472	0.276603	0.735894	0.387685	0.892183	-0.84474	0.911052	-0.407896	-0.281547	-0.0726448	-0.132574	-0.34824	0.730111	1.1906	-1.05292
339	-0.834236	-1.32697	2.64825	-0.740286	1.40753	1.17518	1.55913	-0.502526	-0.618673	-0.780108	-0.746693	-1.25696	-0.246318	-0.753296	-0.992213	-0.673726	1.39062	1.49084	0.456064	-0.633417	-0.897185	-1.03337	0.180153	0.275205	-0.95398	-1.29275	0.584179	-1.07298	-0.950859	-1.12391	1.08788	-1.12123	-0.202508	0.853028	-0.0795655	-1.0312	0.729089	-1.01585	-0.263591	-0.61342	-0.656739	-0.404556	-0.865961	-0.178022	-1.09403	1.57798	-0.0186637	-0.804355	1.87842
340	0.256446	-1.00732	1.0616	0.434074	-1.09576	-0.681411	-0.836659	2.32228	-0.471583	1.5109	-0.567863	2.22147	-1.23183	2.0703	0.417421	1.97934	-1.31339	0.884288	0.557356	1.83322	1.62356	0.144631	-0.181871	-0.483183	0.603231	0.858837	1.03614	1.34929	-0.760724	2.55424	0.0837956	-0.108882	-0.695414	-0.280623	-0.83565	0.454905	0.412845	-0.546278	1.58215	2.22476	-0.327883	0.649459	1.57421	3.46951	-0.474154	-0.644229	-0.609045	0.361441	-0.201323
341	-0.456394	0.142379	0.384256	0.19196	0.229569	-0.420727	-0.726846	0.437305	0.444791	0.999446	0.429966	-1.01232	-0.221543	-0.191395	-0.167166	-0.635878	-0.104565	1.02906	1.21202	0.59917	-1.00554	-0.165571	0.0420021	0.954208	-1.00793	0.099764	-0.336	-0.918071	0.0273238	0.34142	-0.428576	-0.0919624	-0.0111853	1.13009	-0.707725	0.155099	0.0544708	-1.13239	-0.4007	0.412316	-0.995064	-0.0637861	0.310941	0.442288	0.322024	-0.0635334	0.416004	1.32326	-0.642639
342	-0.00652787	-0.0679768	2.71357	-0.270008	-0.877279	1.23587	2.73631	0.978292	0.425757	-0.688055	-0.55606	-0.0477879	1.23559	-0.167405	-0.595492	0.755869	0.232636	0.108022	-0.684321	-0.559584	-0.53681	-1.18591	-0.852196	-0.376165	2.53857	-0.317041	-0.845555	-0.580833	-0.288618	1.16015	0.136485	-0.0164158	0.597064	-0.327873	1.10834	-1.08002	1.58609	1.4333	1.20694	-1.0348	1.33021	-1.10753	-0.163476	-0.860623	-1.02875	-0.493637	0.0740246	0.996101	-0.5799
343	1.36546	-0.314948	-0.572944	2.11192	-0.795064	-1.13883	-0.301811	0.766709	-1.20025	1.67642	2.03852	0.567826	2.0007	1.65412	-0.245272	-0.34769	-1.30952	0.332356	0.0922656	1.79562	1.56797	0.183774	0.758708	4.08577	-0.292642	0.706433	0.848042	0.982077	-0.747496	0.803527	0.590883	-0.048133	-0.231263	-0.57883	0.518074	1.73011	0.191495	-0.668843	0.480368	0.726995	-0.571515	1.02757	2.14631	1.51965	0.439268	-0.978483	-0.213416	-0.43119	-0.177958
344	-1.09303	-0.998484	-0.726797	-0.763082	-0.556629	1.69606	1.55623	-0.591997	1.38341	-0.933238	-0.751202	-0.0823892	-0.291485	-0.612726	-0.683406	-0.017978	1.10206	-1.04623	-1.34902	-0.750859	-1.11992	-1.24035	-0.0755671	-0.822263	0.202737	-1.25549	1.24149	-0.776617	0.050222	-0.697213	-0.745542	-0.729372	-0.265364	-0.502848	1.28846	-1.00517	-0.430577	-0.73885	0.775361	-0.854623	0.891961	-0.796793	-1.052	0.436191	-1.14264	0.358873	-0.480929	-0.858683	-0.827119
345	-0.706162	-0.891452	0.388428	-0.787843	0.541303	0.906457	-0.540138	0.543149	0.679852	0.193301	-0.978029	2.10053	-0.726642	-0.523088	-0.701165	-0.914929	-0.0186126	0.828989	0.639172	-0.692787	-0.818464	-1.08592	-0.188442	0.0223316	-1.00264	-0.053688	0.00889639	-1.36926	0.567682	-0.101216	1.3752	-0.720997	-0.0133678	2.53893	0.0875302	-0.530799	-0.118619	-0.864763	-0.592856	0.579974	-0.793201	0.446203	0.185759	-0.893292	-0.993842	1.53427	0.971998	-0.606874	-0.233499
346	-0.227177	0.737466	-0.122186	0.505232	-0.0673685	-0.818216	-1.01701	-0.274459	-0.231525	-0.232551	0.0235579	-0.769723	-0.101381	-0.633523	-0.212601	-0.375628	-0.907653	-0.0305421	-1.02795	0.470651	-0.15684	0.427481	-1.41772	1.94285	-0.215681	-0.265465	0.049468	-0.101668	-0.176703	0.206465	-0.471655	1.30335	-1.02327	-0.950162	-0.440027	-0.344111	-0.461746	-0.514995	0.826681	2.15042	-0.0685337	2.90541	-0.311099	0.726131	0.673157	0.392347	-0.858026	-0.315761	-0.917965
347	0.313297	2.03835	-0.184624	0.04805	0.245595	0.472851	0.112832	-0.148078	2.26102	2.21278	1.40412	0.0190735	-0.297431	1.46851	1.67479	0.243959	0.0623607	0.614776	2.87075	-0.0665658	-0.0428425	0.555177	0.114722	1.14541	-0.237869	-0.277193	0.0465984	-0.0346467	0.739628	-0.211833	-0.674594	1.25062	0.639926	0.366633	-0.511704	-0.627971	3.01509	-0.414006	0.5703	-0.453967	-0.631245	0.574193	2.56062	0.00839048	-0.249931	-0.837284	1.10478	1.00144	-0.0941271
348	2.34647	-0.438655	0.327916	-0.623216	-0.407172	-0.739952	-0.918782	1.11187	0.478444	1.96147	1.84462	-0.413173	0.116998	0.198759	-0.60549	-0.0745428	-1.15332	0.155179	1.32503	-0.00313871	0.18039	-0.384749	-0.535071	0.336429	-0.313794	1.8687	0.394911	0.170795	-0.721661	0.138357	0.647189	-0.250916	-0.354927	-0.320959	-0.294215	0.356187	2.90472	-0.818395	0.635271	0.253264	-1.18165	0.689777	0.215681	0.0655616	-0.0282274	-1.04303	1.2952	0.698662	0.182282
349	-0.279329	-1.12671	-0.228683	-0.206653	-0.972152	-0.993618	-0.317341	-0.718456	1.33679	0.0665835	1.42627	-1.18442	-0.646084	-0.35079	-1.12446	0.0816352	-0.935965	-0.189942	-1.15588	-0.0206462	-0.676299	-0.244239	-1.46461	0.818756	0.404493	-0.145724	-0.401015	-0.368315	-0.748009	0.367062	0.32665	1.13149	-0.612585	-0.633037	2.07517	-0.432818	-0.362669	-0.900976	0.466195	0.455233	0.456963	1.678	-0.539071	-0.279315	-0.349515	0.823254	0.777429	-0.706635	-1.06853
350	-1.08228	-0.764198	0.397305	-0.283034	-0.91922	1.56659	0.973037	-0.257429	1.06258	-0.443612	-0.830356	-0.259852	0.74205	-0.763322	0.371264	-0.810288	0.983274	-0.685105	-0.757047	-0.435767	-0.622121	-1.06186	-0.293843	1.72046	0.00126683	-1.11114	0.811778	-1.08054	-0.910411	-0.956711	-0.872337	-0.916596	-0.102234	-0.912964	1.64979	-0.318519	0.105223	0.569911	-0.454325	0.261338	0.449326	0.0935424	-0.204981	-0.522433	-1.12067	-0.964998	-0.85451	-0.835002	-0.204097
351	-0.746086	0.790391	1.01244	0.275654	-0.392543	-0.88961	-0.878501	-0.205724	-0.493728	-0.0346209	-0.732756	-0.501748	0.597233	0.253784	0.259918	-0.10995	-0.662865	1.352	0.600351	0.734339	0.246523	-0.916679	-1.31147	0.289957	-0.536874	0.647272	-0.0667996	-0.494887	-0.671322	0.716783	-1.06742	2.99136	-0.52197	-1.00701	3.61786	2.76458	-0.432146	2.16185	0.629496	1.61163	0.623946	-0.263638	-0.956775	1.85157	0.141186	-0.530295	0.912376	0.0608662	-1.11071
352	0.465763	0.192567	-0.686889	-0.671358	-0.375322	-1.12402	-1.16271	3.29835	-0.559235	0.345332	-0.568406	-0.191437	1.37548	0.319651	0.408697	-0.0723249	-0.668546	0.418292	-0.693121	0.0299108	-0.378051	-0.519293	-1.39113	0.805385	0.384867	-0.23251	0.567858	-0.190036	-0.48256	2.23874	-1.09289	0.142999	-1.00306	-0.403764	0.431234	0.67259	-0.254547	-0.0241649	0.317924	1.75357	0.00968163	0.797291	0.0628225	3.19638	2.70242	-0.331992	0.361302	0.237109	0.651346
353	-0.954079	-1.00175	1.61167	-0.832896	0.545236	2.15158	-0.462418	-0.67633	0.0753338	-0.763279	0.345018	-1.33527	-0.616592	-0.609597	-1.19716	-0.19265	0.00692704	0.786299	-0.527014	1.9395	-0.442706	-1.06113	-1.45732	-0.968287	0.0204579	-0.772971	-0.329853	-0.482967	-0.722543	0.558152	-1.10264	1.16146	-0.576794	0.146393	1.87103	0.307461	0.868829	0.0547094	0.178166	-1.16364	1.63763	0.358492	-0.952072	2.19398	-0.971876	-0.899016	0.246768	-0.63893	-0.402219
354	-0.520489	0.51509	0.934018	-0.0213224	0.491413	0.650595	1.70676	-0.219241	-0.213055	0.699408	-0.796674	-0.0926342	1.09922	0.180369	-0.126872	-1.22017	0.306226	-0.275617	1.5014	-0.733654	-0.647806	-1.10326	-0.555854	-1.33461	0.53131	1.23026	-0.719017	-0.933569	-0.0994826	0.986342	1.57483	-0.490431	0.143618	0.416638	0.206913	1.05053	-0.283295	0.850299	1.34661	-0.515049	-0.470714	0.00300196	-0.731541	-0.62898	-0.44288	0.0250587	1.21547	0.165578	-1.18991
355	0.888857	1.81315	-1.06487	0.797771	0.444608	-1.19084	-1.56328	0.0514582	-0.214537	0.108278	-0.601574	-0.677894	-0.754921	1.11702	-0.505613	1.20339	-1.58058	0.776964	-0.24153	-0.169498	-0.721308	0.184374	-1.69055	0.180675	-0.169342	1.34886	0.481696	-0.580785	-0.21186	0.505588	-0.375615	-0.6199	-0.983822	-0.204471	0.227314	0.441885	0.830415	-0.0825721	-0.630308	1.28647	-0.312696	0.909041	-0.604251	0.0512579	1.15203	-0.667557	0.757468	-0.137983	-0.875959
356	0.53951	-1.37674	5.55514	-0.765511	1.95007	0.110691	-0.456625	0.800975	-1.53248	0.21796	-0.322129	-0.958894	0.441137	-0.717218	-0.540164	-0.553968	1.28329	3.83839	1.24699	-0.522286	-1.01314	1.13854	0.702779	-0.652616	-1.02629	-1.23949	-0.18896	-0.620494	-0.958458	-0.67732	1.57239	-0.969976	1.01009	0.335898	-0.0547925	-1.15973	1.82772	-0.46389	-1.26842	-1.47984	-1.59848	-0.268654	-0.390544	-0.44968	-0.968846	1.55523	2.33834	-0.481174	4.10069
357	-0.658863	-0.516182	0.878468	-0.144371	-0.132626	-0.339751	-0.551083	-1.38081	-0.653981	-0.640976	-0.93407	-0.397752	0.721466	-0.758669	-0.641306	0.863045	-0.865804	0.939628	-0.456828	1.29668	0.656669	-1.06224	-1.28771	-0.77143	2.58685	-0.468202	-0.970118	-0.512662	-0.470496	0.138726	-1.04658	4.02232	-0.607346	-0.961882	1.20545	0.537076	0.0293888	1.42713	-0.208394	-0.407724	0.826884	2.85262	-0.772897	0.399204	-0.508235	-0.139648	-0.181342	-0.575362	-0.817068
358	-0.957747	1.21492	-0.512619	-0.85231	0.345856	0.528736	-0.862259	-1.4419	0.761657	-0.815911	-0.759393	-1.14758	0.194577	-0.771043	-0.179642	-1.35344	-0.574284	0.73413	0.197706	-0.333865	-0.735467	1.90552	-1.03721	-0.46731	0.594063	-0.336972	-1.34027	-0.313063	-1.22206	1.01373	-0.833845	2.48925	-0.934444	-0.169815	2.95589	-0.299704	0.86859	-0.369898	0.0111439	-1.18937	-0.147533	1.96556	-1.04385	-1.10777	-0.127821	-0.0679515	1.27056	0.0962331	-1.1715
359	-0.192081	2.1211	-1.24522	0.762188	0.539515	-1.22103	-1.42261	-0.994789	-0.983267	-0.519869	-0.330052	-0.962238	-0.0831222	2.60965	-0.508091	-0.891868	-1.28555	0.41523	-0.0840744	-0.601865	0.65937	0.962334	-1.48834	-0.855351	1.73633	-0.427757	-0.280701	-0.846593	0.11854	-0.756802	-1.08948	3.29218	-1.05973	-0.852208	1.86221	1.8244	0.0517514	2.60856	0.262002	-0.374953	1.56436	4.17888	0.0568808	0.532768	1.9217	-0.138779	0.285741	-0.854685	-0.45815
360	0.0226767	-0.375231	-0.699168	-0.0761746	-0.485854	1.06145	-0.648693	1.44699	-0.325374	0.00214461	0.40601	2.19035	-0.13501	-0.22435	0.774462	0.710521	-0.0789655	-0.999026	-0.138603	-0.195284	1.44853	-0.686246	0.0391233	-0.223225	0.594479	-0.391237	0.828314	-0.295475	0.224356	-0.627248	-0.818674	0.350955	-0.324807	0.0806461	-0.15952	0.402223	-0.704639	1.0893	-0.787993	0.456567	0.520921	-0.0593806	0.266427	-0.222508	2.07452	-0.869944	-0.274452	0.816008	0.387588
361	0.617614	-0.231768	-0.31414	0.296005	-0.280594	-0.136973	-0.50361	-0.325555	0.285284	-0.583173	0.186824	-1.25602	-0.639236	0.162944	0.242713	-1.15698	-1.09297	-0.072597	0.645677	-0.465595	-0.0146883	1.3523	-0.687422	-0.234598	0.178897	0.913676	-0.584229	0.413748	-0.635429	1.45583	-0.516644	-0.13039	-0.575149	-0.956143	0.23237	0.732669	-0.683281	-0.700592	1.27267	0.66558	2.00122	1.57459	0.651276	-0.468096	0.685754	-0.695399	0.156268	-0.531861	-0.250061
362	-0.88991	0.851916	-0.629016	-0.91027	-0.635479	-0.29583	-1.1626	-0.903749	-0.250639	-0.771166	-0.901817	-1.24841	-0.0101104	-0.782379	-1.20796	-0.73769	-0.687059	-0.410619	-0.263629	0.529104	-0.880021	-0.365922	-1.49962	0.397182	0.511348	-0.872917	-0.99374	0.0875394	-0.640678	2.83394	-1.01858	1.08046	-1.01989	-0.746578	3.00017	-0.106042	-0.315987	-0.70228	0.923701	-1.1863	-0.329735	0.500739	-1.09707	-0.164969	-0.228784	-0.0107674	0.572141	-0.852326	-1.19772
363	0.38262	0.741074	2.46214	0.392788	1.44401	0.384872	-0.33066	-0.888228	0.880865	5.18739	3.9768	1.15278	1.20052	0.189373	1.58624	-0.959376	-0.328326	0.887694	1.17105	0.12987	0.243963	0.0235681	1.34365	2.50786	2.1966	0.330087	-0.421517	1.56715	0.474294	0.0843047	-1.07886	0.672875	-0.639597	-0.38551	0.228514	0.886561	-0.970027	0.992777	-1.10924	1.27065	0.671463	0.040335	0.558969	0.212427	0.564829	-1.26726	-0.740387	0.176781	-0.116048
364	0.835272	1.61767	-0.887062	1.28969	0.593103	-0.325218	-0.579518	-0.519212	0.769748	1.26531	2.34064	0.0371761	-0.477176	0.261287	-0.485242	0.0664661	-1.28694	1.58177	2.02647	0.0316767	0.573126	0.288	0.271999	-0.344072	0.281509	0.910557	-0.011705	-0.978368	-1.03966	-0.0077091	0.638283	0.568375	0.131994	1.67884	-0.470873	1.20112	3.09615	0.172003	0.107826	-0.380127	-0.627188	-0.108263	0.852852	-0.468995	1.27361	-1.18652	0.16316	1.04524	-0.28392
365	-0.92667	-0.312808	-1.33063	-0.736823	0.573642	-0.149639	-1.33568	-0.881298	0.16652	-0.808216	-0.765705	-0.86611	-0.0979179	-0.238612	-0.918772	-0.55252	-1.04822	-0.637567	-0.506297	0.359703	-0.978999	-0.502208	-1.39934	-1.06629	0.794	-0.242285	-0.95641	-0.542459	-0.917192	0.922329	-1.15131	1.14378	-0.99126	0.452986	3.81981	-0.930195	-0.436855	-0.124974	-0.161283	-1.45934	-0.408279	-0.134717	-1.04955	-0.918575	-0.693118	1.19041	2.24977	-0.760836	-1.30803
366	0.091602	0.106201	1.32377	0.154906	1.09619	-0.790179	-1.13157	0.00800469	0.49065	2.78547	2.3976	0.656259	2.15859	-0.0368866	3.77621	-0.306886	-0.836201	-0.556142	-0.173253	0.575368	-0.45477	1.27538	1.80195	1.01435	-0.688792	3.00564	0.0981452	2.24316	0.795482	-0.0995296	0.12831	-0.356806	0.15887	0.373044	-1.22973	2.73189	-0.614632	-1.16694	-0.210521	1.84356	-1.03896	-1.21413	3.17105	-0.359274	1.24291	-0.646707	-0.297006	3.74963	1.39348
367	0.962696	-0.397061	0.85015	0.0794184	-0.365949	-0.329847	-0.599588	-0.189271	-1.30724	-0.0271047	0.181575	-0.918678	-0.493087	1.69573	-0.682555	-0.806873	-1.20514	0.224495	-0.210899	1.20558	1.72095	0.609213	1.1497	-0.176391	0.199857	1.51133	-1.18829	3.48081	0.190094	1.09355	0.587002	0.27964	-0.372034	-0.858617	0.54647	2.51776	-0.360149	1.59017	1.14074	-0.035485	-0.587438	0.040032	0.0363046	1.06946	-0.0860607	-0.706328	-0.230495	-0.520177	0.333873
368	-0.711113	-0.0866864	0.0500907	1.50239	1.22893	-0.23712	-0.801248	0.358543	-0.561957	0.172417	-0.266175	1.29184	2.16433	-0.329356	1.55889	-0.0828041	-0.893282	0.627305	-0.564746	-0.325172	0.124304	-1.03978	-0.742663	0.460249	-0.752825	2.90856	-1.20961	2.26317	-0.65242	0.326497	0.0452819	-0.148543	-0.553328	-0.716901	0.285385	-0.321464	-0.109608	-0.777838	1.29751	1.30972	-0.761265	1.20772	-0.278991	-0.00587829	-0.479677	0.0955983	-0.0444069	0.463399	-1.06537
369	-0.243387	0.239403	1.15766	-0.17447	-0.31834	0.341489	-0.472579	0.109723	-1.41592	1.04862	1.48565	0.216921	0.782991	0.576307	0.332823	-0.49799	-0.368487	0.405551	0.461243	-0.492351	-0.133783	0.490495	0.212681	3.10227	0.81679	0.254339	-0.753631	0.0351384	-0.747862	2.55533	0.0877181	-0.806601	0.287561	-0.666278	-0.0466397	0.772185	2.29827	1.29579	1.56694	0.0588084	-0.20993	-0.83912	1.31462	1.09947	0.135147	-1.16193	-0.0138323	0.0933277	-0.433061
370	-0.551484	0.491485	-0.134915	-0.527598	-0.0991622	0.35195	0.653494	-0.52507	0.0415168	-0.277951	-0.96414	-0.953538	-0.580278	-0.580593	-0.307091	-0.57121	0.248475	-0.132021	-1.31774	-0.677173	-0.0376947	-1.3291	-1.08459	0.428952	0.705491	-1.09333	0.382208	-0.271721	-0.551208	-0.168849	0.0151103	-0.248528	-0.836187	-0.974174	1.3974	-0.753989	-0.365678	0.219467	0.10128	-0.742459	1.16766	0.478407	-0.619878	-0.233098	-0.337546	-0.394888	0.24647	-0.405274	-1.07739
371	-1.08619	-0.0909107	-0.823441	0.0717759	-0.287669	-0.688263	-0.797023	-1.34461	1.46467	0.651325	-0.0764587	-1.08887	0.194072	-0.234264	-0.247698	-0.597013	-1.25275	0.518317	1.04077	-0.261644	0.358509	1.27193	-1.77915	-0.364162	1.34025	-0.255823	-0.95349	0.581239	-1.1485	0.501949	-1.08346	2.99439	-0.598384	-0.713795	3.42527	0.871953	-0.320476	1.55119	-0.505088	-1.01531	0.383251	1.9341	-0.832516	-0.46282	-0.664088	-1.23309	0.691364	-0.853999	-0.830197
372	1.41264	0.880245	-1.25772	1.15244	-0.847511	-0.189055	1.97018	-1.40414	0.254783	-0.328643	0.234646	1.86481	-1.11953	-0.0471738	-0.791257	-0.147006	6.53e-05	0.521846	0.367137	-0.624957	0.893135	0.757702	-1.77666	-0.165348	-0.7077	0.490418	-0.899611	-0.907823	-0.451229	-1.07664	-0.840975	2.76666	-0.704335	-0.293711	-0.662098	0.916462	0.534737	-0.338262	3.00171	1.85202	1.66171	2.46422	0.346172	0.0622419	-0.739077	-0.539775	0.328573	0.0232099	-0.258232
373	-0.473558	2.23842	-0.822221	-0.0688939	-0.570515	-0.883314	0.0733677	-0.892256	1.38383	1.79162	-1.02162	-0.580865	-0.416721	0.378519	-0.269886	-1.04826	-0.567632	-0.364195	-0.455621	-0.620329	1.24273	-0.461339	-0.38083	-0.0503376	1.29149	0.441638	0.145797	-0.835911	-0.6938	0.66023	-0.796173	0.865932	-0.214824	-0.230546	0.085308	1.17698	-0.730724	0.118056	0.152458	-1.01393	0.593925	0.967297	1.01407	0.192013	0.280566	-1.1599	-0.455586	-0.79529	-0.164908
374	-0.189284	0.0321119	-1.09869	-0.485117	-0.632002	-0.622352	-1.42349	-0.0370004	-0.464335	1.3801	0.904069	0.0168669	1.0311	0.62979	-0.605186	-0.921435	-0.677484	0.435132	0.106172	0.793093	-0.280482	0.0457208	-0.342082	0.871213	-0.644538	-0.167867	-0.571975	-0.9516	-1.08983	-0.379009	-0.259636	0.363325	-1.00626	-1.00635	-1.03448	0.762317	-0.900886	-1.21892	0.0703763	0.176365	0.521674	-0.16113	1.85133	0.589356	0.193651	-1.17562	-0.970477	-0.328281	-0.380771
375	-1.01457	0.00202158	-0.92948	-0.470485	-0.396853	1.1398	-0.887076	-1.02456	-0.247294	-0.871056	-0.940452	-1.04744	-0.191973	-0.77608	-0.0808712	-0.890201	0.204058	-1.00209	-1.15638	-0.695335	-0.738493	-0.354655	-1.13741	-1.13573	0.215549	-0.992568	-1.07926	-1.35277	-1.01115	-0.551292	-0.964254	0.0114171	-0.756003	-0.441486	1.4201	-0.492494	-0.494949	-0.506451	0.205622	-1.51388	-0.539275	-0.362009	-1.09709	-0.888135	-0.844822	0.348435	0.30988	-0.693239	-0.969464
376	-0.414999	2.20825	-0.56237	0.606602	0.409132	0.546168	-0.629362	-1.29459	0.777962	-0.183072	0.112296	-0.352151	-0.108127	-0.554332	-0.239563	0.885215	-0.23851	0.523481	-0.256605	-0.162136	1.12883	-0.117106	-1.0891	-1.25581	0.715364	-0.301842	-0.0200924	-1.33388	-0.743299	-0.542721	-0.201466	1.63097	-0.462246	-0.419011	-0.194927	2.17076	-0.321532	-0.117885	-0.314318	0.302214	-0.194317	1.39334	-0.687477	-0.0666761	0.518167	-1.04985	0.597845	1.02175	-0.96893
377	-0.0323771	1.28991	0.27832	0.868829	1.49346	0.999262	-0.471939	-0.719351	1.26818	-0.0163076	1.48949	-0.598621	-0.882765	-0.178502	0.232058	0.875775	-0.276997	0.212786	1.53523	0.131435	0.708945	0.293982	0.410753	-0.053632	0.824984	-0.348077	1.80846	0.262648	0.0593116	-0.725633	-0.926533	1.3146	-0.33076	0.676395	-0.652154	1.30997	0.698288	-0.222197	-0.385001	0.547381	0.512846	0.671321	-0.487955	1.39879	2.38315	-0.522085	0.0636408	-0.496962	-0.282215
378	-0.773645	1.44126	0.954659	-0.424016	-0.146325	-0.355054	-0.897384	-0.805138	-0.96721	-0.349757	-0.794993	-0.873967	-0.402641	-0.161768	-1.08815	-1.02498	-0.444083	1.18013	0.0568938	-0.0411644	-0.0448486	0.13713	-1.79701	0.667574	-0.256584	-0.155681	-1.07731	-0.802774	-0.269633	-0.472554	-0.64535	1.11649	-0.856173	-0.523208	1.97978	0.664505	-0.685571	0.331736	0.183156	-1.12245	-0.0992705	0.00685331	-0.828397	1.01715	-0.817734	0.231426	1.19625	0.751336	-0.911902
379	1.02832	0.141615	1.35189	1.71177	-0.428725	-1.03591	-0.322793	1.19473	0.80488	1.10853	0.49071	0.949412	0.644959	-0.628299	1.29613	-0.646878	0.0978063	-0.742273	2.70399	0.376024	0.127395	0.918173	1.16796	-0.939747	-0.247577	0.826615	-0.794348	0.644998	1.6895	0.419253	-0.61399	-0.189169	-0.152107	0.843113	-1.24412	2.00566	-0.718839	1.07233	-0.442732	2.25756	-0.234556	-0.469547	1.39345	0.217699	0.573037	-1.06554	-0.14325	0.395951	1.07937
380	0.384398	1.32721	-1.08389	0.153138	0.583414	-0.57078	-1.2705	-1.10989	-0.925946	-0.494412	-0.970871	-1.17861	-0.710727	-0.749146	-0.430927	-0.157238	-1.17916	-0.729771	0.0242276	-0.661024	-0.319344	0.433771	-0.990775	0.397448	-0.124975	-0.294942	-1.16738	0.157438	-0.680472	0.762119	-0.884721	0.413491	-1.00901	0.143606	3.61361	-0.575946	0.87206	0.99226	1.13797	0.20847	1.97555	1.5893	-0.995902	0.986859	-0.503856	-0.663299	0.411068	-0.578263	-0.0256922
381	0.419869	-0.0987678	0.687952	2.7982	0.152456	-0.581724	0.549062	0.477943	1.25002	1.49025	-0.805291	0.573593	2.11799	0.302925	2.46126	1.06977	-1.03029	0.0858107	1.44553	3.12732	-0.759304	1.44571	-0.475496	0.396875	-0.355518	1.40017	-0.613745	-0.21938	-0.271052	0.645928	0.0957305	1.8464	-0.549049	0.276092	1.3761	0.407159	-0.715051	-1.14403	0.824959	1.14493	1.19574	1.1368	-1.03654	-0.147772	-0.022187	-0.276263	0.348684	-0.572323	-0.534732
382	-0.940527	-0.0943005	-0.892254	0.381723	0.977529	1.16834	-0.32259	-0.965665	-0.23468	-0.589358	-0.135133	0.223009	0.338837	-0.296572	0.659668	-0.118471	0.266522	-0.209428	-0.0910358	0.352533	1.0708	-0.698611	-0.781371	-1.27871	-0.269669	-0.511783	0.0247088	-1.29547	-0.535955	-0.963206	-0.815336	-0.110658	0.213125	-0.436591	-0.568495	-0.054425	0.119566	2.38002	-0.407144	0.489398	-0.40575	-0.25597	0.846899	1.01223	-0.345866	-0.128786	0.322936	-0.48587	0.309252
383	-0.409438	-0.76741	-0.277044	-0.476553	0.492882	0.525559	0.821752	0.27617	1.45373	-0.108296	-0.0958016	1.99457	2.11256	-0.414624	1.71669	0.810201	0.903684	-1.1293	-0.202507	-0.489063	-1.10037	0.453354	1.11874	1.29018	-0.429197	3.55875	1.75259	1.65374	1.65099	-0.756515	1.26223	-0.928066	0.971592	1.33066	-0.0755099	-1.0401	-0.825717	0.893545	1.48309	1.69411	-0.140157	-0.365197	-0.400225	-1.26025	-0.805281	0.287553	-0.798556	0.682208	-0.263226
384	-0.811372	-0.883792	-0.42536	-0.898553	-0.596567	0.269196	2.10866	0.322095	-0.585565	-0.936127	-1.01136	-0.544963	0.644013	-0.107632	-0.589543	0.802488	0.337122	-0.898496	-0.648447	-0.753875	-0.842831	-1.37908	0.657485	-0.391793	-0.440035	-0.537844	-0.747848	-0.981186	-0.335997	2.25407	0.662969	-1.03334	0.662935	-0.915512	0.820386	-1.17282	-0.91021	-0.198566	-0.0512979	-1.61499	0.7602	-1.26154	-0.192705	-1.32137	-1.08033	-1.23245	-0.445817	-0.683198	-1.21192
385	-1.03465	-0.49786	-0.775439	-0.816941	-0.870865	1.43781	1.30326	-1.38336	-0.717336	-0.919805	-1.1045	-1.1576	-0.150916	-0.633662	-0.976007	-1.21806	0.5345	-1.0288	-1.20282	-0.753875	-1.11778	-1.22688	-0.132194	-0.446731	-0.587814	-1.00062	-0.138396	-0.638734	-0.840358	-0.406569	-0.992668	-0.994546	-0.814519	-0.673092	1.99855	-1.04249	-0.363448	-0.883209	0.50691	-1.25154	0.343906	-1.37261	-0.962739	-0.572555	-1.08339	-0.843832	-0.211386	-0.754002	-1.27045
386	-0.134001	-0.523509	-0.693835	1.65847	-0.402548	-0.461194	-0.172988	1.06368	-1.23389	-0.0842395	-0.866525	0.143024	-0.118121	-0.234197	0.634304	1.27684	-0.598369	-0.535865	-1.07004	-0.392145	-0.800013	-0.528412	-0.743982	-0.0375214	-0.524472	4.03109	-1.32637	0.545254	-0.910092	2.08595	1.22146	-0.294751	0.131285	-0.484432	0.417664	-0.6317	0.635784	-0.74117	1.60467	0.0781365	-0.578526	0.0694788	-0.611221	-0.141927	-0.552735	-1.26685	-0.559086	-0.447822	-1.21018
387	-0.402004	-0.0864622	0.0392257	-0.713623	0.102479	-0.0982314	-0.268226	0.640279	-0.00114601	-0.62251	-0.201838	0.318774	-0.49025	-0.785099	0.413288	-0.601439	-0.00801543	-0.575305	0.0986385	-0.331881	-0.0123298	-0.445847	-0.379931	0.830324	-0.558841	-0.507343	-0.597033	-0.697401	0.141494	0.545742	-0.866533	-0.229088	-0.352888	-0.576531	1.04874	-0.269951	-0.508168	0.936343	0.389908	-0.490238	-0.775103	1.02381	-0.302794	-0.100804	-0.754808	0.890248	0.10947	-0.496894	-0.559075
388	-0.504195	-1.02934	-0.496561	-0.348677	0.43755	0.305949	-0.596483	-1.06997	-0.294773	0.851553	-0.884943	0.222293	-1.0269	-0.682274	0.287063	-0.690196	-0.5509	1.83016	-0.631856	-0.0634353	4.4913	0.408017	1.56133	0.0504611	1.30333	0.375808	-0.987427	3.1002	-0.149271	-0.253979	-0.203912	-0.0237133	-0.519834	0.83184	-0.370016	0.167739	-0.843996	-0.869673	0.835749	1.44763	0.883023	-0.870208	-0.619765	1.18361	0.418916	-1.05704	-0.948193	-0.766136	0.986439
389	0.553427	-0.0495864	1.65619	1.46167	0.329281	-0.811029	-1.15283	-0.537142	1.47745	3.342	2.08984	-0.200607	-0.47258	-0.431009	-0.460994	2.55586	-1.35289	0.634891	2.1461	0.288691	0.484021	1.18007	0.90075	0.982107	-0.455584	-0.471964	0.0443139	0.943531	0.0247943	1.61702	-0.531896	-0.70128	-0.265897	-0.675625	0.161227	-0.302304	0.4838	-1.1156	0.0311712	0.41357	-0.152911	-0.109905	1.59694	-1.16608	1.0255	-0.320731	-0.754003	0.0212993	0.364966
390	-0.210936	-0.850946	1.25012	0.402313	-0.159104	-1.06005	0.96939	-0.241525	-0.679244	-0.379003	-0.808396	-1.09656	-0.672923	-0.759207	-0.435591	-0.587013	-0.165837	-0.280896	-0.859563	-0.407295	-0.504445	-0.101525	-1.29854	-0.276991	-0.561233	-0.639778	-0.836322	-0.795672	-0.798064	-0.341987	-0.745218	0.339586	-0.906617	-0.615519	0.951706	-0.576462	-0.916097	-0.111907	-0.832198	-0.200807	0.597395	1.7884	-0.947967	0.685851	-0.704883	-0.634556	0.218539	-0.431633	-1.05936
391	-0.888512	-0.775038	0.778053	-0.891975	-0.597209	-1.25383	-1.32907	-0.821313	-1.30685	-0.864928	-0.883088	-1.0266	-0.269146	-0.46144	1.10082	-1.00218	-1.05381	-0.424977	-0.256125	0.545943	0.157811	-0.640031	-1.70598	-0.996031	0.124826	-0.970938	-0.885401	-0.463483	-0.51229	1.10534	-1.15834	1.55998	-1.03767	-1.00199	2.63146	-0.618409	-0.0220101	1.75077	-0.383947	-0.604991	-0.0934652	0.150798	-0.648824	1.71943	0.000261367	0.190323	0.486238	-0.832424	-0.678663
392	1.1185	-1.24805	6.24727	-0.809053	0.100428	0.222667	1.70621	3.3631	-0.0597375	-0.861685	-0.429253	0.714693	0.922131	0.419491	-1.32554	1.4303	0.1588	0.552485	0.0946542	-0.737634	-0.475467	-0.639873	1.63523	-0.40234	2.00123	-0.634434	-0.137253	-0.562313	-0.512901	3.21088	2.0975	-1.12402	1.74006	-0.753234	0.387429	-1.16042	-0.962462	0.954687	-0.592342	-1.289	0.688334	-0.59965	-0.646042	-1.25741	-0.703843	0.138006	-0.420983	1.28434	-0.667287
393	-0.897677	-0.422074	1.24243	-0.419361	1.01945	2.52472	-0.607917	0.715362	-0.790538	-0.888313	-0.790705	-0.416123	0.0333647	-0.720521	0.0710564	-0.827579	0.172899	1.43404	1.13807	-0.657048	-1.11394	-0.882752	-0.336016	-1.45274	-0.218271	-1.20545	-0.251324	-1.07783	-1.05213	-0.388928	0.0393913	-0.745191	0.0899192	-0.164036	-0.476419	-0.968557	-0.158345	-1.29956	-0.819791	-1.09475	-1.31941	-0.0542186	0.200587	-0.0105777	-0.295477	-0.0785157	2.00502	-0.760918	-0.348783
394	0.156764	0.578888	-0.428992	0.109708	0.292679	-0.19358	-0.531813	1.17478	-1.20098	-0.285174	-1.08399	-0.800952	4.12724	-0.790583	1.21649	-0.94771	-0.823615	-0.70123	0.186914	-0.154666	0.913785	-0.160815	0.702265	-0.313868	-0.515252	0.267411	-0.283051	5.61936	0.814828	1.1909	-0.420513	-0.59965	1.48285	-0.891059	0.271335	0.029628	-0.761271	-1.0377	0.966617	0.990538	0.100191	-0.722291	-0.250637	0.725282	1.70833	-0.344228	1.70499	-0.290254	0.520407
395	-0.663688	-0.826427	1.36973	0.512874	-0.303999	1.98692	-0.505738	0.24794	-0.217249	-0.857723	-0.187752	-0.997643	-0.289706	-0.764065	-0.646861	-0.952423	0.605136	2.00884	0.263528	-0.633686	-1.08963	-0.411221	-0.547803	-0.706905	-0.520972	-0.944688	0.615974	-1.30711	-0.985055	-0.654566	0.208595	-0.893162	-0.639621	-0.849421	1.10974	-0.83128	1.39178	-0.507833	-0.968652	-0.697649	-0.825643	0.0609889	-0.905393	0.28698	-0.52836	-0.906237	1.87894	-0.498425	-0.730459
396	0.0281899	-0.309901	-0.0545926	-0.567908	-0.691407	-1.06852	-0.729491	0.23522	-1.31833	1.89949	0.686701	-1.00273	-1.03761	-0.593661	0.803091	-1.27287	-0.629096	-0.304387	-0.709822	0.324896	0.964644	-0.572814	0.659146	-0.467664	-1.00607	-0.532677	1.56268	2.29426	1.2768	-0.473865	-0.176606	-0.923795	0.736762	-0.717538	-0.757545	0.20317	0.258945	-1.15686	-1.46355	1.20089	-1.24626	-0.738986	3.29184	0.0965684	0.396196	-0.902219	-0.485217	3.78738	1.24737
397	-0.503752	-0.665463	0.104608	-0.781073	-0.0884021	-0.90869	-0.881062	-0.0777271	-0.93376	0.171431	-0.748217	-0.957877	0.189164	0.0621758	0.76266	-0.508958	-0.888687	0.256342	0.547654	-0.664117	1.32353	-0.597	-1.68659	-0.968633	0.0404857	-0.799739	-1.22801	-1.36837	-1.16181	1.63229	-1.04739	-0.0165322	-0.949116	-0.797158	1.36129	-0.137755	-0.0570952	0.850228	0.994572	0.0678169	-1.31619	-0.291187	-0.84436	0.792975	-0.166167	0.511367	0.396164	-0.714189	-0.430457
398	-0.994539	-0.578248	-0.418922	-0.765453	0.94693	1.211	-1.23819	0.00870357	-0.423693	-0.935275	-1.07661	-1.10136	-1.10003	-0.757023	-0.324412	-0.000812557	-0.286179	0.551866	-0.153544	-0.656409	-0.828815	0.118285	-1.74068	-1.72066	0.276921	-0.973995	-0.936617	-1.19742	-0.967125	0.18193	-0.385129	-0.814673	-0.454388	-0.793466	-0.207129	-0.457609	-0.916905	-0.64829	-0.563732	-1.51219	-0.705735	0.694628	-1.07602	-0.976375	-0.609167	0.196428	1.43582	-0.81696	-0.831819
399	-0.694169	-0.534637	1.30259	-0.879699	-0.853247	0.046723	1.67072	-0.93756	0.553032	-0.698823	-0.232709	0.185129	-0.922049	-0.791454	-0.958037	-0.0149989	2.30931	-1.15288	-1.07744	-0.753875	-0.856999	0.0342968	1.03515	-0.0348529	-0.417802	-1.09087	-0.849747	-0.184325	-0.568086	-0.96839	1.50308	-1.049	-0.886108	1.20686	-1.14795	-1.12934	-0.451779	-1.17477	0.479232	-0.538476	-1.59878	-1.32215	-0.802143	-1.37843	-1.06347	0.00211573	-0.926011	-0.847429	-0.851474
400	4.48229	0.75417	2.04036	0.469009	-0.952706	-0.111301	-1.2723	1.60194	-0.105253	1.7616	0.672416	-1.05446	0.778876	-0.736542	-0.739821	-0.0524794	-0.924384	-0.594969	-0.709036	2.46725	0.133845	-0.115716	0.402905	-1.39463	2.99723	0.168687	2.108	0.511857	0.0194303	1.96575	-0.540237	-0.743736	0.0251703	0.41689	-1.2086	1.39218	-0.257916	-0.526635	-1.52266	-1.50313	2.22109	-1.47289	3.28048	0.655854	1.01759	-1.32779	0.656868	1.98529	2.40813
401	0.315571	-1.14878	2.87213	-0.553427	1.88617	0.100052	-0.17664	1.15177	-1.00496	0.219527	0.801624	-0.0261557	1.5902	-0.440098	0.563781	-0.390627	0.919305	0.475486	1.91822	-0.163355	-0.556501	-0.55473	1.73003	-0.542434	-0.780887	-0.545821	-0.892662	-1.00876	-0.317802	-0.134766	-0.33508	-0.813199	0.245816	0.627334	-0.440129	-0.38391	0.163603	-0.173479	-1.0639	-1.32537	-0.96893	-0.371079	0.485624	0.918736	0.506035	-0.509948	3.68863	-0.306973	0.122265
402	0.807007	-0.232647	0.0600579	-0.1249	-0.171878	-1.05294	-1.13804	-1.02728	1.186	1.00876	3.37698	-0.0853976	-0.639611	2.5505	0.0539316	0.971866	-1.50321	2.15326	0.593234	0.934665	0.768932	-0.849828	-0.865625	0.501155	-0.190247	-0.250863	1.97872	-1.05059	-0.712053	-0.764647	-1.18205	0.877426	-0.101413	-0.809273	-0.376002	0.248406	-0.729102	0.526067	-0.418126	0.699522	-1.34191	-0.0794651	1.03899	0.716468	2.24476	-1.31782	0.352092	-0.616927	-0.744738
403	0.0944322	0.482969	-0.391328	0.0401679	2.29816	0.204816	-1.11384	-1.00965	-0.187345	0.263787	-0.437559	-0.660937	-0.469627	0.788894	-0.14759	-0.435277	-1.24846	0.448882	-0.409736	0.556996	0.341247	-1.03897	-0.951089	0.665211	2.59134	1.81254	1.12342	1.46799	-0.459658	1.27214	-0.399769	1.54748	-0.00580013	-0.294081	-0.735037	1.63663	1.91168	-0.177063	1.11416	-0.0891569	-1.46947	-0.749068	-0.410953	2.15405	0.464147	-0.381408	-0.689154	1.46049	-0.935477
404	-0.398278	-0.552685	-1.23867	-0.628252	-0.635724	-0.733807	-0.336961	-0.658106	-1.3451	-0.489835	-0.931749	1.36513	0.913984	-0.213245	0.889303	-1.09445	-0.582475	-0.645868	-0.674559	-0.642052	0.878769	-0.874606	-0.708609	-1.36329	-0.687559	2.49448	-0.699466	1.83134	0.336957	-0.420352	0.0654885	0.499371	1.2252	-0.880786	1.1038	-0.332896	-0.973802	-0.927485	1.22606	0.687154	0.990045	1.14608	-0.546949	-0.635845	-0.165182	-1.05429	1.09096	-0.366693	-0.996865
405	-0.236691	1.09474	-0.554383	-0.0399365	-0.533583	-0.114886	-0.0108966	-0.356933	-0.414961	-0.665617	0.677246	0.667836	-0.266337	-0.0486559	0.319391	0.0962115	-0.100101	-0.758557	-0.456416	-0.315796	0.772817	-0.600275	0.389883	-0.231473	0.916374	-0.215872	-0.537211	-0.278905	-0.99737	-0.630863	-0.635318	0.363687	-0.463194	-0.580001	-0.487033	1.23749	-0.463973	0.497273	-0.153299	-0.890667	-0.164545	0.988802	-0.11036	-0.583476	-0.320132	-0.791722	-0.607697	-0.746121	-0.0385388
406	-1.01961	-0.840503	-0.154298	-0.716117	0.234525	0.903284	0.518661	0.0587972	0.255822	-0.686629	-0.395332	0.765637	0.535686	-0.385588	-0.760732	1.09264	1.34383	-0.958872	-1.41933	-0.683307	-0.0870993	-0.432946	0.620737	0.443384	0.839688	-0.685354	0.219307	-0.941218	-0.495744	-1.10848	-0.662939	-0.547666	-0.0664257	-0.549739	-0.161385	-0.0651876	-0.447692	2.4823	-0.655285	-1.31407	1.21777	0.395042	-1.03664	-0.743208	-1.047	1.18736	-0.871263	-0.760673	0.787879
407	-0.750061	-1.14199	0.141451	-0.897048	-0.530697	1.80634	1.5658	-0.263756	-0.806666	-0.933294	-0.602142	-0.718429	-0.232426	-0.39326	-1.262	0.0536773	0.710659	-1.00237	-0.743162	-0.732901	-0.933708	-1.16804	1.01036	-0.4715	0.363925	-0.900899	-0.448495	-0.574116	-0.807832	0.530146	-0.608519	-0.633242	0.77844	-0.912246	1.02148	-1.20168	-0.34443	-0.124052	1.26715	-1.42567	1.24236	-0.444095	-0.127699	-0.794932	-1.01889	0.243871	-0.350985	-0.811357	-1.12675
408	0.809523	0.743525	-1.40018	2.48486	7.57601	-0.328827	-0.939676	1.05988	1.37629	1.87334	0.570958	1.71676	-0.49935	4.72763	0.55806	0.134869	-0.8555	0.189716	-0.0571765	1.76265	0.374	1.20195	-0.880932	-1.14594	-0.873056	-0.0116126	-0.532725	-0.594212	-0.606655	-0.3491	-0.197362	0.657179	1.37102	3.11569	-0.897028	2.11871	4.33041	0.479619	-1.29348	-0.157437	-0.344048	-0.901763	0.914429	-0.99074	1.78856	1.19624	6.86975	2.23712	-0.587824
409	0.744638	1.03273	-0.203425	0.943681	-0.131689	-0.639986	-0.803081	-0.0949032	-0.807313	-0.439215	-0.40558	0.41215	-0.150825	3.25205	-0.749379	0.373181	-1.43901	0.715238	-0.672073	4.07191	-0.748765	-0.966389	-1.59545	0.0149216	4.83168	0.732231	-0.204082	-0.801298	0.821249	1.20363	-0.858019	1.80441	-0.980576	-0.923097	-0.161511	1.3285	-0.0273987	0.369437	0.169831	-0.216729	-0.821436	1.00812	1.59541	1.92803	0.771301	-1.07816	-0.78864	-0.464615	-0.769768
410	0.800482	0.793226	-0.658369	-0.614423	0.225677	0.178661	-1.07738	-1.03776	0.365197	0.474219	0.0568832	-0.482197	1.39042	0.778058	-0.216975	-1.04988	-1.29628	0.112338	-0.694207	-0.0895884	0.147159	0.416924	0.132778	-0.349858	0.463816	0.0659124	0.354875	0.154972	-0.451539	-0.74785	-0.937351	1.42026	-0.877345	-0.925851	2.33698	0.244818	-0.76243	2.018	-0.971231	-0.158663	1.41484	1.16419	1.55598	0.270061	1.08306	-0.656579	1.84133	0.885283	-0.141667
411	-0.57051	0.0689669	-0.0929415	4.45877	-0.843204	-0.674307	-0.400753	-1.41704	-0.810611	0.280188	-0.0397439	-0.941061	0.294702	4.1798	-0.969814	-0.612377	-1.25872	1.20249	0.641017	0.865471	-0.70653	0.737765	-0.935664	0.272041	1.33319	0.253332	0.386708	-1.05839	-0.299202	-0.383863	-0.675985	3.74649	-0.668023	0.0119527	1.752	0.907764	-0.112501	0.38672	1.04491	0.722813	1.25346	0.775554	-0.0666575	1.71391	0.267178	-0.478027	2.56313	0.150203	-0.595995
412	1.88111	0.529585	0.717737	-0.163679	0.246286	0.678709	0.00401541	0.944306	-0.11402	-0.855888	1.52156	-0.526658	1.39762	0.858371	-1.06131	-0.406755	-0.990593	1.56555	-1.06982	-0.117302	0.043645	1.36569	1.97884	0.364746	1.06961	0.966986	-0.248211	0.88614	-0.588819	0.866377	0.642531	-0.818271	-0.160064	-0.719039	-0.416427	1.51005	-0.553304	1.52549	0.501491	-0.0781039	0.452859	-0.924513	0.325135	0.555931	-0.439684	0.166245	-0.988714	-0.223374	1.39826
413	1.23871	-0.207474	0.355803	2.20592	0.718966	-1.0535	-0.419442	-0.564692	-0.117171	1.76021	-0.145783	0.595928	-0.993469	1.01996	-0.771061	-1.04288	-1.18238	1.148	0.790193	-0.193365	1.51001	0.592928	0.50605	0.246619	0.222339	1.11198	-0.652507	0.159591	-0.907032	1.91632	-0.343916	0.695478	1.0432	0.631073	-0.37891	0.721026	0.577991	-0.0532885	1.9784	-0.38084	-0.0338721	-0.596635	-0.550827	0.806012	0.72802	-0.932439	-0.399519	2.4928	-0.694435
414	0.810296	-0.760686	2.34108	-0.0274347	0.115023	-0.41995	0.0323169	0.111344	-0.202095	-0.309335	0.39633	-0.222054	-0.124289	-0.573984	-0.636301	0.0507346	-0.0396893	-0.442958	2.1579	-0.577958	1.07147	-0.718402	0.102122	2.29444	-0.967381	0.75883	-0.953746	-1.30746	-0.0741474	0.215036	-0.646078	-0.519389	-0.736932	1.31462	1.78717	0.168039	-0.562843	1.26094	0.487506	-0.485332	0.582306	-0.476699	-0.553471	0.331774	-0.31721	0.323894	1.54632	0.130359	-0.875737
415	-0.189856	0.749753	-1.21314	0.148314	-0.701498	-0.996213	-0.480787	1.29272	-0.660106	-0.491907	-0.60571	0.633536	-0.0499115	0.959228	1.54575	-1.26739	-0.458876	-1.03475	-0.194954	-0.0858253	1.12267	0.00204155	1.41194	-0.151004	-0.939061	2.6255	-0.615325	-0.511771	0.732473	1.66004	-0.413637	-0.690449	0.0992701	0.424254	0.739197	-0.554117	0.313561	-0.918177	2.046	0.743892	-1.38178	-1.00646	-0.0405826	0.00720185	1.56551	-1.41581	-0.177888	0.256026	-0.568825
416	-0.625419	0.806135	-0.554158	-0.778912	-0.438252	-1.16597	-1.29247	-1.242	-0.00386646	-0.273825	-0.6094	-1.27924	0.219985	-0.276814	-1.13782	-0.544475	-1.05453	0.642312	-0.434694	-0.535396	-0.523812	0.71118	-1.06871	0.531266	-0.621788	0.842468	-0.570157	-0.930205	-1.11616	0.790365	-1.19402	0.757505	-0.895825	-1.02978	0.238984	-0.65257	-0.858566	1.17997	0.933743	1.59171	0.29992	1.31479	1.17111	0.972747	0.512142	-0.903546	0.962443	-0.274196	-0.914875
417	2.53635	0.776244	2.34946	0.282895	1.97638	0.422469	-0.043024	0.338696	-0.823047	5.32926	-0.839427	2.1911	-0.67977	0.990696	1.21979	-0.839425	-1.02705	-0.438126	3.92083	-0.417342	-0.570388	-0.461595	-0.0506893	0.354366	0.327366	2.1225	0.114868	0.425862	1.53174	0.697172	-0.428935	0.427788	0.29605	-0.453561	-0.372365	-0.288403	-0.204833	-0.853091	0.250747	0.610077	1.17631	0.0759552	2.10214	1.4256	1.01012	1.12597	-0.511314	2.03681	-0.572199
418	-0.288521	-0.430779	0.323018	2.06038	-0.440446	-0.549782	-0.238054	2.35006	-1.37516	-0.609086	-0.361148	-0.952616	-0.336888	0.090807	-0.265039	0.134027	-0.609112	1.00253	-0.792691	1.99142	0.712521	-0.835338	0.157779	-0.484933	-0.412123	-0.0998396	-0.548867	-0.241515	-0.000455711	2.08413	0.618215	-0.0393303	1.21785	-0.946794	0.981455	0.570036	0.648409	0.19277	-0.629129	-0.512084	0.402153	-0.614481	0.0520035	1.24088	-0.0500582	-1.19914	-0.109149	-0.481935	-0.763505
419	-0.904129	0.156056	0.265687	-0.155015	-0.665755	-1.00784	-1.59925	-0.0289494	-0.571151	1.09473	-0.731375	-0.75732	-0.915152	-0.780931	-0.199597	-0.769189	-0.843692	1.55701	0.160889	0.21925	-0.313645	-0.584109	-0.901051	1.57367	-0.941798	0.0348155	-0.816508	-1.34708	-0.719107	-0.526399	-0.799569	0.846059	-1.02017	0.265113	1.7419	-0.548388	0.792423	0.823166	-1.10723	-0.284796	-0.650297	-0.0952812	-0.322228	1.66228	-0.0163601	-0.507744	3.38687	0.602684	-1.13114
420	0.118296	0.376081	-0.045196	-0.571878	-0.678187	-0.463968	-0.994466	-0.92762	-0.808748	0.231889	-0.429547	-1.0754	-0.471083	0.0825262	-0.666014	-0.520359	-0.830984	-0.571145	0.977378	-0.261587	-0.669134	-0.488957	-1.75309	-0.544021	0.181163	-0.16743	-0.71961	-0.887689	-0.865742	-0.230373	-1.12871	0.716055	-1.05973	-0.853405	1.17275	0.0386291	-0.478689	-0.561277	0.16906	0.976809	0.0849724	1.0589	-0.754759	0.981434	-0.678012	-0.665505	1.2717	0.255364	-0.489178
421	0.775079	0.510734	-0.518739	0.898041	-0.511374	-0.718534	-1.03928	-0.087353	-1.17567	0.0927418	-0.378476	-0.843925	0.234738	-0.212699	-0.48678	-0.830949	-0.869263	-0.608284	-0.171153	0.228837	-0.572443	-0.579316	-0.620385	0.445226	-0.377523	0.167499	-0.929763	-0.552196	-0.565491	3.0471	-0.0316475	-0.285303	0.0209151	-0.909311	-0.0116833	0.545154	-0.859425	-1.05488	0.0226885	-0.705089	-0.686444	-0.052563	-0.954476	0.395679	1.48984	0.231991	0.576815	-0.542897	-0.75928
422	-0.589337	0.34037	-1.34589	1.93342	0.464079	0.385008	-1.15405	-0.384046	-0.813838	-0.0299802	-0.829589	-0.643062	-0.949064	-0.3653	-0.571525	0.05197	-0.455426	0.0454968	-0.895768	-0.709752	0.895253	-0.302474	-0.823532	0.910484	1.50014	0.776297	-0.980736	-0.864995	-0.981112	0.229965	-0.464147	-0.421365	-0.988442	2.78593	0.968625	-0.983175	2.61719	0.257428	0.693501	-1.09289	-0.415362	0.303804	-0.847928	0.48459	0.649771	-1.11982	1.55535	-0.729872	-0.647762
423	0.621351	-0.160308	-0.487153	-0.889766	0.021519	-0.844635	-1.1622	1.38444	-0.840161	-0.564041	-0.00025161	-0.995827	2.86372	0.370985	0.860845	1.11682	-1.13803	-0.765242	0.868086	-0.676558	-1.00736	0.869722	-1.05104	-0.670651	-0.910084	0.742639	-1.07442	0.953452	-0.302656	2.78025	-0.645601	-0.276655	-0.649785	-0.449485	1.74021	-0.820838	-0.886607	-0.253593	-0.0193699	0.380173	-0.897503	1.33181	0.458002	-0.905626	1.4254	0.534389	0.198913	-0.424933	-0.599771
424	-0.409051	0.102916	-1.39423	-0.74233	-0.501606	-1.12776	-1.22346	-0.396829	-1.14938	-0.222157	-0.181095	-0.302817	-0.400416	-0.241969	-0.810002	0.107356	-0.850345	-0.23727	-0.933026	-0.00424809	1.45566	-0.915344	-1.65887	-0.106429	0.37736	0.145959	-0.440269	-0.121925	-0.85308	0.202776	-0.747672	0.564055	-0.985214	-0.876145	0.0171788	0.306633	0.945914	1.92591	0.819012	0.58217	-0.380122	0.493083	-0.433666	2.62179	-0.010885	-0.727915	-0.851267	-0.571961	-0.888007
425	-0.738311	0.336075	-1.10066	-0.759278	-0.0592775	1.52549	0.321357	-0.356966	-0.643178	-0.948047	-0.141609	-0.876737	-0.860326	-0.31089	0.555971	-0.268969	0.843068	-0.111833	-0.577368	-0.742386	0.555657	-1.10892	-0.31909	-0.348599	-0.986554	-0.30049	-0.375438	0.0205103	0.491025	-0.694654	-0.25498	-0.293387	-0.463474	-0.877822	0.405371	0.0570408	-0.282971	0.771616	0.0667094	-0.997588	0.418923	1.07677	-0.717271	-0.491287	-0.768702	-0.593358	0.0154858	-0.224826	0.275267
426	1.27998	-0.636024	-0.490816	0.649062	0.438156	-1.30888	-1.15002	0.231343	1.13263	0.527606	1.27578	-0.026008	3.7802	-0.678716	-0.537301	-0.3847	-0.61891	-0.981752	-0.627561	0.397309	1.03433	4.00649	0.43726	0.720851	-0.735724	1.28589	2.28488	1.57785	2.13572	-0.816482	-0.0630882	-0.777095	1.41347	0.265445	-1.19891	0.442255	-0.971541	-0.024483	0.34277	-0.0482987	-1.52837	-1.40373	1.65652	-0.740147	-0.239143	-1.13011	-0.0922751	1.96666	1.46721
427	-0.521874	0.307719	0.0593762	0.0813387	-0.901366	-0.982095	-0.755578	0.498241	-0.674806	0.00616054	-0.288128	-0.443118	0.346272	0.163739	1.29889	0.112629	-0.560529	-0.688662	-0.211112	-0.519382	1.21004	0.714583	-0.570232	-0.0102855	-0.322839	-0.588302	-1.17381	-0.297871	-0.870366	-0.0262741	-0.96641	-0.173248	-0.602903	-0.520475	0.653128	1.45495	-0.982407	1.10229	-0.612147	0.278929	-0.809442	1.25333	-0.461896	-0.721162	0.644664	-0.123575	0.942852	-0.858599	-0.733205
428	-0.312298	0.166813	-1.02536	0.158059	-0.54177	-1.47358	-0.576731	-0.74962	2.00192	2.15619	-0.860661	0.835953	1.00011	-0.534247	2.39221	0.351654	-1.26167	0.379667	-1.37064	4.16655	1.7061	-0.362926	-1.49993	-1.27953	-0.719724	0.90487	-0.513698	0.753889	-0.907158	-0.0379053	-0.727343	3.52493	-0.557574	0.22326	2.1116	-0.407597	-0.588411	0.943545	-0.185574	0.511295	1.83098	-0.0254253	0.288373	1.13319	-0.0656304	0.241096	3.13936	1.32363	-0.453671
429	-0.694033	0.223578	1.20238	-0.835024	-0.822256	-0.922628	-0.626905	1.92277	-1.06649	-0.0707882	-0.627587	-0.43007	1.11766	-0.77163	-1.0852	-0.807074	-0.560684	-0.835613	-0.829659	-0.715316	0.656938	1.85205	0.825851	-0.234977	0.470451	-0.105078	-0.797807	-0.944246	-1.09146	1.39558	-0.641583	-0.596111	-0.553921	-0.305328	1.52832	-0.636716	-0.588531	0.434573	0.355439	-0.225775	1.46845	-0.307499	0.740954	-0.598247	-0.532294	-0.040888	0.579276	1.29471	-0.815291
430	-0.95131	-0.964562	0.741008	0.55289	0.600201	-1.17379	0.0602507	-0.296059	-0.608223	-0.125689	-0.588012	0.675889	-0.236908	-0.582314	0.384224	-0.454699	-0.880151	-0.68288	1.22845	0.552388	2.4853	-1.0348	-0.735247	-0.0445785	-0.39444	0.824243	-0.935607	-0.205037	-0.152909	0.833824	-0.966574	2.60754	-0.515973	-0.390259	0.738922	0.861323	-0.291222	0.728424	-0.246967	-0.778746	-0.0260597	1.32957	-0.818586	1.00941	0.425788	0.165769	-0.153708	-0.735983	-0.733433
431	1.59364	-1.36958	1.56459	-0.853445	-0.885178	0.426032	3.49489	0.655421	0.0294207	-0.944921	0.127745	-0.0318343	0.0698938	0.671156	-1.42098	1.70813	0.679194	-0.128785	1.69174	-0.74124	-0.929377	-0.62701	0.841856	-0.538706	0.173156	-0.818684	-0.931986	-0.422545	-0.628717	0.774318	2.15156	-0.990082	2.38927	-0.45898	-0.257665	-0.955915	0.63718	2.0605	0.432402	-1.67824	0.74703	-1.17581	0.533782	-1.30011	-1.01341	-0.172847	-0.919749	-0.855501	1.20404
432	-0.742574	1.03632	0.2833	-0.172937	-0.582418	-1.26279	-1.00613	-0.939561	-0.897471	-0.343749	-1.10484	-1.02688	-0.17211	-0.59807	-0.375934	-0.490495	-0.706718	-0.165837	-0.630481	0.256837	-0.140423	-0.252228	-1.61566	-0.485322	-0.0741745	-0.971159	-1.20385	-1.01201	-1.1396	0.659406	-1.17437	1.33986	-1.05784	-0.820819	3.7403	0.103985	-0.315314	2.07276	-0.323875	-0.503218	-0.108963	1.12328	-0.424773	-0.737939	-0.624273	0.105686	0.492498	-0.481051	-1.21108
433	0.91811	-0.0546034	-0.935872	0.285809	-0.646317	-0.996661	-0.447642	-0.599458	-0.0322141	0.0877975	0.646399	1.02769	0.154133	3.23644	0.380929	-0.997588	-0.819559	-0.0665039	1.39607	0.158501	4.54614	0.524544	-1.24856	1.04714	1.70596	1.61988	-0.0831428	0.319339	-0.202747	0.238562	-0.336172	1.58959	-1.013	0.159525	-0.0121235	3.40452	1.7827	-0.029708	2.87195	0.452328	1.52219	0.693566	-0.320016	1.27829	-0.00514965	0.54528	-0.215758	-0.805972	0.278729
434	-0.526702	-1.33511	-0.0164208	-0.990357	-0.89077	1.00772	1.35297	-0.929144	-1.1374	-0.815559	-0.971118	-0.860682	0.577764	-0.466379	-1.06862	5.10986	1.46975	-0.554503	-0.600404	-0.708811	-0.6316	-0.445247	0.80837	-0.150426	-0.848523	-1.07284	1.62317	-0.32013	2.47182	0.181978	2.23737	-0.994054	2.76848	1.34968	-0.761561	-1.15724	1.19108	0.797984	0.826492	-1.61318	1.88712	-1.55886	0.141746	-1.20746	-1.1239	0.706528	-0.598511	-0.738088	0.798164
435	3.49429	-0.0306743	2.56197	-0.541367	-0.544031	-0.0160113	0.265566	2.49957	-1.04544	-0.599516	0.0462678	1.23955	2.49437	0.0662329	-0.944299	-1.08019	-0.61742	-1.24263	2.33194	4.00777	-0.716863	1.13039	2.04315	-0.701121	-0.856451	3.15628	-1.13764	2.17016	0.678284	2.45657	2.46688	-0.62878	0.91747	0.0609445	-0.597098	0.469095	1.243	0.943607	-0.236733	0.544245	-0.299389	-1.29873	1.73464	1.09574	0.294616	-1.23334	-0.870638	-0.633039	1.94625
436	-0.697418	0.971367	-0.987052	0.0488842	0.684598	-0.625929	-0.967886	-1.13707	-0.474125	-0.798314	-0.898136	-1.1717	-0.226492	-0.450735	-0.163266	-0.993729	-0.896774	0.201462	-0.827511	-0.743483	0.355816	0.651738	-1.10405	1.15323	1.06134	0.365754	-1.07762	-0.790401	-0.780217	1.11978	-1.07665	1.25461	-0.992681	-0.848233	1.4706	0.237629	0.272483	-0.401195	2.63887	-0.590884	1.31786	2.4363	-0.480296	-0.283638	-0.556452	1.50111	0.407658	-0.851824	-0.921326
437	2.04023	1.11416	1.5444	1.31529	-0.911237	0.417164	-0.664293	0.8322	0.752263	0.390087	1.6011	0.367204	1.06475	0.216893	0.885641	-0.333306	-0.885058	-0.344362	2.03165	0.827615	-0.0146519	-0.0332314	0.320795	3.16649	1.54078	1.94095	0.16507	0.0740284	0.589763	0.774476	-0.055615	0.157314	0.0451491	-0.374634	-0.806614	2.62495	3.49789	3.5071	1.61769	1.11948	-0.228584	-0.979042	1.65097	3.28364	0.396309	-1.10088	-0.258271	-0.205814	0.933953
438	0.459098	0.623964	-0.34871	0.296764	-0.961357	-0.567509	0.382734	0.527421	-0.65652	-0.334227	0.168859	0.183425	0.00487607	-0.279055	-0.836244	0.309306	0.753908	-0.271043	0.84845	-0.671901	-0.683297	-0.244929	-0.23205	0.443676	-0.245564	-0.654803	-0.0497779	-0.759597	0.931314	-0.503201	0.953463	-0.130995	-0.103788	-0.719078	-1.08925	0.2891	0.0343615	-0.139612	-0.219986	-0.596188	-0.300562	-0.00790084	0.18945	-0.667435	0.136148	-0.681157	-0.284404	-0.445479	-0.0407216
439	0.192321	2.51866	-1.20192	-0.0847729	0.614685	-0.780211	-1.39738	-1.27188	-0.63498	-0.269526	-0.859012	0.199217	-0.731688	0.137617	-0.715978	2.53527	-1.2875	-0.571222	-0.112954	0.828156	-0.0314966	-1.13401	-1.50323	0.166646	0.00989565	0.559932	0.509193	-1.07292	-0.483008	0.167187	-1.00476	0.852776	-0.807317	-0.993123	-1.00844	0.405364	-0.618055	0.196182	-0.540088	1.6975	-1.51021	0.00276374	0.0319033	1.70713	1.69143	-0.259824	0.445082	0.405437	-0.996015
440	-0.0734352	0.829108	-0.928623	-0.574487	-0.269067	-0.350309	-0.71094	-1.3565	-0.165057	-0.599539	-0.88511	-1.20785	-0.363078	1.5973	-0.818475	0.283484	-0.777967	0.671195	-0.469269	-0.604212	0.151128	-0.634793	-1.14967	0.30487	-0.0776759	-0.335448	-0.491992	-1.0443	0.350657	0.0617291	-1.11682	2.21513	-0.776587	-0.952626	0.476986	-0.554298	-0.161024	1.59311	-0.577122	-0.826928	-0.149836	-0.303899	-0.951151	-0.20061	0.682261	-0.342762	1.85583	0.299326	-0.869713
441	2.73699	1.02854	-0.515058	2.19888	-0.603839	1.40617	-0.216922	0.199314	0.745257	0.606049	0.0928423	1.37955	2.24391	-0.336858	0.158089	-0.0294231	-1.13776	0.0268322	1.46128	-0.689878	2.35222	-0.502437	0.391515	0.606134	6.20319	2.1265	1.07681	0.324829	-0.761169	2.10592	-0.632841	-0.205491	0.832229	0.229764	-0.796235	-0.897593	0.347387	-0.379021	0.572919	-0.618957	1.93407	-1.07599	2.48495	0.434304	-0.365507	0.307883	-0.935587	2.60422	0.732678
442	0.329984	-0.0219003	2.96641	1.80521	1.73718	-0.842939	0.0488656	1.2198	-0.837031	-0.539446	-0.832617	-1.19237	-0.113552	-0.771037	-0.356941	-1.25939	-0.109258	0.212547	0.905626	-0.109035	0.0368968	0.901868	-0.916578	-0.260373	-0.949051	0.228856	-1.17603	-0.641269	-0.791948	0.170274	-1.00934	-1.08526	-1.02764	-0.237658	0.101864	-0.11821	-0.613325	3.14712	-1.19553	-1.01114	-1.28571	2.29333	-0.168461	1.49868	0.0357576	1.28758	1.98681	-0.58129	-0.530235
443	-0.0617902	0.644418	-1.32264	-0.459102	-0.399264	-1.15876	-0.746333	-0.293889	-0.585295	-0.328774	0.764071	-1.12912	0.310116	1.05219	0.561913	-0.215733	-1.14295	2.20058	-0.799523	-0.186788	1.80715	0.408996	-1.08493	-0.656529	-0.150469	-0.0574708	1.85538	0.127358	-0.729315	-0.938472	-0.690946	0.1872	-0.823086	-1.03369	0.708351	-0.0889488	-0.870272	2.9371	-1.00644	-0.515252	0.615805	2.17436	-0.31522	1.72989	2.90355	-0.228174	0.362943	-0.22579	0.0748836
444	0.544016	4.36018	-1.26365	0.0237837	-0.0341911	-0.49972	-1.18501	-0.885107	0.282652	0.542195	1.66406	1.3892	-0.299401	0.238368	-1.24973	-0.681711	-1.05735	0.545683	-0.325974	0.122954	0.081639	0.0844897	-0.194558	-0.653009	0.866251	-0.775013	2.15696	-0.413923	-0.270683	-0.357822	-0.877931	0.36255	-0.0718941	0.88183	-0.727846	2.86741	1.1369	-0.620517	-0.454389	0.0899106	0.554168	-1.1921	0.528907	0.0487902	0.249235	-0.266233	0.21283	1.94876	0.547779
445	0.205979	2.26649	0.220627	-0.540361	0.888815	-0.8652	-1.25154	0.0408439	2.19245	0.114586	2.95049	0.115121	-0.0157623	2.81318	0.521247	-1.19377	-1.59888	-0.141411	-0.35668	0.570719	0.441946	-0.846639	-1.36559	-0.445294	0.267924	0.68782	0.479469	-1.13754	-0.324035	1.40618	-0.242572	0.0154507	-0.354816	-0.84003	0.80576	-0.110474	0.762837	2.6239	0.532685	0.541464	-1.21801	-0.23444	0.252308	1.00933	1.70943	1.46318	-0.972629	0.644259	-0.570782
446	0.241374	0.919893	-0.321232	-0.805338	1.34571	-0.935292	-0.819825	0.229508	-0.792593	1.48294	2.61521	-0.762406	-0.450409	0.401669	0.377788	0.149746	-0.682109	1.53344	-0.421644	-0.131533	2.17717	-0.475691	1.23864	2.09322	0.53327	1.02531	-0.501668	0.0270297	-0.640786	1.13131	-0.723423	0.722814	-0.307141	0.831758	-0.962568	1.96061	-0.81553	-0.193295	-0.0537997	-0.564477	0.417001	0.136118	-0.275033	1.01473	0.697579	-1.13582	-0.630544	-0.599046	0.341679
447	0.740619	0.523797	-0.285012	0.200168	0.0399404	-0.460661	-0.188709	-0.581459	0.387428	-0.698595	-0.636105	0.379169	0.330329	-0.552138	-0.0207534	0.69092	-0.743129	0.447584	-0.251289	1.95843	1.59152	0.622576	-1.02505	-0.889904	3.38663	0.848846	-1.007	0.330039	-0.746828	0.213822	-1.03873	2.84771	-0.816297	-0.523776	0.826693	0.592872	0.330401	1.08172	0.677471	0.435283	-0.12381	1.42346	-0.00694493	0.972523	-0.577513	-0.726711	-0.149306	-0.467848	-0.540244
448	4.58899	-0.840662	3.91606	0.503291	-0.702178	0.323883	0.899868	2.67674	0.455457	-0.598396	0.617008	0.697009	0.568056	1.56268	-0.558224	1.02847	-0.725106	0.766	2.41672	-0.564996	0.821072	0.459208	1.95699	-0.0902759	1.92743	1.01923	-0.507236	0.989865	0.228814	3.84686	1.60891	-0.874614	3.24464	0.142976	-0.888242	0.403158	1.1216	2.63614	1.80691	-1.26679	-1.01632	-0.192267	2.0763	-0.984304	0.00520426	-0.631761	0.628144	2.37245	0.669269
449	-0.38302	1.31522	-0.811492	-0.39208	-0.417598	-0.970843	-0.390301	-1.0418	-0.839044	-0.0191784	0.0947946	-1.01437	0.759897	-0.4725	-1.29453	-0.831818	-0.768677	0.330389	-0.980739	-0.104292	1.08248	-0.0490419	-1.00738	1.54651	-0.201747	-0.509974	-0.581606	-0.539971	-0.291786	0.0721553	-1.21342	0.0138121	-0.731043	-0.936217	1.11938	1.34749	-0.606771	-0.456861	-0.425322	-1.14948	-0.317347	2.57669	-0.105429	0.135725	-0.443116	-0.0663662	0.909477	0.00382399	-1.02518
450	-0.122489	-0.236995	1.0118	-0.513155	-0.98671	0.910311	-1.05589	-0.00932037	-0.364145	-0.42108	-0.140438	-0.647287	1.47367	-0.166812	-1.20602	-0.0875058	-0.153456	-0.428527	-0.139267	0.888509	0.132814	-0.814118	-1.1879	0.831845	0.216823	0.308402	-0.141392	0.211396	-0.0498082	1.64366	-0.699306	-0.304545	0.602305	-0.631142	2.83134	0.367015	0.142095	-0.415827	0.686441	-0.258465	-0.19676	-0.752975	-0.573881	0.786615	-0.794634	-1.34182	0.0256086	-0.531199	-1.02708
451	0.200159	0.648916	1.23581	0.182383	0.679962	-0.498994	-0.783942	0.790712	0.232806	0.393348	0.0627757	-1.03335	-0.498628	-0.34324	-0.575073	0.105171	-1.1506	-0.396273	0.122464	-0.501788	0.738144	-0.741318	-1.15945	-0.541516	0.10559	-0.162985	0.515221	-0.903174	-0.258717	1.1907	-0.997908	-0.591764	-0.385135	-0.995908	-0.470148	0.240141	0.114407	-1.28364	-0.805289	0.309797	-1.13748	-0.0887694	0.0854395	1.1476	2.11095	1.71655	1.10573	1.94819	-0.0765041
452	-0.881754	-1.12472	-0.184492	-0.922791	-0.395171	0.557713	-1.0629	-0.209853	-0.682506	-0.403357	-0.440646	-0.979962	-0.62481	-0.785882	-0.486678	-0.912995	0.338003	-0.395375	-0.749319	-0.578716	-0.873238	-1.32039	-1.31738	-0.644883	-0.899601	-0.92408	-0.735111	0.00629786	0.0129324	-0.632963	-0.752428	-0.0567899	-0.78584	-0.820578	1.07315	-0.597893	-0.802522	-1.1175	-1.09448	0.139957	-0.175948	-0.302225	-0.713276	0.580493	-0.924415	0.376833	-0.364457	-0.355083	-0.0999119
453	1.28463	0.565811	-0.955023	-0.762984	0.611891	0.273883	-0.683889	-1.21142	-0.18254	0.755205	-0.826315	1.49767	0.375748	-0.549136	1.40832	-0.593778	-0.245298	-0.198003	1.28668	-0.193493	0.327005	0.895251	-0.102692	-1.32635	0.363467	0.582637	-0.489278	-0.417704	1.73037	-0.558766	-0.991719	1.80099	-0.134262	0.94087	-0.838072	0.0271276	-0.599467	0.710283	0.976389	1.14357	-0.0075793	-0.496759	0.789457	-0.166609	1.50366	0.540818	-0.419703	2.18994	0.332667
454	-0.796564	1.00996	-0.351254	1.19716	0.139219	2.75414	0.886542	-1.08136	-0.00177997	-0.536586	-0.907244	0.243129	-0.603269	-0.426155	0.261077	-0.171336	0.163515	0.061934	-0.428051	-0.607584	-0.630114	-0.676482	-0.639592	-0.383214	1.24629	-0.25854	-1.01035	-0.466165	-1.06483	-0.146935	-0.819893	0.903469	-0.311168	-0.784295	0.913121	-0.571941	-0.538783	0.944697	1.53381	1.01036	0.060707	1.03465	-0.999854	-0.392735	-1.08585	-0.0231516	-0.54701	-0.698077	-0.317344
455	0.901592	-0.27713	2.49615	3.20634	-1.09595	0.459221	1.36048	0.455031	-0.0421938	0.662558	0.211208	-0.75594	0.946516	1.4514	1.06634	0.844249	-0.292206	1.5971	4.6318	-0.642565	-1.0795	-0.505596	-0.014488	-0.914645	-0.100788	-0.686781	-0.476965	-0.540031	-0.0163776	1.29591	0.0863824	-0.431723	0.877186	0.0453003	-0.158836	-0.828748	1.01849	2.05367	2.93811	-0.258226	-0.167917	0.765869	1.81554	-0.294659	-0.563928	0.245035	1.08433	1.86946	-0.157676
456	0.782886	1.81912	-0.516532	1.53315	1.39403	-1.00188	-0.984736	0.155571	-0.706589	-0.250414	-0.807743	-0.746348	-0.0758388	1.88388	-0.0432091	-1.0131	-1.06667	-0.465732	-1.23864	2.5833	0.0862467	-0.210971	-0.325463	0.433405	-0.373477	-0.306404	-0.419133	-0.48765	-1.11051	0.630897	0.231504	0.13498	-0.695662	0.0838655	1.04139	0.843103	3.19588	-1.06505	0.442371	-0.512833	-0.154214	0.954473	1.91477	3.08689	-0.202211	-1.39145	0.739342	0.880044	-0.532141
457	-0.870041	0.77275	-0.643994	0.580306	-0.953162	1.82152	0.349267	-1.23902	-0.57498	-0.915483	-0.255138	0.839137	0.595902	0.0856112	1.46525	1.05231	0.0235248	-0.0847425	-0.402196	0.297699	0.533945	-0.111988	-0.723448	-0.76573	0.0849243	-0.856701	-0.140262	-1.28079	-1.11223	-0.733447	0.595802	-0.135386	1.81536	-1.01851	0.0916321	-0.350213	0.806482	0.965884	0.729246	1.5403	-0.152062	-0.197444	1.15246	0.803271	-0.263602	0.124806	-0.31767	-0.716815	-0.519756
458	-0.925095	0.505515	0.494273	4.44897	1.18304	0.683778	-0.260978	-0.319676	0.382911	-0.170074	-1.0656	-1.28581	-0.177867	2.07674	-0.142703	-0.171785	-0.562587	2.17141	0.791319	0.626645	-0.434305	-0.418624	-0.869515	-0.34638	0.522815	0.147278	-0.455196	-0.635895	-0.99084	0.106385	-0.0763362	0.811863	-0.527363	-0.559015	-0.429778	0.138586	-0.709759	1.13522	0.190198	0.56724	1.03889	0.621663	-0.394431	0.647933	0.883811	-0.206518	0.928603	0.7516	-1.08794
459	1.60071	1.44844	-0.44817	-0.700311	0.61156	-0.559901	-1.16968	0.165349	-0.981148	0.883164	2.74292	-0.52912	-1.20705	1.80159	2.92149	0.0186655	-1.00325	2.01673	0.119301	1.70959	-0.533857	-0.576038	1.01872	0.0469439	-0.359659	-0.225225	-0.621196	1.00792	0.409392	0.336415	-0.236523	-0.554582	0.138778	-0.849482	-1.07442	0.0836206	-0.248714	-0.719573	-0.0712954	0.191402	1.36093	-0.667385	4.11512	0.990122	1.10863	0.744472	-0.698812	-0.0749451	0.059641
460	0.257507	0.379875	0.599243	0.0576955	-0.587387	-0.765893	-0.780557	0.112292	-1.27789	0.0983727	0.544791	0.325454	-1.15124	2.33795	-0.737281	-0.764062	-1.00433	1.05519	0.350304	0.930187	-0.351323	0.87398	-0.178851	-1.40018	1.57921	0.210753	-0.912745	-0.436489	-0.994058	0.554443	-0.674069	0.286828	-0.550729	-0.978429	-1.088	2.94837	0.0527084	-0.500928	0.74565	0.490105	-1.40174	-0.0420943	2.07582	1.80145	0.243323	-1.2791	-1.04126	0.325527	-0.599206
461	-0.494133	1.30603	0.901425	-0.129907	-0.278064	1.64046	0.872405	-0.0337872	-0.515149	-0.0287212	-0.240929	-0.0790099	0.369285	-0.465781	-1.29827	-0.703676	-0.724365	0.525112	0.014269	-0.749757	-0.209609	-0.233267	1.17745	1.43658	3.36834	-0.621165	-0.188945	-0.383049	-0.370366	1.33507	-0.244204	0.0317032	0.233699	-0.787537	0.0594263	-0.427948	-0.349889	-0.382177	0.127462	-0.986017	0.261055	1.62375	-0.445291	-0.501737	-0.702202	0.299711	-0.937603	-0.576671	-0.740791
462	-0.985529	-0.492043	-0.394052	-0.643487	-1.02079	1.6029	0.876518	-0.961496	-0.786831	-0.576991	-0.552822	0.0370916	1.20569	-0.693114	-0.875072	-0.571478	0.575346	-1.13682	-0.637837	-0.753875	-1.00464	-1.01118	-0.307828	0.0613578	3.07783	0.0702521	-0.627105	-0.836627	-0.866107	1.26285	0.294402	0.115218	-0.165294	-0.785288	1.90676	-0.87686	3.28407	-0.196989	1.65234	-0.440669	0.254764	-1.30164	-0.706839	0.512809	-0.921972	-1.03592	-0.576908	-0.578327	-0.696013
463	-0.319375	-0.638691	-0.208941	-0.822756	-0.934775	-0.252995	0.333263	1.3765	-0.516506	0.0444245	-0.820301	-0.500358	1.2224	0.703564	1.29233	-0.346561	0.285863	-0.967303	0.759079	-0.473692	1.06497	-0.344861	2.01347	0.724583	-0.934834	0.20193	-0.797604	0.291339	-0.342542	-0.456311	-0.0436201	-0.246926	1.42275	-0.800435	2.20647	-0.0976593	-0.792076	-0.231429	0.146286	0.191819	-1.13651	-1.36283	0.0554639	-0.78707	0.660012	-1.30683	0.781563	0.724652	0.485508
464	1.22512	-0.701485	-0.195726	0.59867	-0.0707068	-1.1674	0.00571113	-0.51293	0.447024	-0.369127	1.57216	-0.0386066	0.214198	2.36959	0.24497	-0.382543	-0.77335	0.796395	-0.218212	-0.599205	0.815125	-0.0882162	-0.449549	0.839719	-0.284748	0.955658	-0.262525	0.668727	-1.16753	-0.845776	0.671336	0.283939	0.0578898	-0.635356	-0.224067	0.0726529	-0.656397	2.1597	-0.53458	-0.110027	-0.0047301	-0.363002	0.00950115	-0.242861	-0.530214	-1.11198	-0.238564	-0.786946	-0.620077
465	1.99969	-0.176665	0.842156	-0.0142171	-0.0295173	-0.787504	-0.552762	1.70839	-1.16747	0.811348	0.209083	-0.0552445	0.463432	1.12663	0.0831815	-0.957082	-1.05623	-0.90618	-0.491075	-0.62156	0.876365	-0.14593	0.15646	0.202145	0.3962	0.915846	-0.930392	-0.623327	-0.575231	-0.463917	-0.496306	0.556266	-0.0158761	-0.86804	-0.846558	-0.140138	-0.905269	-0.59389	0.542562	-0.258559	0.204157	0.937173	0.76798	1.00567	2.02217	-0.982075	-0.667946	0.00388724	-0.120194
466	-0.68974	0.744516	0.452911	-0.387339	-0.227787	-0.798393	-0.795326	-0.0362047	-1.09068	0.323563	-0.72986	-0.934635	-0.396166	-0.491818	-1.09478	-0.680481	-0.990069	0.446295	-0.284147	-0.468909	-0.471116	-0.339199	-0.125135	1.17659	0.0826176	-0.626034	-1.26243	-0.244509	-1.1439	0.517309	-0.338003	0.208248	-0.670392	-0.0542202	2.35668	-0.224256	-0.242051	-0.618414	0.247504	0.189723	0.0428574	-0.53681	0.413559	0.379089	-0.0682507	-0.620873	1.71042	-0.711862	-0.831746
467	2.54761	0.16514	-1.3309	1.7696	-0.109991	-0.393629	-0.445925	-0.809825	0.694408	0.426575	-0.559284	1.3598	-0.91975	1.88218	-0.782537	-0.573393	-0.869745	0.12068	-0.20138	-0.614413	3.33408	0.696664	-1.09612	0.754803	0.698141	2.53567	0.142573	0.129037	-0.291598	0.345443	-0.416201	0.645756	-0.199406	0.222989	-0.671084	0.806795	2.03448	2.38524	3.13777	1.86378	0.977249	0.691193	0.88167	0.160322	1.49225	-0.780623	0.751586	-0.179391	0.909601
468	-0.600277	1.16509	0.251136	-0.72514	0.374368	0.92869	-0.865148	0.783943	-0.187545	-0.220717	-0.418529	-0.451317	0.811681	-0.511679	0.115114	0.289044	-0.533468	-0.61513	-0.411609	-0.695503	-0.162033	-1.34012	-0.266862	-0.627936	0.443538	-0.528714	-0.0536674	-0.856814	-0.32973	1.60308	-0.566682	-0.143714	-0.293052	-0.82538	1.33453	-0.373156	-0.462789	-1.28091	-0.500051	-0.283957	-1.46109	0.551058	-0.383393	0.0452805	2.22731	0.765795	1.71321	-0.472871	-1.127
469	0.683045	-1.04034	0.413568	-0.608143	0.877949	-0.606897	0.425945	0.468503	0.260349	0.32952	0.00534072	0.69112	0.146517	-0.687875	0.177157	-0.960959	1.14351	0.57815	0.883001	0.153882	-0.130933	-1.05851	0.158188	1.0606	-0.992442	-0.479221	-0.611334	-0.292891	-0.00899799	-1.10756	0.187792	0.0173793	-0.668875	1.98298	-0.80709	-0.729907	1.50758	-0.0578064	-1.59725	0.0453946	-0.514885	-0.306366	-0.636525	-1.02785	-0.632289	1.9509	1.4501	-0.138367	1.40376
470	0.793333	2.61556	-1.1647	-0.0182031	0.740256	-1.14024	-1.1615	0.329687	1.54369	-0.551024	-0.872743	0.545628	-1.00381	0.0715145	-0.887611	-1.46174	-1.08395	-0.262257	-1.15599	-0.72176	0.76853	1.16815	0.638398	1.67783	1.68115	0.0621802	-0.0369444	-0.958988	-1.08153	0.767426	-0.570332	0.3204	-0.981988	-0.0858224	-0.312283	1.95867	-0.578189	-0.447827	2.00934	0.0912613	2.8974	0.20692	0.0571684	0.235192	0.633064	1.03241	0.95426	-0.67831	-0.606801
471	0.12953	1.12854	0.339847	0.211227	0.213065	-1.28019	-1.55094	-0.485981	-1.41947	0.946239	0.450748	-0.52581	0.608374	1.13369	-1.25389	-0.688815	-0.886402	0.674838	-0.0863185	-0.650164	0.772175	1.2005	-0.227835	2.65979	-0.150021	-0.234057	-0.431383	-0.802376	-0.900417	0.00796475	-0.93951	0.539651	-1.03099	-0.96796	-1.28293	0.455215	-0.792871	2.58822	0.540163	-0.141109	2.55052	0.645566	2.29509	2.03811	0.323676	-1.28179	-0.563855	0.247941	-0.462747
472	-0.707456	-0.249085	-0.381217	-0.107733	0.029742	-0.903374	-0.387006	0.591303	0.480757	3.2078	2.854	1.87296	1.92946	-0.144142	0.571438	0.0510206	0.251824	0.00770051	1.21989	0.730566	0.312079	-0.422178	1.49136	0.72335	-0.550121	-0.0293156	-1.0207	-0.288411	-0.0923263	0.629433	0.00694371	0.852147	1.08096	1.86479	-0.178844	-0.252231	-0.851835	-0.0436112	-0.180186	1.32133	0.136261	-0.599075	-0.404054	0.0373728	0.258008	-0.838592	0.344185	2.3349	-0.198288
473	0.235432	2.13945	-0.964868	0.298745	-0.168313	-0.451656	-0.649924	-1.22827	-0.245687	0.412481	-0.29406	-1.12878	-1.20362	2.29154	-0.371257	-0.0237364	-1.06229	2.50213	0.635198	1.00081	-0.286789	-0.106314	-0.3363	-0.0403133	0.0408976	-0.676045	-0.433846	1.25738	0.104997	0.522536	-0.844625	0.52001	-0.964497	-0.913116	1.02741	0.224537	-0.901776	-0.0156714	0.214332	-1.13584	2.43426	0.820855	1.29582	-0.898597	1.03373	-0.858372	0.28635	-0.853569	-0.665558
474	-0.792016	0.204435	-0.873867	0.280698	0.89326	-0.547188	-0.744235	1.40949	-0.83312	-0.681404	0.0359009	-0.787146	-0.450228	1.9063	1.02719	-0.157369	-0.84396	1.28359	-0.282596	0.740952	0.470759	-0.703997	0.178822	-0.457083	-0.670194	-0.682043	-0.113187	-0.0032185	-0.787729	0.0854924	-0.355154	-0.18228	-0.128672	-0.897916	-0.894565	0.980688	-0.49732	-0.717524	-0.506401	-0.480616	-0.996392	0.469217	1.41701	1.74008	2.22864	-0.982661	-0.631706	-0.847073	-0.769175
475	0.291901	0.576988	1.42053	0.89129	1.06275	0.562085	1.72967	-0.678991	1.66924	1.21883	1.02823	-0.869176	-0.172192	-0.443933	-0.981183	-0.812542	-0.456385	0.605697	0.282911	0.185736	-0.338768	-0.621553	-0.294487	0.801563	-0.601804	-0.36336	1.08599	-0.556556	-0.569101	-0.977547	-0.731347	-0.511321	-0.309998	-0.545033	-0.699971	0.733067	0.275133	-0.106027	-0.78803	-0.873552	-0.919665	1.30243	0.0290524	0.863228	-0.504164	2.00146	-0.00139576	-0.672679	-0.983895
476	0.0509344	-0.483572	0.861339	3.72878	1.06618	-0.227641	0.458724	0.525411	-0.192611	2.12045	-0.564408	-0.60984	-0.239075	1.42825	-0.238119	1.05236	-0.817354	1.018	0.711671	-0.634833	-0.129068	-0.231715	1.13795	-0.0190299	0.262798	0.476612	-0.185496	0.329097	0.327376	0.993217	0.736893	0.616201	1.37528	0.62541	-0.559449	0.180537	-0.877787	-0.592079	2.02289	0.520402	1.21698	-0.0679854	-0.143451	0.333746	0.182851	-0.152003	-0.934463	0.976198	-0.0971798
477	-0.329018	-1.26304	0.951978	-0.516701	-0.128262	-0.00414197	-0.559181	1.10697	-1.14517	0.24972	-0.209748	-0.998469	-0.827551	-0.666991	-0.801092	0.189955	0.257494	0.125368	-0.344083	-0.60264	-0.557755	-0.909764	-0.744646	-0.136848	-0.785852	-0.582353	-0.983738	-1.0338	-1.09795	1.13647	-0.704214	-1.08575	-0.872435	0.0633693	0.0921436	-0.56823	-0.316124	0.0244556	-0.536146	-1.05745	0.164201	0.047881	-0.754806	0.354918	-0.279328	-0.622941	0.515395	-0.709152	-0.844384
478	0.408824	-1.21777	2.66343	0.845101	-0.790364	-1.0624	2.99697	0.473955	2.13098	0.527508	-0.789856	1.88611	-0.289127	0.816921	-0.88933	-1.11235	1.85655	1.27206	4.88036	-0.704081	-0.637411	-0.591824	-0.827894	1.33807	-0.76259	0.540789	-0.454932	-1.05074	-0.424743	-1.1603	2.401	-0.134615	-0.515967	0.13989	-0.97942	-0.0921271	0.754077	4.74651	-0.00430376	-0.610195	-0.663372	0.00207177	2.61148	-1.13373	-0.857658	1.44907	0.139495	-0.55375	0.0310263
479	-0.276758	-0.209536	-0.504607	-0.305311	-0.463072	0.0517654	-0.566326	1.44442	0.0666951	-0.762349	-0.452679	-0.497964	2.27593	-0.635939	1.54589	-0.274973	0.834036	-0.647913	0.813853	0.618528	0.0183945	-0.304757	0.951081	-0.0255587	0.0362062	0.213742	-0.442481	0.72745	-0.226383	-1.06028	-0.31763	-0.432137	-0.155333	1.67897	0.056509	1.12247	-0.112645	1.6181	-0.960502	-0.973304	-0.910315	-0.599316	-0.7278	-0.147129	0.821398	-0.248879	-0.428052	-0.483582	1.50462
480	0.926523	-0.701193	-0.232813	0.500851	1.6456	-0.541469	-0.710878	-0.721315	0.121137	2.70236	1.40274	-0.850033	-0.454533	0.816504	-0.32434	0.225135	-1.1748	0.100914	0.161561	0.594805	1.71157	1.25972	1.97035	0.163256	-0.688111	-0.318547	1.91557	1.10125	-0.879638	1.52379	-0.909765	-0.737549	-0.214926	-0.54991	0.0918056	0.496744	0.510064	-1.00439	0.250127	1.22158	-0.108496	0.418049	-0.525069	1.31927	1.79513	-0.922051	-0.628102	1.32554	1.60967
481	1.04709	-1.14383	0.196528	3.22545	0.590111	-0.654351	1.78437	-0.433101	0.965015	1.66412	0.997586	-0.434443	-0.3736	-0.00983974	-0.78499	-0.390763	-0.569206	0.0827236	0.482344	-0.476389	0.255489	1.60742	1.80861	-0.234733	0.0985886	-0.00572625	0.816805	0.442182	0.0963737	-0.0727214	-0.664215	0.239534	0.912335	1.58277	-1.03194	-0.48812	-0.0971493	-0.00710646	-0.372674	-0.872606	-0.0519655	-0.389712	-0.431462	-0.562337	-0.0683041	-1.32804	-0.667009	1.92695	-0.730557
482	0.0471482	0.6182	0.791746	-0.551023	3.47456	0.00581987	0.692489	-1.37133	1.09655	-0.0554328	-0.712489	-1.31932	-0.933125	-0.388577	-0.813872	-0.621427	-0.805616	1.31675	0.174296	1.7886	-0.0311262	-0.440035	-0.067661	0.663675	-0.14095	0.48225	-0.469819	0.390972	0.575877	-0.671818	-0.53207	0.221606	-0.759729	-0.927128	-0.0282726	2.94224	-0.537645	-0.787446	0.206509	-0.811034	-0.574955	1.75717	-0.764739	1.11861	0.416024	0.617046	-0.224721	-0.829635	-0.918137
483	1.38725	1.05862	-1.34856	-0.109557	0.109784	-0.798982	0.259163	-0.849991	-0.219571	-0.648724	-0.696918	-0.98438	-0.765616	0.247492	-0.730301	-0.193372	-0.996324	-0.116318	-0.890421	-0.604334	0.179596	-0.90512	-1.2797	-1.12999	-0.606454	0.697963	-0.532762	-0.285813	-0.323828	-0.217174	-0.771791	0.656314	-0.92143	-0.00837455	-0.758118	1.84998	-0.00516776	-0.498177	-0.0436477	-0.992253	-0.585323	-0.506668	-0.202293	0.538165	-0.195863	-0.690429	-0.0253793	-0.716885	-0.293743
484	-0.867415	0.133093	0.701168	0.596797	-0.388263	-0.448341	1.06985	-0.810597	-0.365614	-0.730488	-0.907432	-0.875668	-0.443138	1.14524	-0.223826	-0.798453	-0.244441	0.728849	-0.741262	0.617033	-0.0298712	-0.23571	-1.35664	-0.290825	-0.207006	0.904446	-0.891788	-1.05342	0.0300772	0.0409355	-0.959244	1.22994	-0.447941	-0.970251	0.114631	0.67861	-0.658077	0.580543	1.3177	-0.0789202	1.42396	3.10475	-0.798588	-0.278038	-0.326193	0.204644	0.0174643	-0.101891	-1.11295
485	-0.422616	-0.354186	-0.241711	-0.51075	-0.410963	-0.788922	-1.0324	-0.791929	-0.88078	-0.520831	-1.02687	-1.27241	-0.336865	-0.72076	-0.53898	-0.702415	-0.412379	-0.772108	-0.486673	-0.670898	-0.206751	-0.171647	-0.84666	0.00325224	-0.0589737	-0.500181	-0.643054	-1.01953	-0.931446	0.273886	-1.07398	0.237726	-1.00801	-1.02429	1.15768	0.0212574	-0.283226	-0.464338	-0.427077	-0.611285	0.373915	1.11201	-0.933333	-0.126416	-0.250205	-0.86217	-0.63074	-0.858683	-0.69762
486	-0.23819	1.15176	-1.33404	-0.687038	-0.106941	-0.887248	-1.11474	-1.20788	-0.380314	-0.260814	1.37911	-1.10132	0.079351	-0.683348	-1.18381	-0.876856	-0.985684	-0.140359	-0.674523	-0.219886	-0.0346	-1.05865	-0.675696	-1.68271	-0.484079	-0.844955	-1.14909	-0.540421	-0.233033	-0.814716	-1.01831	0.242577	-0.612286	-1.03086	0.676918	1.21873	-0.588655	-0.524248	-1.0428	-1.2292	-1.02307	0.578701	0.388859	-0.183662	0.299256	-1.34741	0.0784163	0.131479	-0.749049
487	-0.598477	0.253005	-0.0640405	0.737944	0.769455	-0.823957	0.462496	-1.04399	-0.16223	-0.506284	-0.960511	-0.981834	-0.226507	0.135781	-1.20731	-1.01847	-1.00857	1.43979	-1.13028	-0.237257	0.676	-0.312753	0.144378	1.5986	2.29952	-0.631203	0.207125	0.255802	-1.02731	1.18918	-0.930608	-0.151926	-0.333921	-0.823978	2.29198	0.105258	-0.421777	1.56448	0.269324	-0.666552	1.2476	2.3638	0.627732	-0.864797	-0.685438	-1.25329	-0.120919	-0.8378	-1.09004
488	-1.06793	-0.684226	0.84595	1.62928	0.0756713	2.08425	1.10173	0.368596	0.0830221	-0.0148169	-0.444918	-0.386921	-0.258071	-0.547064	-0.942957	-1.08577	0.574708	0.922001	-0.323039	-0.453208	0.0211825	-0.656492	-0.023511	2.00035	1.28165	0.415019	-1.16342	-1.28689	-0.647014	0.124745	-0.212005	-0.609623	-0.401534	1.2203	0.462077	-0.138519	-0.220352	1.27015	0.478255	-1.29436	1.27099	0.519639	-0.734189	-0.255724	-0.659226	0.67587	-0.131691	-0.490597	-0.912327
489	0.146572	1.62765	0.0513742	2.02685	0.312314	1.49457	1.75591	-0.617538	1.7665	-0.257516	0.860828	0.391186	2.21668	0.871829	0.226678	-0.0445015	-0.775544	0.261932	0.506165	0.110051	-0.389514	-0.220561	-1.29903	-0.511955	3.9716	2.70173	-1.09697	-0.731967	0.59066	-0.195447	-0.0304615	-0.382884	0.990414	0.499197	-0.299926	4.73981	0.836141	-0.0856946	1.34644	0.485009	1.06511	0.112195	-0.536825	1.12023	-0.564248	1.23957	-0.286725	0.360212	-0.878157
490	1.2652	2.99594	-1.42575	-0.518853	1.3669	-0.246653	-1.37159	-1.19053	1.57324	0.457155	0.671889	0.00531405	-0.0313957	-0.692797	-0.177469	0.2856	-1.27202	0.668375	-0.967701	-0.648368	-0.20591	-0.226163	-0.523155	0.947547	0.881398	-0.325522	3.21097	-0.821792	0.694754	-0.624287	-1.13719	0.313008	-0.876828	-0.234472	0.370577	-0.277226	1.99419	0.446544	0.0772422	-0.135948	0.762512	-1.0582	0.2872	0.08902	1.18186	1.84423	0.622188	0.712792	1.14128
491	2.10062	-0.0978211	0.708155	-0.526468	-0.961348	-0.635247	-1.04898	1.36803	0.03169	-0.643666	0.0542964	0.343166	0.752214	1.40264	-0.210335	-0.610105	-1.1987	0.509622	0.70217	-0.0668813	0.023547	0.652331	-0.42625	0.471133	1.49491	1.2507	-0.549295	-0.0984877	-0.389797	1.36224	-0.0663906	-0.736285	-0.376678	-0.404282	0.0230195	-0.510127	-0.251264	0.465509	1.55699	0.50397	-0.229827	-0.392755	-0.111714	-0.0479954	1.18388	0.121084	0.166285	0.00439119	0.125718
492	-0.965598	-0.054	0.0278157	0.40444	-0.658136	-0.968955	-1.45966	-1.06531	-1.07037	-0.0744462	-1.07287	-0.602811	-0.666641	-0.318912	-0.483097	-0.773449	-1.15298	1.29659	0.738234	0.649794	-0.920378	0.0018343	-1.83256	-0.281768	0.0304084	-1.03327	-0.828962	-1.19458	-1.15922	-0.456737	-0.944975	2.72612	-1.05117	-0.353469	3.70329	-0.58281	-0.873513	1.59169	-1.02236	-0.321444	2.77726	-0.107287	0.15319	-1.23927	-0.217111	-0.223561	3.52407	0.475292	-1.06088
493	-0.437865	1.31738	-0.770548	1.79235	-0.69609	0.0527235	0.0726308	-1.47532	2.7551	-0.23793	-0.755757	-0.581114	-0.248052	-0.420855	-0.116973	0.637688	-0.294817	0.193789	-1.09024	-0.220073	0.121981	-0.231339	-1.62314	-0.890385	1.1558	-0.324781	-0.917375	-1.05479	-1.00665	-0.292093	-1.11454	2.01511	-0.736876	-0.876106	0.236733	-0.408656	-0.144277	0.407368	0.770132	0.0708082	0.536595	1.96745	-1.10875	0.622586	-0.410575	0.267526	-0.197633	-0.0981476	-0.769901
494	0.887844	-0.553545	0.0993539	-0.443758	-0.341503	1.47912	-0.0598361	0.557261	1.09948	-0.464516	-0.180868	0.294592	-0.354762	-0.0580503	0.581769	1.94624	1.11565	-0.573114	1.89179	-0.599609	-0.62891	0.976609	1.9091	-0.969547	0.625891	-0.57737	-0.218533	-0.325636	-0.246231	0.0201497	1.33134	-0.546364	2.61351	0.129315	-0.883185	-0.699137	-0.0614235	-0.0444553	-0.936988	-1.06734	0.0341834	-0.0916321	0.85252	-0.829601	-0.680983	0.597046	-0.902202	-0.747598	1.45492
495	0.756694	-0.470146	-0.724664	-0.611866	-0.61132	-0.741507	-0.746851	-1.3576	0.804477	-0.402725	0.608736	0.787104	-0.986315	0.70929	0.594221	0.109399	-0.690588	0.36259	-0.421356	-0.199104	0.282095	1.74571	-1.18203	-0.595019	-0.72892	1.03831	-0.366145	-0.184615	-0.230807	-0.553955	-0.509369	0.330458	0.311711	-0.86197	-0.988515	-0.00097029	-0.341098	-0.618266	-0.661836	0.73125	-0.349216	0.859194	-0.501359	-0.859508	0.487549	0.268226	0.278828	0.783986	0.540097
496	0.657803	1.18603	-1.28548	-0.472705	0.47306	-1.15477	-1.4513	0.323991	0.337835	0.296185	0.42662	1.17789	0.495638	1.12588	1.78959	1.00556	-1.11958	-0.214575	-0.301173	0.950804	0.211742	-0.171563	-0.240074	0.840185	-0.121752	0.341776	-0.185348	0.376365	1.01473	-0.58453	-1.04871	1.16762	-0.946525	-0.648058	0.306143	-0.034414	-0.718093	0.141062	-0.280167	1.28562	-0.182694	0.911593	1.00715	0.546271	2.14534	-0.682203	0.358656	-0.68603	-0.380269
497	-0.237131	0.587429	-0.182489	-0.13326	0.0108115	-0.781309	0.742753	-0.304972	-0.279146	-0.630867	-0.514819	-1.01093	-0.0219683	-0.397328	-1.05896	-0.6228	-0.639529	-0.140585	-0.647527	-0.749519	-0.802612	-0.806997	-0.710216	-0.307079	-0.185206	0.369051	-1.23462	-1.04764	-0.90394	-0.337578	-0.542043	-0.81286	-1.00172	0.137242	1.32414	-0.626858	-0.832376	-0.417382	-0.629006	-1.58921	-1.18428	-0.677595	-0.837872	-0.74668	0.201664	-0.903407	0.139879	-0.700804	-1.31599
498	0.394437	2.265	0.619849	5.72862	-0.219082	0.234416	1.01934	-0.0946832	1.44547	1.45785	0.73867	-0.160968	-0.451313	1.80154	0.11407	-0.458956	-0.418723	1.83146	1.56518	-0.513925	-0.0129775	0.766741	-0.719722	0.235737	0.397201	-0.249076	-0.187032	0.566958	-0.915235	-0.477691	-0.357317	0.461666	-0.506508	-0.579857	-0.232789	-0.778414	0.170724	-0.00718224	2.42881	0.480944	1.55589	1.64597	1.58166	0.0147711	-0.604772	1.77768	0.95217	1.31044	-0.820411
499	0.0469696	1.13465	-1.59638	-0.775134	0.204049	-0.912666	-1.30505	-1.22831	-0.559659	-0.85805	0.902856	1.01781	-1.08906	-0.128416	-0.142641	0.151574	-1.15773	0.552683	-0.963252	-0.142262	-0.0707986	0.689281	-1.56951	-1.35723	3.07351	1.4176	-0.644791	0.0644836	-0.043104	-0.788918	-0.972598	1.65604	-0.608998	-1.00281	-0.943267	-0.00986285	-0.549897	-0.440551	1.53715	0.648861	-0.0139212	2.88803	-0.326422	-0.24311	-0.068371	0.876818	-0.668508	-0.718499	-1.19909
500	1.41198	0.257697	1.82269	-0.06103	1.58906	0.587602	0.199077	-0.769537	0.1342	0.762698	0.721261	-0.762992	0.468613	2.36511	-0.212807	-0.360907	-1.11324	1.93982	1.32587	0.933266	0.899126	-0.9089	-0.957292	-0.554581	-0.515762	0.45779	-0.509046	-0.324468	-0.574327	-0.647851	-0.898112	0.822909	-0.356187	-0.281416	-0.634876	1.93824	1.41592	0.375213	-0.75318	-0.236098	-1.21353	0.612998	0.478669	2.24014	-0.246755	-1.41944	0.765976	-0.394079	0.383853
501	-0.389569	-0.0995156	1.07035	0.28592	-0.878787	0.135972	-0.0109982	0.173791	-0.106327	-0.46798	0.812615	-1.02339	-0.685642	0.233171	-0.322447	-0.945165	0.341443	0.101403	0.101087	-0.411331	0.378273	0.120679	-1.09718	-1.46793	-0.00242358	-0.180623	-0.834771	-1.3458	-0.836385	0.255106	-1.0874	-0.580924	-0.298835	-0.857788	-0.275218	-0.620707	-0.0501325	1.42381	0.42426	0.50353	-1.14276	-0.297721	-0.234526	0.85673	-0.170954	-0.441748	-0.378047	-0.109945	-0.172374
502	0.314606	3.63121	1.71869	0.557424	2.22802	-0.2825	-1.13822	-0.683499	1.41276	3.55436	-0.678993	-0.415472	0.537405	-0.167249	-0.432555	0.657412	-1.24426	1.70244	-1.03003	-0.0911458	0.76109	-0.299361	-1.79874	0.140959	1.14517	0.147946	3.94698	-1.00711	-0.69641	0.807921	-1.12673	0.953628	-0.982233	-0.495146	-0.274259	0.58452	1.05979	1.01474	0.312451	0.405931	0.0957027	1.52855	-0.28048	1.90092	1.43641	2.8586	-0.320862	0.00893873	0.267118
503	0.0943161	1.04148	-0.446776	0.92154	0.321151	-0.777856	-0.742231	2.16996	-0.855369	3.49097	0.359683	1.52854	2.6143	0.807581	-0.704184	-0.875651	-0.134839	-0.412128	-0.285043	2.51241	-0.363879	-0.796091	0.023981	0.662794	0.0842542	1.52958	2.30255	0.121207	1.56883	0.14709	-0.438789	0.609421	0.840534	1.28901	-0.230447	0.0483118	-0.598669	-0.325818	-0.758914	0.810446	-1.36559	-0.55668	1.29923	0.0292547	-0.11061	-0.438531	1.30713	2.37415	-1.0151
504	-0.809239	0.898854	-1.05264	-0.139125	-0.329893	-1.00332	-0.867653	-0.611165	-0.425695	0.122617	-0.966107	-0.0311559	-0.531685	-0.185347	1.25937	0.50397	-1.08907	-0.79605	-0.089835	0.867141	0.89632	0.640626	-1.52414	-1.08135	-0.522484	1.16512	-0.598535	-1.15664	-0.828819	-0.386719	-0.358993	2.0981	-0.599724	-0.590082	-0.430457	-0.0943848	-0.179409	0.974639	-0.502145	0.554167	0.398219	1.04107	-0.027541	0.351773	-0.141392	-0.43757	-0.34596	0.173509	-0.830257
505	3.52162	1.28326	0.369067	0.726809	0.0526049	-0.543776	-0.636041	-0.70143	0.0140903	1.59231	4.21385	1.1275	-0.204495	-0.167297	-1.02758	0.0839604	-1.12466	0.700839	1.46169	0.469571	1.57524	-0.0152304	0.825931	0.206473	3.43297	0.282848	2.93299	-0.662074	-0.282718	0.566392	0.207396	1.11539	-0.241821	-0.352273	-0.442886	1.23765	-0.434616	-0.0230579	0.702539	0.268285	1.39019	-0.345316	1.27356	0.813016	2.00583	-0.119041	-0.763113	-0.101315	1.36221
506	0.324883	-0.0437144	-0.341448	0.544435	0.42538	-1.22015	-1.36159	-0.628371	-0.225463	2.91971	-0.783072	-0.621086	0.116076	0.534262	0.0201653	1.297	-1.54126	-0.311905	-0.719933	0.0216064	1.9042	0.956877	1.38648	-1.44818	-0.448939	0.398305	1.23061	1.00968	-0.897366	1.95434	-1.09159	0.635405	1.47784	-0.782215	-1.02772	0.27984	-0.97186	-1.24111	1.26468	0.163377	-0.871418	0.0672852	-0.514902	-0.481206	2.02485	-0.208364	-0.451336	2.62964	-0.416132
507	0.0682575	2.12064	0.0592229	0.200283	-0.0523058	-0.971234	-1.44681	-0.605211	1.54207	0.642413	-0.289696	0.0710392	-0.354976	-0.778829	-0.542445	1.28427	-0.724327	-1.00757	-0.658054	-0.438671	-0.236339	0.0173406	-1.49908	-0.413626	2.34817	-0.813623	-0.143035	-1.27326	0.990517	1.62439	-0.874601	1.10904	-0.648214	0.305132	2.01089	-0.190606	0.550783	0.713716	0.416074	-1.14705	-1.00862	-0.862866	-0.767165	-0.274164	0.621673	3.8227	2.74169	0.474801	-0.873137
508	-0.478261	0.119545	0.535769	0.214442	-0.349621	-0.78976	0.595512	-0.837943	-0.276004	-0.542869	0.288531	-0.249576	-0.375427	0.240115	0.903449	-0.0700872	-0.744083	0.503863	-0.423912	-0.302967	1.44598	0.579712	-1.80297	-0.821888	-0.537445	0.630579	-1.17499	-0.812949	2.10453	-0.654079	-0.785248	4.2728	-0.0855065	-0.612289	-0.558122	2.49218	-0.350495	0.347071	1.39229	2.59261	-0.543836	3.0958	-0.200601	1.58944	-0.289833	-0.427355	0.963958	1.59742	-0.841644
509	-0.465805	0.614515	-1.31332	-0.782329	0.203738	-0.986404	-0.879367	-0.981767	-0.184919	0.0641055	2.53459	-0.746817	-0.605827	-0.289761	-0.148574	0.410214	-0.900346	1.3083	0.189363	-0.172991	3.21156	-0.793405	-0.654001	-0.426839	-0.806493	0.99324	-0.978801	-0.967346	-0.757101	-0.33223	-0.813528	0.67775	-0.637532	-0.25518	-0.727778	1.83472	-0.269981	0.103065	1.08787	-0.234831	-0.435727	0.0377438	0.274102	0.749788	1.0789	-1.09166	-0.77958	-0.241348	-0.683204
510	0.196151	0.423396	0.971888	-0.693966	0.129453	-1.20642	-0.695817	2.12383	-1.0909	-0.0172836	-0.372322	-1.19295	-0.156428	0.184514	0.663624	-0.132716	-1.3461	-0.460115	-0.470443	-0.278957	-0.508802	-1.1443	-1.06845	-0.493799	-0.554328	0.44211	0.378756	-0.807014	-0.490889	0.327828	-0.70862	-0.369208	0.820528	-0.951775	-1.09567	-0.158563	-0.962468	-0.665861	-0.753669	1.05291	-0.134504	-0.417188	0.617212	0.962239	1.46202	-0.613117	0.354917	1.18282	0.112924
511	0.251573	-1.15406	2.47285	-0.571367	0.608832	0.581792	1.49579	1.06994	-0.307255	-0.893424	-0.652442	-0.856668	-0.268277	0.0720032	0.0523428	-0.954782	1.23989	1.55746	1.69345	-0.70712	-0.920131	-0.725285	0.400502	-0.179268	-0.557264	-1.05276	-0.314195	-0.361037	-0.357756	-1.0703	1.6919	-0.892563	-0.0510767	1.48489	-0.459513	-1.19007	-0.385288	0.877629	-0.741007	-1.32803	-0.630612	0.127559	0.603086	-0.722363	-0.97872	1.49727	0.339677	-0.0381857	1.13797
512	-0.721203	-0.218363	-0.313003	0.169507	-0.0962684	-0.531051	0.147893	0.850493	0.0751591	1.46581	0.312977	0.60132	0.523556	-0.454251	-0.272862	-0.368388	-0.395151	-0.00411728	-0.440474	-0.297883	2.11597	-0.600453	-0.347862	1.33785	0.127392	-0.117338	1.23753	0.332034	-0.573185	-0.401152	0.237005	1.39421	-0.204174	0.0716807	-0.334856	0.413286	1.26906	-0.213463	-0.235175	0.998275	-0.0601617	0.894714	0.535849	0.876815	1.43817	-1.02311	-1.00435	0.668338	0.0609358
513	-0.534864	-0.67172	-0.935973	0.0911891	-0.548209	3.10506	-0.717646	-0.932159	-0.784962	-0.533082	0.256733	-0.917343	0.173165	-0.336032	-0.0918301	-0.308061	-0.921553	-0.0676573	0.0453564	1.56094	0.472368	-1.20766	-0.65607	-0.705336	2.5239	-0.825275	-0.633956	0.611417	0.636913	-0.461811	-0.968731	1.30018	-0.775338	0.501067	-0.410466	-0.0367912	0.220803	-0.394652	-0.403268	0.201164	-0.980202	-0.0816734	-0.0829563	2.41129	1.33721	-0.735462	-0.384012	-0.444121	-0.367456
514	-1.03354	-0.108992	-0.452845	0.213436	-0.898845	0.688828	0.554394	-0.190539	-0.437605	-0.568552	0.287893	0.666648	0.689796	-0.512793	1.04739	1.10963	-0.420892	-0.29617	-0.80981	0.845067	1.08216	-0.689706	-0.572051	0.677417	-0.0453618	0.899292	-0.836667	0.601967	-0.702366	-0.712874	-0.102148	0.737644	-0.372003	-0.438249	0.964828	-0.521853	-0.624438	1.1241	-0.105835	0.835823	0.300862	0.14886	-0.493703	0.432357	-0.538425	0.783501	-0.761505	-0.137897	-0.339923
515	-0.308771	-0.0365855	-0.978828	-0.496865	0.469686	-0.93507	-0.930286	-1.24837	0.743811	0.474793	-0.327419	0.497039	-0.60964	-0.0136036	1.73717	1.54687	-1.21691	0.029966	-1.05175	1.12966	3.08411	0.207894	-1.11006	-1.37283	1.60661	1.49082	0.166415	0.0921821	-0.567978	-0.526566	-1.15726	1.31227	-0.195059	-0.976134	-0.675706	1.21309	-0.872922	-0.277168	1.43866	1.12511	-0.774759	2.48999	0.394387	0.262045	0.661759	0.350647	-0.683614	-0.579978	-0.288945
516	0.49335	0.692209	0.768731	-0.191088	0.600962	-0.418927	-0.671526	-0.549547	-0.603531	2.6902	2.80433	-1.01244	0.864708	-0.36019	1.61213	-0.115873	-0.920192	0.210753	0.442067	0.118667	1.79626	0.320271	1.47599	0.727868	-0.377309	1.31097	1.69279	2.16085	2.10019	-0.0464875	-0.331035	-0.0805131	0.332479	0.506059	-1.07221	0.423571	-0.738173	0.101173	0.124786	1.3318	-0.830868	-0.876215	2.64135	0.227741	2.03504	-0.647456	-0.171362	0.474974	0.639975
517	0.227437	2.02323	0.596619	0.210804	-0.0886152	-0.0685	0.176729	0.860239	1.17798	2.78925	0.277061	0.970799	0.302829	-0.218352	0.968619	0.596132	-0.0639034	-0.195338	3.08353	-0.632239	-0.855194	2.63908	1.8388	0.70508	-0.819195	0.728672	-0.0734608	0.629384	-0.171606	-0.163803	1.59599	0.212199	0.506859	4.01915	-1.2467	-0.395226	0.866385	-0.345138	1.76948	0.469882	0.861234	-0.780024	2.63868	-0.703866	-0.159456	-0.287603	0.315441	-0.0226696	0.738674
518	1.31128	-0.128116	0.551645	0.893717	2.30021	-0.213913	1.16229	1.27377	1.11566	0.496574	0.544373	-0.854466	-0.252012	-0.109561	-1.13055	-1.15334	-0.75028	0.583205	0.609907	-0.564642	-0.00205335	-0.866333	-1.27142	0.0255971	-0.754912	0.0109494	-1.27171	0.217472	-0.0731905	-0.0581597	-0.717412	-0.034957	-0.804158	0.846132	0.704316	-0.080134	0.919779	0.719447	-0.0637611	-1.37047	-1.35716	0.248479	-0.445642	-0.517411	0.900111	-0.562098	2.1022	-0.101533	-0.927073
519	0.208156	0.489089	-0.565613	0.480478	-0.119078	-0.831962	-0.0554261	-0.300023	-0.678495	0.159122	0.543758	-0.240877	0.853865	-0.464469	0.324712	0.185095	-1.07331	0.192818	-0.688672	2.71277	-0.557371	-1.10933	-1.32448	0.626862	0.0975605	0.449789	-0.687121	-0.460666	0.323728	0.0623951	0.243177	2.06226	0.378199	-0.725975	0.272227	1.40399	-0.429366	-0.768156	-0.419173	1.74589	-0.424531	0.543991	-0.920897	2.20801	-0.0670202	-0.506175	-0.456185	-0.443855	-0.672584
520	-0.453587	0.1832	-0.292346	0.86608	-0.323746	-0.501955	-0.0425585	-0.425556	-1.19054	0.746693	-1.06285	-1.19591	0.374537	0.51958	0.566842	-0.732937	-0.03253	0.77691	0.442325	0.924742	-0.281609	-0.126355	-1.1701	0.114372	0.0931469	0.927088	-1.17002	-0.222145	-0.426198	0.228385	-0.758557	1.51424	-0.475854	-0.74144	0.467881	1.02188	-0.311787	-0.024739	1.42879	0.473964	2.47796	-0.61766	-1.03199	3.06546	0.106008	-0.784449	-0.649658	-0.107004	0.0585665
521	-0.634754	0.221137	-0.472178	0.128863	1.3023	-0.151028	-0.806704	-0.410685	-0.307159	-0.60644	-1.0911	-0.689159	-0.0715945	1.47374	-0.287751	-0.974084	-1.13068	0.911505	0.282232	0.230425	-0.818644	0.609868	-0.293481	-0.312319	1.54086	0.596863	-1.22133	1.98638	0.224742	1.71001	-0.473711	1.32578	-0.628407	-0.866312	2.17778	-0.129645	-0.968187	-0.868121	1.74696	-0.604637	1.42109	1.40592	0.670528	-0.481064	0.696467	-0.314252	1.01251	-0.793352	-1.21208
522	0.535183	1.06154	-1.12264	-0.133937	2.99405	-0.153032	-1.33757	-0.999513	1.69264	-0.291542	0.813121	1.79784	-0.120746	0.152996	-0.377387	-0.344531	-1.46518	2.0842	-0.682284	0.602552	1.51666	0.292098	0.204261	1.47198	5.11633	-0.158716	1.15483	0.649965	-0.278465	-0.162792	-1.20537	1.31404	-0.779293	0.158479	-0.0882865	1.76858	1.00091	1.03474	0.20358	-0.741062	0.642442	0.091028	-0.554976	0.0512568	3.13304	0.580096	-0.226087	-0.628299	-0.437455
523	-0.0789222	-0.491322	1.51126	0.241775	-0.575652	-0.440427	-0.917305	0.399283	-1.16722	-0.110838	-0.787856	-0.361899	1.85609	-0.163898	-0.768438	-0.615859	-0.790117	0.610701	0.0889214	5.78235	-0.467064	-0.0905765	-1.23693	0.12472	-0.493822	1.32492	1.09533	-0.395027	0.163975	3.79021	-0.481501	0.285372	-0.126504	-0.486856	0.834375	1.08595	-0.256633	-0.937951	2.08562	1.85654	0.786078	-0.163499	0.271098	2.77012	-0.120001	-0.897437	-0.660452	-0.125375	-0.513203
524	-0.723605	-0.600082	0.326607	-0.247729	-0.335515	0.156748	-0.0910531	0.601007	-0.0159478	-0.614395	0.625964	-0.664734	-0.167699	-0.554871	-0.0895341	-0.713335	-0.127099	0.345915	2.04243	0.300255	-0.134808	-0.976916	0.187892	1.1678	-0.369593	-0.348316	-1.25475	-0.415502	0.195947	0.165271	-0.077292	0.664263	-0.0299999	0.143119	-0.350148	1.10398	0.0436572	-0.48352	-0.728566	-1.31586	-1.34171	0.061868	-0.0503753	0.40951	1.42908	0.287049	2.20767	-0.299065	-1.07982
525	1.27871	0.793669	-0.966275	0.0678008	1.6918	-0.612429	-1.21889	0.502656	-1.02952	0.969434	0.554919	0.2803	-0.680967	2.39039	1.47328	1.06832	-1.48027	0.931275	-0.463975	2.99462	1.42825	-0.648083	-0.261798	0.109033	-0.459702	1.08813	-0.148375	-0.00292337	2.58743	-0.430388	0.443931	0.552885	-0.280916	-0.646895	0.138353	1.00352	-1.00192	-0.801414	0.030828	-0.640764	-0.759942	0.384093	2.39156	0.224596	1.41868	-1.00325	0.32376	-0.249879	-0.74585
526	-0.627479	1.93503	0.0921071	3.13565	0.546012	-0.499476	-0.157828	-1.15409	3.0724	1.34388	-0.369145	1.1131	-0.808699	0.492443	0.0494863	-0.243355	-1.239	-0.0560597	0.020435	0.584892	-0.71698	-0.155192	-0.309257	-0.683162	0.598144	1.03397	0.1382	0.197041	0.0503628	1.03252	-0.602631	1.49311	-0.175392	-0.555728	-0.714549	0.309631	0.107481	-1.12916	0.517067	0.730867	-0.141407	1.57188	0.834438	-0.0367378	0.584187	-0.444983	0.219055	1.54399	-1.30009
527	-0.405774	-0.2326	-0.721654	0.955321	-0.0984128	1.68189	-0.543552	-0.690873	-0.493695	-0.352126	-0.375227	-0.909765	0.693275	-0.538769	-0.840364	0.937652	-0.103271	-1.16687	-0.209127	0.616001	0.199161	-0.519793	-0.668943	0.7934	1.27289	-0.398642	-0.240774	-0.451911	-0.765593	0.143922	-0.604181	-0.148377	-0.411413	0.0751536	0.605861	1.18002	0.468426	-0.2563	1.19824	-0.964261	-0.666375	0.85828	-1.0104	0.973956	-0.226789	-0.574775	-0.736317	0.17868	-1.00417
528	1.33554	-0.229585	1.14168	0.56135	2.15817	-1.00531	0.236158	-0.0523029	-0.0980041	-0.104526	0.619781	-1.06039	-0.9429	0.407703	0.083023	-0.872101	-1.12736	0.335784	0.108228	-0.0223086	0.167807	-0.0233476	-1.64018	-0.791912	0.340189	0.237299	-0.92746	0.465603	-0.768894	-0.465503	-0.750106	1.20918	-0.487147	-1.01642	-0.405669	1.41769	-0.204802	0.701587	0.559822	-0.39231	-0.850975	2.11326	-0.092851	0.771378	0.752332	-0.396044	-0.557198	0.215709	-0.765068
529	0.340915	-0.100042	0.302796	0.114528	0.252381	-0.277876	-1.15676	1.27039	-0.480264	-0.352047	2.50633	-1.1422	-0.930249	0.921782	-1.00308	0.503726	-0.812314	0.790962	-1.1186	2.058	0.130197	-1.48122	-1.12216	1.13299	-0.375798	-0.187185	0.877668	0.0619201	0.946654	0.378606	-1.16445	-0.380082	0.00449717	-0.863739	-0.623123	0.818953	-0.618044	-1.52597	-1.55001	-0.980302	-0.867644	0.782623	-0.739711	2.71587	1.34902	0.623279	-0.540136	0.607125	0.578612
530	-0.597593	-0.198679	-0.69231	0.585227	1.3583	-0.434064	0.510485	-0.690861	0.90425	-0.025396	0.351903	0.677344	5.18483	-0.595326	-0.315215	-1.22189	-0.347913	-0.158755	0.0872407	-0.507556	0.726893	-0.439299	-0.801348	-0.825359	-1.0231	1.64548	-0.0299758	-0.155246	0.0370106	-0.788866	0.313454	0.0316074	-0.734952	-0.956804	0.0883987	0.856095	-0.113184	0.543184	1.11008	1.69663	-0.802868	1.64536	-0.244568	-0.18265	0.228954	0.528626	-0.218869	-0.825048	-0.683939
531	-0.215435	-0.577815	0.660688	2.56268	1.60457	-1.05602	-1.16581	1.29845	-0.868999	0.494833	-0.411159	-0.866758	-0.00287663	-0.251603	1.23207	-0.662246	-0.800199	0.0699163	-0.756902	3.58514	2.68029	-0.352934	1.65169	0.0733904	-1.00663	0.0449806	1.91434	2.60726	0.326385	0.666671	0.176846	-0.823582	-0.18147	-0.134836	0.0304295	1.97246	0.321692	-1.35617	-1.0214	2.46558	-0.62841	0.21442	1.55396	2.11961	0.801063	-0.893587	-0.491055	1.52427	-0.520133
532	-0.228283	-0.608977	-0.301645	-0.496208	-0.182539	-0.740238	-0.199067	-0.38344	-1.09011	-0.752223	0.718257	-1.02889	-0.97961	-0.581706	-0.177907	-0.925024	-0.578735	0.799899	-0.453402	-0.314763	-0.554572	-1.10482	-1.71126	0.682821	-0.0690954	-0.947655	-0.829337	-1.16449	-0.771978	-0.751555	-0.995065	-0.0373691	-1.05973	-1.03125	2.20026	-0.79826	-0.818445	0.981867	-0.514291	0.0301819	-0.493268	0.450191	-0.692464	1.19558	0.415608	0.689965	1.23476	-0.61945	-0.952178
533	2.17676	-0.109658	-1.38815	-0.121013	0.982369	-1.0476	0.604042	-1.35216	-0.434903	-0.281873	-0.709534	-0.171488	-0.561829	0.0303409	0.587776	0.954284	-1.50466	-0.184738	1.43945	-0.110817	-0.058539	-0.955391	-0.294104	-1.49846	1.20071	0.519451	-1.05171	1.766	-0.8924	-0.363541	0.00341788	-0.282409	-0.82737	-0.594712	0.109048	3.19905	0.667166	-1.13242	0.588851	0.805301	-0.0760884	0.165657	-0.601821	0.356426	-0.0682115	-0.901036	-0.508176	-0.670388	-0.972922
534	-0.392914	-0.604597	-0.425015	-0.217984	-0.205885	-0.293196	-0.417914	-0.220322	-1.11517	0.255145	0.373195	-0.772597	-0.504191	-0.506685	-0.230203	-0.632842	-0.344158	-0.408853	-0.514167	-0.12715	0.022284	-0.927146	-1.36771	-0.384026	-0.585777	0.73702	-0.561538	1.22141	0.588461	0.755355	-0.500537	-0.0586108	-0.359378	-0.449537	1.1365	0.0179248	-0.69624	0.0195205	1.06534	-0.908009	-0.558615	0.87373	-0.427952	0.466897	-0.599085	-0.089976	-0.221903	-0.733463	-1.1328
535	-0.281586	2.64345	-0.0355459	0.585127	1.14222	-0.868794	0.441367	-1.18989	1.07015	3.8799	1.47958	1.30539	-0.234075	0.367241	-0.107871	-0.513454	-1.37861	0.923849	0.197648	0.566356	-0.46388	0.535568	-1.01265	1.26268	0.962905	1.87875	0.118667	-0.354331	-0.338346	1.52588	-0.222189	0.810785	0.646705	-0.548198	0.0755487	0.700443	1.72158	-0.988527	2.20434	1.44288	-0.436553	0.700872	0.553899	0.840684	0.200267	-0.0761339	-0.90651	2.15625	-0.312346
536	0.776461	0.452711	0.740635	-0.777767	-0.404462	-0.543204	-0.573088	-0.521352	-0.592827	0.805425	1.94781	-0.617523	0.247482	-0.491468	0.0381329	-0.0661164	-0.958618	0.436442	0.22881	-0.0219241	0.000777143	-0.908602	-0.166305	2.47314	-0.0587362	-0.382712	0.6481	-0.713352	-0.503193	0.450948	0.0884728	-0.436359	-0.888022	-0.70402	0.71644	1.31937	0.687048	-0.145091	0.815288	0.291549	-0.940015	0.129648	0.843501	2.25482	-0.230259	-0.330869	-0.513658	-0.791064	-0.0751691
537	-0.551003	-0.462438	0.393445	0.238658	-0.300838	0.0917312	-0.139642	0.426117	0.735175	-0.455259	0.485293	-0.192472	0.646925	-0.720079	-0.595185	-0.866466	0.250293	-0.555423	-0.296274	-0.0868261	-0.755628	-1.06984	-0.386783	-0.374982	-0.11549	-0.92224	-0.544753	-0.769885	-1.07577	0.699228	-0.7031	-0.766631	-0.945004	-0.464815	0.528526	0.52639	0.159222	-0.934201	-1.21028	-0.737753	-1.18606	0.552502	-0.726798	0.657831	-0.25999	-0.669979	-0.272477	-0.68509	-0.626717
538	0.0592697	1.30741	-0.385249	0.812475	0.981455	-0.679622	-0.0376211	-0.948698	-0.194569	0.602905	-0.53451	-0.781321	1.05446	-0.454232	-0.430506	-0.29217	-1.2733	0.0108183	0.154916	-0.350401	0.817366	2.71771	-0.359577	0.771481	1.07159	3.26504	-0.292823	1.36563	2.01845	0.946441	-0.186953	1.43734	0.0708109	-0.53724	-0.0684511	2.22093	-0.0532957	-0.305397	2.4835	0.456845	-0.817542	0.550472	0.308414	1.88638	0.945936	-0.54222	-0.767188	1.78815	-0.495313
539	1.83413	1.42148	-0.297565	1.09729	4.22493	0.12801	-1.55663	0.852756	3.72085	2.51645	4.68716	2.33297	1.45952	8.63054	0.904177	-1.20407	-1.71291	0.500526	0.65451	1.49313	0.0532899	1.37726	-1.15454	-1.84645	2.19322	0.868946	3.88337	-1.14283	0.0942589	0.314527	-0.683112	0.0630052	-0.509195	-0.511717	-0.330328	3.09634	5.22724	0.370532	-1.18284	0.635808	-0.120954	0.419717	-0.108998	1.33688	0.427921	-0.895708	3.63587	0.133048	0.626156
540	-0.57491	0.550262	0.642505	1.01079	2.06097	-0.467904	-1.47457	-0.683465	2.90551	2.29977	0.983797	3.86392	-0.645906	1.67775	0.597861	-0.611971	-1.27938	-0.471839	-0.828471	-0.0308052	-0.874218	0.400582	0.400899	0.130522	-0.539219	0.696879	2.56869	-0.121504	-0.778417	0.0196002	-0.801229	0.0271367	-0.00676798	-0.564403	-0.889315	-0.462589	1.28254	0.123268	-1.4144	0.753587	-0.875779	-1.33805	3.72877	-0.764683	1.52823	-0.213838	0.906221	4.7583	0.56069
541	0.424887	2.26768	-0.917845	0.207183	-0.0978044	-1.15624	-1.45424	-0.993939	-0.634332	0.253091	0.119377	0.453122	-0.740837	3.54629	0.580442	-0.0420897	-1.38839	1.1732	-0.0766416	-0.371198	-0.63218	1.21366	-1.09981	-0.392844	0.367516	1.27106	0.332792	-0.583201	-0.27463	-0.209323	-0.407294	0.435077	-0.755109	-0.233212	-1.10217	0.758472	-0.0690794	0.810206	0.659796	0.352751	-0.35019	0.43337	1.52788	0.0788314	1.41252	-0.586003	0.0101482	0.615545	-0.60645
542	-0.152791	-1.18416	0.178967	-0.33615	0.972398	-0.0682403	-1.25706	-0.28414	-0.292552	1.03565	-0.221494	-1.33731	-0.721778	0.607411	-0.800116	-0.60248	-1.31661	1.7681	-0.402482	-0.192292	1.47207	0.315259	-1.25783	-0.85388	0.720509	-0.321709	-0.252258	0.855076	-0.478136	0.90114	-1.1302	0.235883	-0.36885	-0.684312	-0.537105	0.999009	-0.644691	-0.147137	0.0326813	-0.911493	-0.969857	0.0186615	0.126411	1.19777	0.683174	-0.768954	1.50592	-0.642243	0.217532
543	1.94263	0.592068	2.16398	-0.637065	-0.704303	-0.0301995	0.0854803	0.962691	1.31765	0.896203	0.243565	0.300659	-0.926656	0.943561	-0.577855	-1.01412	-1.06773	0.00507156	2.32711	-0.36251	-0.964815	0.187165	2.74196	0.132797	-0.382529	0.821001	0.679418	0.451919	0.730507	1.45251	1.30893	-0.958821	1.20374	0.245659	-0.706637	-0.576111	-0.0256046	-0.54912	0.0978782	-0.192904	-1.49797	-0.382712	3.14751	0.0885878	1.00839	-1.12077	-0.497891	0.495912	-0.308969
544	0.165076	1.65447	-0.497814	0.547467	1.02691	-0.467156	-0.791232	-1.49235	2.31744	1.27796	0.448881	-0.434528	-0.643767	0.28209	1.17487	2.54216	-1.09149	1.52595	1.43025	0.934495	0.124408	-0.756057	-1.29858	-0.461702	0.46566	0.261625	-0.414248	-0.612426	-1.00876	-0.580974	-1.19482	2.81121	-0.494874	-0.0420205	-0.230178	-0.0107339	-0.665528	-0.459491	0.717592	1.93567	-0.26399	0.929714	-0.308742	-0.396259	-0.26498	-0.495571	-0.398797	-0.616074	-0.974054
545	1.4375	-0.507864	-0.988986	-0.0922919	2.80477	-1.0333	-0.767249	0.545444	0.12094	0.964956	1.37247	0.270108	0.196455	0.0648863	0.592961	0.911381	-1.14393	1.31679	0.409437	0.318959	3.00004	-0.19773	-0.675748	-0.340542	-0.285764	-0.0580054	-0.0471255	-0.53066	0.00284773	-0.0816038	-1.16245	1.84033	-0.199831	-0.656106	0.642655	0.943248	-0.337201	0.287165	0.0859797	-0.116169	-0.405156	0.0834173	0.0686269	1.69108	2.10614	-0.661848	0.66864	0.519764	0.959624
546	0.766188	-1.09904	-0.31506	-0.521266	-0.648713	-0.909348	0.418711	0.762994	-0.967172	-0.506932	0.497462	-0.855337	-0.027823	0.218907	0.451295	0.0619949	-0.979255	-0.277522	-1.11402	-0.447335	0.959747	-0.931919	-0.227462	-0.453901	-0.230396	0.744228	-0.847683	0.143961	-1.07178	0.647254	0.550951	-0.243836	1.26616	-0.838156	0.946608	-0.260666	-0.449575	0.151199	-0.0795715	-0.859372	0.93592	0.235237	-0.675045	-0.605592	-0.466568	-1.087	0.0325057	-0.629373	-0.0104142
547	1.48744	1.19201	-0.87932	-0.519865	-0.393627	-1.39258	-1.65317	0.00679218	-0.702699	-0.108055	0.0680024	-0.757486	-0.203053	0.957495	-0.918597	-0.574366	-1.50629	-0.356028	-0.776312	1.24768	-0.0931886	-0.604942	-1.98374	1.22536	0.249524	-0.657952	0.584041	-1.36412	0.186664	0.566658	-1.20514	0.643216	-1.05389	-1.02426	0.37199	1.63256	-0.867089	0.492096	-0.163586	-0.406085	-0.0641936	0.910504	-0.685304	1.50714	1.73805	0.32026	-0.244735	0.469781	-0.028482
548	2.39157	1.49616	-0.435532	0.382283	0.310608	-0.807274	-0.362515	0.1178	0.816731	-0.33807	-0.579569	-1.09332	-0.8322	0.326544	-0.649494	-0.745962	-1.3046	0.256357	-0.207928	-0.223982	-0.727097	-0.345545	-0.863402	0.822998	0.201255	1.40881	0.0344211	-0.744425	1.29629	1.28935	-0.799527	0.0664401	-0.58405	-0.476799	0.0643828	1.89671	0.187489	-1.02268	1.87361	-0.641526	0.28945	0.302965	1.49431	-0.00221183	1.05291	-0.169696	0.295179	-0.686307	-0.101799
549	-0.842309	0.421461	0.273353	-0.685638	0.365169	1.01153	1.25619	-0.947084	2.41131	-0.567825	0.816003	-0.742022	0.839029	-0.696291	-0.883294	-0.752243	0.329065	-0.701906	-1.10204	-0.432917	-0.561945	-1.14213	0.146539	-0.198874	0.0355873	-1.14754	-0.828135	0.106952	-1.15599	-1.17993	-0.85043	-0.470581	-0.556104	-0.796581	1.5894	-0.365458	-0.696608	0.986289	-0.745242	-0.889323	-0.612993	-0.100829	-0.736592	-0.356288	-1.00257	0.248409	0.150044	-0.259468	-0.964682
550	-0.581582	-0.556366	0.613024	0.676	1.98059	-0.700913	0.608835	1.12713	-0.391088	0.265852	0.0311724	0.210661	-0.688377	-0.278757	0.0651019	-0.130517	0.727795	0.184517	0.0924587	-0.3477	-0.258815	-0.461495	0.757351	0.274238	-0.995515	-0.614516	-0.537658	0.897191	0.282512	-0.959484	0.221071	-0.499752	-0.472321	-0.114434	-0.326715	-0.163204	-0.304573	0.310373	-1.672	1.15224	-0.267015	-0.118753	0.146209	0.187035	-0.517754	0.302675	-0.592796	0.351058	0.348312
551	0.546249	0.0433612	-0.278468	0.313053	2.06565	-1.2172	-0.987409	-1.07406	-0.875301	0.212668	1.84899	-0.740175	-0.483678	-0.411515	-1.10521	-0.739327	-1.05586	1.69578	-0.185847	-0.0317636	2.82807	0.230993	-0.714559	0.309651	0.795491	-0.331857	0.670414	0.0872994	-0.831553	-0.618036	-0.775992	2.91317	-0.940872	-0.863567	-0.45586	0.874995	0.82649	0.290431	0.184987	-0.35927	2.82559	2.05341	-0.981972	1.80823	0.95122	0.862123	0.245843	-0.430713	-0.42088
552	2.30579	-0.973611	2.15023	1.34781	0.269966	-1.20271	0.973798	5.04345	0.2766	1.33132	1.70669	-0.321533	0.00838476	1.84822	0.144273	-0.82418	0.179638	-0.499635	-0.158745	1.96916	0.345729	0.473578	1.81599	-1.51881	0.293686	-0.165844	2.89353	-0.525645	0.769134	0.130089	0.531992	-0.633623	4.14041	-0.406057	-1.16228	0.564027	-0.197297	1.15694	-1.11591	0.698665	1.98297	-0.87768	1.74732	-0.380628	1.22634	-0.972916	-1.0571	0.275879	2.51714
553	0.2083	-0.634889	0.680546	-0.378072	0.0370152	0.380916	0.782553	0.515003	0.278841	-0.718007	0.414839	0.282888	0.518531	-0.275189	-0.0419125	-0.53089	0.365259	-1.01178	-0.283097	-0.652187	-0.339326	-0.446882	1.25473	0.244777	-0.803255	-1.02266	1.20681	-1.02206	-0.82319	-0.698746	-0.522185	0.190434	0.563393	-0.507972	-0.849722	-0.883547	0.883705	0.646911	-0.832328	-0.340539	-0.216401	-0.0288795	-0.366968	0.0989895	-0.533751	-0.123343	0.204418	-0.643121	-0.635227
554	1.07	1.22778	-0.104312	1.053	-0.360173	-0.944271	-0.587189	-0.324749	0.666275	-0.715098	2.01628	-0.831663	-0.447515	0.186537	0.0397407	0.961174	-0.827381	-0.381963	0.578361	0.408286	-0.497402	0.0515292	-1.15899	0.334659	-0.322821	0.153261	-1.07214	-0.125933	-0.706278	0.213591	-0.839283	-0.485868	-0.6462	-0.445951	-0.612017	1.83214	0.207914	-1.13558	-0.703986	-0.667243	-1.38057	1.63372	0.236042	0.818338	0.988927	-1.20413	-0.0996934	-0.216524	-0.288914
555	0.153873	-0.654678	-0.508475	-0.107318	-0.3202	-0.999942	-0.798344	-0.94381	-0.534147	-0.476205	0.23072	-1.24394	-0.693888	1.17779	0.87748	0.244057	-1.55585	0.308201	-0.543101	1.81456	0.892191	1.11217	-1.95135	-1.32847	-0.353301	1.25228	-0.975643	-0.0296384	-0.900906	0.531581	-0.800417	0.64135	-0.569226	-1.00745	0.875061	0.826117	-0.631309	-0.879316	0.433396	0.37477	-0.978483	1.52227	-1.00438	0.768573	1.9377	-0.794051	-0.58099	-0.554886	0.041382
556	1.75959	2.25223	-0.681105	-0.0121795	0.670286	-0.0666514	-1.27678	-0.577514	1.69913	-0.768877	0.289207	0.0999415	-0.32786	2.56251	2.06317	-0.480507	-1.48373	-0.212907	-0.872737	0.630324	0.142979	4.34294	-1.08181	-1.08263	4.08903	1.19935	0.899284	-0.973484	-0.508088	1.56427	-0.871436	1.29776	-0.765147	-0.105898	0.840263	0.359301	-0.0968599	2.12398	1.15524	-0.884536	-0.180458	1.39741	0.118165	1.66238	2.22498	1.78293	0.16464	-0.535843	-1.31499
557	0.119668	-0.0422831	-0.458049	0.167416	1.22003	0.299514	-0.0109496	-0.582209	1.16608	0.74715	-0.0565953	0.928222	0.289804	0.483911	0.258094	-0.8464	-0.807328	1.07977	0.481671	1.43957	1.02351	-0.108776	-1.45374	-0.303357	2.51866	1.22421	-0.885372	0.466042	-0.298324	-0.699648	-0.62242	2.16691	-0.226721	-0.410011	0.221809	1.05242	-0.251017	0.479243	0.436713	-0.346236	-1.08538	1.60191	-0.491858	0.192529	-0.462068	-0.327224	0.125736	-0.617394	-0.356175
558	0.475108	2.3084	-0.469348	0.645748	1.36209	-1.31444	-1.42256	-0.344211	0.583112	0.709598	0.202442	-1.34572	-0.990896	1.72539	-0.573239	-0.56293	-1.14962	1.87169	-0.396745	2.97709	-0.259718	0.689476	-0.76976	-0.0885034	0.404615	-0.767735	0.160689	-0.246663	-1.11973	0.00979934	-0.95323	0.708382	-0.901663	-0.991379	1.02527	2.42651	-0.81594	-0.678562	-0.798549	-0.824663	-1.26212	1.8024	-0.332177	1.12987	2.42762	-1.10443	-0.501998	-0.702587	-1.12365
559	0.198124	1.20289	0.360155	1.13139	0.190518	2.0597	0.108782	2.96316	-0.0615574	0.859062	1.22638	-0.328108	3.00831	-0.0740919	0.4771	0.702533	0.381484	-0.690506	1.94304	-0.0994267	-0.00425812	-0.683593	1.15128	-1.52288	-0.0342632	0.106513	0.0617616	0.69987	-0.305937	-0.845268	0.232416	-0.287709	-0.683022	1.68994	-0.0723613	-0.83245	0.0166106	-0.378755	-0.824341	0.824716	-0.339463	0.339258	0.760749	0.850614	0.80149	0.436035	-0.643354	-0.615069	0.355557
560	0.676108	-0.4363	0.73649	0.372171	3.03684	-0.864323	-1.21638	2.45876	-0.866947	2.67674	3.92461	-0.19876	-0.0667272	-0.697078	0.222347	-0.556751	-1.04544	0.47204	-0.292736	0.0218227	1.25934	-1.20291	-0.73097	-0.840132	-0.993715	0.736052	0.502533	1.48991	0.768033	0.394303	-0.269259	0.64063	0.30752	-0.936058	-0.0782356	0.876363	0.09165	-0.466957	-1.2767	0.797559	-1.15471	-0.393602	2.19866	1.76765	1.9958	-0.758807	0.374696	1.12665	0.402216
561	0.50102	-0.763348	-0.895019	0.631452	-0.310682	-0.346265	-0.213286	-0.779892	0.561719	0.411392	-1.01626	-0.759456	1.6247	0.858586	-0.67887	-1.16716	-1.21291	0.618201	1.75505	0.666071	0.822517	-0.183348	-1.55444	2.53416	2.25003	0.949977	-0.317642	0.83269	-0.0628466	-0.0381499	-1.16103	1.47497	-0.575462	0.102072	1.33653	0.0855339	0.170125	0.933921	0.85781	-1.03027	0.151663	2.51848	-0.809098	0.332409	0.436958	-0.810182	-0.537559	-0.386037	-0.706451
562	1.12833	0.685124	-0.643165	0.170936	2.59461	-0.599791	-0.514356	0.205538	0.433717	2.05944	0.355078	-0.530031	0.194658	1.85915	0.727682	-0.793779	-0.83728	1.36119	-0.0398312	0.808045	-0.532536	-0.291149	1.30899	0.521409	-0.672126	-0.253995	0.932012	0.0766792	0.00735907	0.125287	-0.463725	-0.101715	0.375038	-0.748573	-0.453647	-0.0843211	-0.168972	-1.31367	-1.23453	-0.42666	-0.0280245	-1.13508	2.47818	-0.583196	1.88682	-0.184526	-0.531567	-0.354539	-0.236851
563	-0.0915854	0.469075	-0.504724	1.03982	0.806319	-0.945074	-0.946762	-1.16826	1.02546	0.272174	0.243851	-0.890504	-0.659912	4.38226	0.54559	0.425073	-1.27088	1.41717	0.154591	2.3327	-0.471032	-0.514053	-1.39745	-0.829762	-0.473099	0.337663	-0.619071	-0.291332	-0.40223	-0.477782	-0.317577	2.15378	-0.693984	-0.758333	-0.722024	0.318737	-0.557034	0.814998	-0.141726	-0.276044	0.106505	1.6419	-0.530964	0.86093	2.13133	-1.14058	-0.574191	-0.798192	-0.888285
564	0.94844	0.435869	0.353717	-0.31527	-0.856979	-1.0956	-0.199693	0.751582	-0.00165593	0.703774	-0.18584	0.490676	0.494977	0.845986	0.703076	1.01259	0.147264	-0.830135	1.06037	-0.448644	0.362001	-0.160276	-0.0343773	-0.966373	-0.0715293	0.768766	-0.94142	-0.168938	0.72468	-0.000617716	1.15283	0.926317	0.341192	-0.437189	0.115177	-0.129037	2.36067	0.597453	2.8442	0.800979	0.419085	-0.642784	0.959695	1.33124	1.30804	-1.18879	-0.125812	0.193148	-0.350835
565	-0.469202	0.669862	0.0173882	2.91125	-0.263464	-1.13484	0.0284458	-0.310536	0.589149	-0.239587	0.0880975	0.95019	-0.639624	0.59261	-0.00219994	0.172245	0.0372752	1.7669	2.36201	-0.5415	-0.135637	0.849184	-0.845562	0.677541	-0.952624	-0.345077	-1.09401	-1.11951	0.0492608	-0.377715	-0.136537	2.35585	-0.431534	0.397409	-0.440107	-0.0667588	2.79485	0.665783	-0.00801451	0.399791	-0.0296102	1.66242	0.99679	0.0124772	-0.225893	-0.897818	0.842363	1.92754	0.386149
566	0.115187	2.01071	-1.24943	-0.0686909	0.253144	-0.700962	-1.01922	-0.709485	-0.405567	-0.629768	-0.51621	-1.09026	0.144057	0.0752248	-0.818683	1.25008	-0.302915	0.49288	0.6574	-0.698241	-0.278536	-1.12961	-1.01422	-0.590462	-0.988896	0.465835	-0.464924	-1.25116	1.7927	-0.595329	-0.665836	0.232178	-0.725062	-0.816259	-0.491172	0.949354	-0.0133697	1.49757	-0.749509	-0.738091	-0.829374	-0.260614	-0.498687	-0.681932	0.724832	-0.498027	1.1344	-0.567404	-0.755952
567	0.463125	1.98195	-0.560656	-0.0588812	-0.681217	-0.707619	-1.39721	-0.123302	-0.776476	1.47426	0.964884	0.540644	-0.299261	-0.470578	-1.03461	-0.413615	-0.781709	-0.155364	-0.263847	0.796878	-0.702999	-0.889321	-0.644133	0.791206	0.0375694	-0.635029	1.96969	-1.25908	-0.49475	0.0178388	-0.436414	0.0159247	-0.993935	-0.195143	-0.489989	-0.166215	0.287738	-0.360197	-0.543175	-0.27176	0.906462	-0.0351137	0.840453	1.14491	1.23331	0.166928	-0.417622	0.052181	-0.409433
568	0.168929	0.190522	0.505603	0.18091	1.09819	-0.359466	-0.984937	-0.203899	-0.582744	0.38722	2.85537	-0.692402	-0.310399	0.336158	-1.05797	0.0854019	-0.762432	4.02883	-0.42505	1.27481	1.28132	0.21845	0.0720216	2.44432	0.548692	-0.308917	1.34079	-0.267831	1.42077	0.396328	0.0300384	-0.108023	-0.387078	-0.515484	-0.507674	1.36698	0.0516653	-1.10426	-0.105115	0.290387	0.820752	-0.580356	1.35463	1.29191	0.850753	0.615844	-0.519591	0.911274	-0.507202
569	-0.00606768	-0.617943	-1.11984	-0.313587	-0.389916	-0.362863	-0.786034	-0.236223	-0.655344	-0.936086	-0.269269	-1.11082	-0.225113	-0.38966	-0.916132	0.0734205	-0.739054	0.439138	0.326709	0.318513	-0.823679	0.224859	-1.6165	-0.834849	0.0687825	-0.556167	-1.2754	-0.976116	-0.839131	0.570609	-0.689898	0.00856882	-0.736453	-0.824333	0.784179	0.357565	-0.265603	-1.36396	-0.128136	-1.06678	-1.55562	0.318418	-0.977514	-0.461697	0.726655	-0.659753	0.362268	-0.424452	-1.14243
570	-0.0643137	0.630328	-0.18341	-0.186633	3.02426	-0.901186	-0.355119	0.11351	-0.485824	1.11049	0.015863	1.64897	5.84093	-0.0144329	-0.146048	-0.968097	-1.30329	-0.0539004	-1.11431	-0.125145	-0.00322975	-0.0810937	1.13515	-1.0726	-0.242814	4.02798	1.06431	-0.376628	-0.710952	1.68161	-0.0846986	-0.339106	0.440451	0.0104085	0.0139984	1.63824	-0.776799	-1.3292	1.96091	1.92516	-0.898944	-0.675587	0.494877	-0.714878	-0.491176	-0.170432	-0.0554036	0.0348069	-0.74283
571	2.06646	0.380566	1.98453	0.422611	0.272225	-0.086219	0.544326	1.25377	-0.788143	1.73305	1.91391	-0.788163	1.08359	-0.0690356	2.02678	-0.0354931	-0.750346	-0.616218	0.797972	0.0666912	0.0754618	-0.527193	1.41544	-0.579843	-0.249245	1.1775	-1.01394	2.5625	-0.544171	-0.438283	2.04737	-0.303726	3.40745	-0.686534	-0.960002	0.182004	0.0203765	-1.00378	0.611921	0.496219	0.710548	-0.0875428	1.84306	-0.283288	0.554075	-1.07683	-0.136321	-0.47679	0.238281
572	0.238085	0.801584	1.22266	-0.774697	0.430147	-0.359893	-0.138415	0.184263	-0.254217	0.634164	-0.00955195	-0.376641	0.258687	0.503199	0.520738	-0.034117	-0.479718	0.390069	2.53074	-0.454072	-0.234233	-0.440025	-0.565841	-1.09233	-0.410978	-0.108466	-0.867707	-1.38062	-1.02952	-0.200156	-0.540578	1.99894	-0.751916	-0.221769	-0.582101	0.0902986	0.651679	0.287488	0.0191369	-0.730242	-0.838779	1.28102	1.06431	0.627562	0.868672	-1.12812	0.919719	0.1419	-0.208587
573	-0.845738	-0.291865	0.0040534	-0.966346	-0.117279	0.927877	1.96748	-0.690779	2.17494	-0.485207	-0.636047	0.0574173	0.50812	-0.3289	-0.102615	0.929401	0.660043	-1.21258	-1.17792	-0.749718	-1.1263	0.233002	1.18636	-0.099677	0.664078	0.825064	-0.291036	0.0213741	-0.268067	-0.728528	1.64738	-0.700049	1.33887	-0.175439	-0.417986	-1.2341	-0.115391	-0.469801	1.35357	-0.213536	-0.726692	-0.426245	-0.60272	-0.933394	-0.904607	-0.97061	-0.840559	-0.438504	-0.74516
574	0.672088	-0.202677	-0.374028	-0.130782	2.87557	-0.0668258	-1.48331	-0.284835	-0.789192	1.30093	2.16148	-0.664404	2.47746	-0.139539	2.83393	-0.0224212	-1.01365	0.25318	-0.523862	2.93157	0.766677	-0.224401	-0.545046	1.43336	1.41987	0.870039	-0.372779	2.24886	1.07233	-0.0432315	-0.764763	1.28403	-0.309868	0.428976	0.458196	1.34979	-0.252556	-0.0814257	-0.894117	0.00123607	0.207122	0.227274	-0.018552	1.01345	1.73738	-0.107256	0.491911	-0.429249	0.922185
575	-0.671915	-0.0307377	-0.440685	0.0160336	0.16667	0.389126	0.215427	-0.527558	1.15363	-0.244235	0.313107	0.293465	1.08116	-0.385712	0.826665	-0.060411	-0.0622099	-0.813906	-0.83424	-0.134597	0.721348	-1.15458	-0.294497	-0.132974	0.297109	0.173938	-0.402766	0.381619	-0.486216	-0.822906	-0.450093	0.10851	0.292567	-0.563491	1.36528	-0.636193	-0.583341	0.885656	0.343656	0.541222	-0.0449891	-0.0732156	0.0301278	0.291884	-0.815154	0.399803	-0.229254	-0.779873	-0.532318
576	0.0468335	0.735225	-0.539347	1.11082	-0.569946	-0.656241	0.197221	-0.89453	-0.852397	0.706209	0.598836	-0.441491	0.300641	0.258938	0.595444	-0.26974	-1.23565	0.873218	1.92411	-0.405721	1.02409	-0.87745	-0.81046	1.96737	-0.480928	1.11125	-0.923077	-0.6986	-0.454185	1.37948	0.965194	0.169724	0.634659	-0.414224	0.644813	0.861534	1.67243	-0.180248	1.39523	0.0531062	-0.123624	1.48096	0.913844	1.28231	0.628679	0.109051	1.12765	0.868256	-0.883388
577	0.405803	2.07932	-0.22988	1.49137	0.136498	0.0424378	-0.552792	0.503451	-0.664126	0.213488	0.747898	-0.478916	0.392326	1.72132	0.0146467	0.564445	-1.03515	0.287419	0.225279	0.154445	0.298645	-0.764522	0.604538	0.0309743	-0.708561	0.537594	-1.19697	-0.205425	-0.378481	0.820905	0.35503	-0.263246	0.293364	-0.235885	1.53822	0.467746	-0.994555	-0.188936	0.47612	-0.467453	0.325607	0.172084	-0.623228	-1.16079	1.21117	-0.495808	1.56458	-0.000859386	-0.561062
578	-0.6147	1.4565	0.177512	1.70649	0.752217	1.06738	-0.185602	-0.792223	-0.952186	0.111277	1.16835	-0.656604	-0.921569	0.0063765	-1.33705	-0.806808	-0.742898	-0.317574	-0.189032	0.6268	-0.540568	-0.585975	-0.838392	0.424673	0.876781	0.0533514	-0.885084	-0.287397	-0.549216	-0.223259	-0.57328	0.755892	-0.164486	-0.43192	-0.517985	0.646344	1.47928	-0.765568	0.31751	-1.08703	-0.488582	1.12851	-0.464705	1.98373	0.0297362	-0.264026	-0.407319	-0.029166	-0.573421
579	-0.959707	-1.03468	0.442791	-0.834556	0.569911	1.7132	0.0289618	-0.0559035	-1.23457	-0.91561	-0.51917	-0.853063	-0.939132	-0.662574	-0.906486	0.0132601	-0.00444144	-0.705752	-1.14503	-0.72112	-0.700156	-1.37589	-0.62464	0.392551	0.292685	-0.984646	-0.209861	-0.218088	-1.0369	-0.390558	-0.0111807	-0.747103	-0.390615	-0.793123	1.45109	-0.995526	-0.453806	0.110657	0.238066	-0.140654	-0.367134	-0.609921	-0.683098	0.302804	-0.617325	-0.288443	0.203072	-0.84577	-1.11817
580	-0.332427	0.978386	-0.238506	1.73758	0.98119	-0.567344	-1.53341	0.157707	-0.314034	1.13318	2.53756	-0.538431	-0.760924	0.451936	1.86447	1.25083	-0.389334	2.07718	-1.16361	1.11749	1.34158	-0.675002	0.772887	0.543845	-0.655416	-0.612665	1.13994	0.109346	0.547202	0.463011	-0.547302	-0.0236969	-0.356875	-0.552571	-0.404135	1.77899	-0.0884882	-1.41911	-1.55401	-0.869589	0.426106	-0.19119	1.08258	0.771887	0.964514	-1.20648	-0.441951	-0.277426	0.265142
581	-0.86712	1.00236	-0.705099	-0.0336993	-0.493397	-0.473774	0.507087	-0.562932	-0.359856	-0.0283328	-0.827027	-0.819753	-0.392424	0.562744	-0.384843	-0.876769	-0.0852611	0.206632	0.275618	-0.732339	2.18255	0.373886	-0.193186	-1.2867	-0.0207199	-0.0307701	-0.656345	-0.919661	-0.947397	-0.37116	-0.464346	0.449379	0.0649813	0.755233	0.254382	0.311111	-0.176471	1.02613	1.51555	-0.594457	-1.00842	0.243703	-1.02903	-0.439003	-0.216733	0.0748063	0.55093	1.65725	-0.147802
582	1.35622	0.13723	2.91662	0.155611	2.27534	-0.410624	0.031853	1.93093	1.0745	1.50728	0.927705	0.624752	0.358596	0.43635	-0.528249	-0.311838	-1.13238	0.507333	0.354624	-0.254061	1.2476	0.837606	1.51125	1.35144	1.59754	0.336974	-0.229814	1.0706	-0.178744	3.06531	0.916166	0.301656	-0.357989	-0.796772	-0.107487	1.48948	0.00558858	-0.572744	-0.562833	0.706277	0.404118	0.0748526	-0.14945	0.457794	-0.242494	-0.419708	-0.320694	0.944728	-0.327521
583	0.605852	-0.221179	-0.604141	0.187217	2.53953	-0.102016	-0.201085	2.40575	0.285328	2.2047	2.21282	-0.258984	1.07591	-0.0982712	4.43757	0.342853	0.241002	0.0748001	0.279781	1.43869	-0.344193	0.333347	1.40843	-0.502103	-0.308034	-0.0223682	-0.331809	1.88849	-0.932109	-0.738047	0.588812	0.321867	0.755571	0.827722	-0.630095	0.904784	0.953917	-0.68759	-1.57284	0.0400851	-0.89327	-0.178443	0.221558	0.424596	-0.349019	0.0902271	0.887403	1.92275	1.24789
584	-0.0483626	2.14276	-0.00178729	-0.153648	0.839089	-0.827313	-0.639041	-1.33228	-1.25629	1.11919	0.4676	-0.567303	-0.836626	-0.107112	-0.646172	-0.658218	-1.06039	0.590175	-0.879138	0.434264	-0.337092	0.303407	-0.808475	-0.640546	2.10352	0.241067	2.0036	-0.294229	-0.242451	-0.347667	-0.456994	0.649872	-0.94267	-0.996242	-0.486642	0.574806	-0.107718	-0.275087	-0.12475	-0.336874	0.293253	1.6181	2.03604	2.54425	1.20049	0.468928	-0.436175	1.36034	-0.246967
585	-0.339128	-0.155435	0.802145	-0.675082	-0.857052	-1.20983	-0.472276	0.106406	-0.401429	0.833691	-0.524211	0.466898	2.08684	-0.360136	4.72921	-0.846562	-0.0210433	-1.16788	-1.05311	2.63661	0.4286	3.83173	2.17706	-0.388341	1.36184	0.183041	1.14314	-0.762358	-0.21198	0.562083	1.41917	-1.04061	4.8638	2.65475	-1.14599	1.27149	-0.497076	1.0872	-1.77461	0.597626	1.05673	-1.12359	2.37978	-0.99702	-1.09502	-0.459724	0.0832873	2.17396	1.24132
586	-0.408485	2.70252	-1.22697	-0.516152	-0.160828	1.35001	0.733185	-1.25447	0.75334	-0.645678	1.29579	0.331082	-0.793199	-0.536036	-0.518534	-1.26686	-0.423937	0.876442	0.297953	-0.612335	1.52764	-0.990495	-0.657517	-0.296876	-0.499783	-0.236509	-0.190856	-0.486838	-0.600733	-0.727575	-0.845236	0.479365	-0.670612	-0.426135	1.24805	0.0453166	0.533113	0.421946	0.82281	-0.99518	-0.946882	0.909805	-0.0101721	-0.369181	-0.0151262	-0.479898	-0.162797	-0.14268	0.076748
587	1.6899	1.75283	1.24937	-0.214298	0.988931	0.538088	-1.24373	-0.941702	1.36363	-0.186302	5.5245	-1.16253	-0.530703	2.40264	-0.854542	-0.463607	-1.43225	0.706833	-0.0174561	0.493649	-0.00391809	1.52122	-0.0606173	-1.10059	1.03022	-1.04004	3.51818	0.60099	-0.957312	-0.834676	-0.610715	0.512655	-0.394789	-1.02949	0.0272314	0.5912	0.112791	-0.219463	-0.598403	-0.626313	0.756001	1.69626	1.51724	1.27036	3.65896	-0.644509	-0.36856	-0.658539	1.14024
588	1.85462	0.416584	-0.700872	0.325079	-0.239237	-0.533976	-0.0709652	-0.93315	-0.500815	-0.715293	-0.316372	-1.0707	-0.48679	0.932008	0.615953	-0.722943	-1.16743	-0.2329	0.841394	-0.626287	-0.936683	0.143942	-0.467095	-0.601987	0.0945732	0.644968	-0.504329	1.00198	0.0975996	-0.561015	-0.594617	0.149773	-0.482643	-0.923994	-0.354269	2.99185	0.227703	-0.479557	0.868999	-0.974239	-1.17244	0.373945	-0.491208	0.539407	1.32866	-0.442892	0.75674	-0.342935	-1.11851
589	-0.944575	-1.06942	-0.381769	-0.821982	-0.0965506	0.898823	-1.04913	1.76758	1.01881	-0.0247659	2.4255	0.563166	0.745393	-0.688854	-0.776076	-0.611276	0.775049	0.481757	-0.991441	-0.426366	0.370685	-1.22275	-0.465031	-1.34962	-0.954561	0.392212	0.741879	-0.767387	-0.0808577	-0.717929	-0.0808368	-0.495641	-0.551097	-0.329538	2.05945	-0.591715	0.887345	-0.201858	-1.00605	-0.545267	-0.399547	0.52711	-0.716069	-0.506757	-0.58058	0.77086	0.740258	-0.288766	-0.576892
590	-0.996509	0.729665	-1.31122	3.00663	-0.668524	0.681982	-1.21465	-1.22723	3.7964	-0.415763	-1.07054	0.529745	-0.529158	2.29377	-0.560574	1.48321	0.241098	-0.51262	0.18099	-0.727971	-0.537067	0.128686	-0.632054	-1.5682	-0.667385	0.00705712	-0.327491	-0.570513	-0.240712	-0.589873	-0.35263	1.43066	0.611285	1.44251	-0.979975	-0.590158	-0.659664	-0.019749	0.110045	1.11109	-0.464974	-0.30402	-0.443882	-0.463387	0.296424	-0.957018	-0.342385	3.9439	-0.876522
591	-0.0430686	1.09721	-1.11642	-0.107224	-0.0305686	-1.21728	-0.367684	-0.375248	0.191958	0.816353	-0.428832	-0.688997	0.567186	0.244311	-0.918293	-0.400142	-1.16584	-0.100189	0.181487	0.544669	-0.326307	-0.326091	-1.31123	-0.299724	1.22909	0.92556	-0.734942	-0.828594	-0.436629	0.426733	-1.07512	0.914705	-1.04531	-0.864427	-0.638907	0.915671	-0.571787	-0.687139	0.755664	0.240132	-0.826783	1.90925	0.460745	0.171581	-0.00942767	-0.769151	-0.218304	0.466276	-0.549114
592	0.196917	-0.829808	0.250893	2.2185	-0.125079	-1.41612	-0.64526	-0.817928	-1.35538	0.20035	0.724466	0.269654	0.369542	-0.490192	-0.275879	-0.906574	-0.925387	1.04492	-0.0333946	0.040347	2.61237	-0.197904	-1.03436	1.60304	-0.80336	1.20243	-0.55113	-0.481958	-0.498893	0.276	-0.911122	0.476532	-0.439283	-0.990358	0.704798	1.54244	-0.367822	0.483514	1.22027	1.88952	0.773949	1.4622	0.154348	1.24645	0.355716	-1.17232	0.400889	-0.44117	-0.433883
593	-0.453004	-0.049529	-0.262399	-0.524548	-0.409722	-0.611449	-0.693358	1.07201	1.20839	0.545782	1.56078	0.147749	-0.13083	0.696006	1.17498	0.885243	-1.37779	1.20406	-0.152931	0.950268	1.21083	1.01291	-0.812904	0.864595	0.948006	-0.108197	2.38801	1.17105	-0.732523	1.48448	-0.492825	1.21974	-0.298958	-1.00941	-0.276958	1.94614	-0.610782	-0.313148	0.421225	1.69942	-0.30315	0.653546	0.667806	2.55849	3.42784	0.430017	1.07739	-0.598158	0.204194
594	-0.394308	-0.754623	-0.824655	0.0353703	0.0340271	0.972039	-0.650257	-1.17633	-1.23017	-0.798183	-0.611295	1.22724	0.84203	1.85986	1.96996	-0.199746	-0.81938	0.191672	-1.01812	1.92388	2.64754	-0.0452111	-1.67604	-1.0205	-0.395354	2.34696	-0.950244	-0.161929	-0.56445	-0.451646	-1.04931	0.990104	-0.523329	-1.03114	-0.904208	1.23511	-0.985498	-0.441464	0.00298554	1.5238	0.105133	1.00176	-0.685958	-0.00157487	-0.989676	-0.245255	0.022105	-0.163948	-0.282939
595	0.795066	-0.26265	-1.06539	1.9168	1.44429	-1.04784	-0.626594	3.33967	0.636897	4.47015	-0.191263	1.35579	-0.281994	1.77815	0.282184	-1.18477	-1.04763	0.526193	-0.789215	-0.33194	-0.211461	2.16289	-0.124944	0.720236	-0.841513	0.382387	2.81229	-0.0393461	0.37503	2.10839	0.141758	0.213615	2.8872	0.335046	-1.07381	-0.598932	3.40431	-0.998402	1.10478	0.879486	-0.0101866	-1.12876	3.77374	-0.840025	1.57313	-0.922816	0.938446	6.7947	0.0292759
596	0.379705	-0.144305	0.67342	-0.948627	-0.585537	-1.20225	-1.21897	0.853655	-1.00196	-0.224744	0.740913	-0.682803	-0.0446679	-0.609391	-1.21325	-0.560541	-0.95036	-0.229648	0.461821	-0.171656	0.918553	-0.965339	-1.50566	-0.0314859	-0.576253	-0.545828	0.29526	-1.36661	-0.281955	1.7678	-1.07709	1.12436	-0.862611	-0.983599	-0.471387	1.39094	0.166756	0.188658	0.0529086	-0.0529268	0.1991	0.677472	-0.414877	0.595193	1.09527	-0.864365	-0.0945644	-0.551978	-0.650494
597	-0.287728	0.473686	-0.329242	-0.402664	0.174279	-0.804134	-0.992103	-1.05262	-1.04588	0.165458	-0.917585	-0.646468	-0.137711	-0.265513	0.110964	-1.07803	-0.906287	-0.323869	-0.4325	-0.40787	-0.574998	-0.32177	-1.29683	-0.316287	-0.14904	-0.247479	-1.02286	-0.368678	-0.460552	-0.416134	-1.07599	1.14659	-0.831962	-0.898035	1.1235	-0.240832	-0.567566	-0.0130795	-0.190253	-0.374835	1.27596	1.28102	-0.163909	1.47067	-0.22112	0.259554	0.669127	-0.721548	-0.752272
598	-0.789131	0.0116819	-1.35049	-0.597915	1.80926	0.747522	-0.832359	-0.329089	-0.404654	-0.438427	-0.729657	-0.920064	-0.752454	0.85029	0.963568	-0.463116	-0.476352	0.228882	-0.3967	-0.405495	0.280112	0.224089	-1.26788	-0.987859	2.30859	0.884811	-0.953037	-1.03798	-1.22237	0.305092	-0.460522	-0.0660986	-0.633501	-0.758024	-0.6075	0.655091	-0.68369	-1.30444	1.25218	-0.774302	-0.724638	0.897945	-0.953804	-0.485414	-0.192759	-1.11866	-0.877309	-0.776809	-1.15847
599	0.453963	-0.734619	-0.422758	-0.330964	-0.260904	-1.22346	-0.554542	0.622489	-1.43303	-0.384535	-0.641041	-0.800397	0.105025	0.513316	0.0361126	-0.77843	-1.08359	-0.521236	-0.663879	0.30357	-0.956094	1.01811	-0.698564	0.487257	-0.715808	1.8276	-1.13753	0.0023323	-0.965474	1.04197	-0.172619	-0.0502771	-0.693579	-0.793809	-0.7358	0.517973	-0.53295	-0.490141	0.0597104	0.587911	-1.69557	0.163562	-0.392591	1.1721	0.859505	-1.06012	-0.286609	-0.154925	-0.972486
600	2.39937	0.450169	-0.13622	-0.434645	1.40878	-0.333091	-0.554627	-1.09798	0.210933	0.688906	0.536667	-0.314122	-0.752077	1.20185	-0.658504	3.87838	-1.34622	0.292495	1.73476	-0.550921	1.34125	1.01044	-0.332785	-1.59319	0.570691	1.46019	2.88781	-0.0373364	-0.0983261	0.0365956	0.604874	1.28219	-0.863781	-1.00404	-0.041534	2.70822	0.234173	2.52775	1.07496	0.291237	-0.161829	0.684345	0.0507262	0.841405	2.90497	-0.829825	-0.319096	-0.752797	0.914117
601	0.00867834	2.85942	-1.10065	0.0486843	1.12728	-0.258353	-1.24567	-0.436085	2.41199	0.904952	2.13413	-0.196592	-0.966531	1.4761	-0.27476	0.417235	-1.55177	0.564325	0.259324	1.16176	-0.7066	1.65268	-0.850849	1.20369	3.0043	1.37377	2.20617	-0.295768	0.282932	1.86483	-0.681585	0.953722	-0.781424	-0.237126	0.449355	1.29131	0.424237	0.370261	0.131642	-0.928531	-0.147341	0.0837297	-0.501967	0.117737	2.05806	3.15898	-0.840655	0.935702	0.324933
602	-0.905007	-0.704443	-1.07522	-0.254817	-0.0806019	1.91427	0.00462932	-0.625667	-1.30533	-0.887393	-0.900682	-0.703161	0.236488	-0.763558	1.25586	-0.0663644	-0.255568	0.335992	-1.00091	2.14425	0.416808	-0.901173	-0.403624	-0.726144	0.335321	-0.787998	-0.0907377	-0.32692	-0.625611	-0.852619	-0.487266	-0.0638078	0.173438	-0.838958	0.683443	-0.132508	-0.564821	-0.170958	-0.666084	-0.366109	-0.87759	-0.0221091	-0.999248	-0.0438801	-0.57902	-0.850622	-0.795807	0.0703703	0.573669
603	-0.845624	-0.141573	0.699117	0.440516	0.768063	0.672203	-0.547072	0.723221	-1.16168	0.221376	-0.491256	-1.30251	-0.433309	-0.312383	-0.866802	-1.14623	-0.182286	3.1198	1.35108	-0.0445065	-1.14363	-0.397867	-1.07576	-0.442105	-0.734515	-0.498024	-1.08941	-1.42078	0.873474	1.52845	0.723679	-0.148205	0.0371913	-0.782577	0.87815	1.48973	1.88991	0.27292	-0.961466	-1.4646	-1.54151	0.536277	-0.636954	0.992928	1.34394	-0.722144	3.59869	-0.170098	-0.796832
604	0.915541	0.412738	0.008574	-0.33639	0.123795	-0.39803	-0.275991	-0.900511	-0.373476	-0.849724	-0.696236	-0.239654	-0.787273	0.795288	-0.498841	-0.239204	-1.15835	0.810835	-1.10964	1.12729	-0.0609123	0.165112	-1.42357	0.87577	1.12972	-0.718251	-0.193389	1.56424	-0.796748	-0.46481	-0.862282	1.31414	-0.990767	-1.03028	-0.514339	0.629686	-0.63865	0.653706	0.129129	-0.823213	0.120662	2.59626	-0.57199	-0.318954	0.236637	-0.527925	-0.404994	-0.828114	-0.683923
605	0.205529	-0.770515	3.87228	0.0937963	5.22693	0.608553	-0.165434	0.790931	-0.630437	0.379078	-0.652333	-0.746091	-0.291381	-0.692476	-1.01299	-1.35532	-0.417996	1.57452	1.87856	-0.649694	-0.604505	0.165344	-0.0455888	1.09388	-0.68669	0.0636293	-1.18747	-0.469513	-0.0637307	-0.40557	0.779843	-0.598758	0.634128	-0.0753042	0.207694	0.444407	2.31258	0.250404	-1.12646	-0.011503	-1.14431	1.06318	0.298119	0.942871	1.62235	-0.955556	0.740592	0.244932	0.477055
606	-0.328358	-0.289803	-1.02058	-0.81432	-0.759307	-1.37509	-1.36891	-0.0127985	-1.15963	-0.891436	-0.795951	-0.529674	-0.445815	-0.733911	-0.259089	0.127564	-1.22435	-0.511437	-0.770842	-0.531336	0.0878568	-0.83635	-1.78113	-1.51165	-0.371704	-0.445572	-1.09413	-1.04379	-0.785032	0.92175	-0.765643	0.326474	-0.607396	-1.01331	0.336354	-0.613593	-0.994717	0.181502	-1.00214	0.196215	0.103391	0.832172	-0.129268	-0.0314493	1.09387	-0.448627	0.0231674	-0.788193	-0.714323
607	-0.779504	-1.21337	2.37552	-0.568465	-0.11749	-0.352715	-0.621118	0.136877	-1.26808	-0.936981	1.0134	-1.20575	-0.889067	-0.627655	-0.84646	-0.444418	-0.609929	0.608647	-0.210813	0.924175	-0.707269	-1.15714	-0.76732	0.333792	0.678655	-0.630774	-0.0158062	0.639279	-0.624425	0.682966	-0.41684	-0.414876	-0.668328	-1.03369	0.896206	0.149855	-0.673957	1.2524	-1.18455	-0.675635	0.586208	1.09541	-0.989296	0.310235	-0.533414	-0.756916	-0.873073	-0.856678	-0.496222
608	0.105668	0.262142	0.836393	0.501272	0.123032	-0.364785	-1.09999	-0.697415	1.21447	1.00801	1.19234	-0.219499	0.467359	-0.273489	-0.52899	1.0029	-0.719942	-0.165489	1.60064	0.387068	-0.285609	0.346888	0.417897	1.2797	2.71251	-0.115049	-0.072437	0.73771	-0.383766	0.693852	-0.389724	0.259669	-0.0323275	-0.663261	-0.849597	1.05378	0.79338	-0.488157	0.922695	-0.500355	-0.129336	0.575925	1.0571	0.203485	0.895123	-1.19123	-0.484697	0.181598	-0.81563
609	-0.450512	3.75516	-0.0828136	7.61414	2.2875	-0.65692	-0.134844	-0.423028	2.25041	0.524723	-0.618595	-0.478246	0.763134	0.34033	0.258305	0.727324	-1.54647	1.49286	0.0913185	-0.234878	0.703382	1.56083	-1.0026	-0.207202	0.80293	2.21381	-0.532894	-0.147781	-0.305248	0.562922	-0.571822	0.961834	-0.594563	1.31178	1.09383	0.578335	2.50247	-5.71e-05	2.71862	0.11586	1.39985	0.965311	-0.448204	-0.689434	1.16144	0.440867	-0.293285	1.33225	-1.03301
610	0.685155	-0.716759	2.54236	1.23657	-0.0518066	0.201659	-0.549842	2.89346	0.482805	-0.211769	0.290856	0.297752	-1.0609	0.711044	1.36519	-0.317021	-1.25143	1.4317	0.128477	3.84964	0.25139	0.645277	1.06674	-0.948273	-0.703549	0.832619	0.0181979	1.68191	1.01516	3.17199	1.84876	-0.962754	3.09169	-0.164466	-1.10177	0.866902	-0.468402	-1.2984	2.0045	0.943384	0.230446	-0.895603	2.96734	0.153968	1.05792	-0.997157	-0.789422	0.0943908	0.920531
611	-0.249716	2.71288	-0.267734	1.65708	0.844033	-0.964141	-1.08263	-1.01079	0.109271	1.95818	0.109395	-0.348273	1.67547	-0.640476	1.05808	-0.729764	-0.617473	0.753376	-0.713435	0.586291	-0.412633	2.81937	-0.609003	1.14972	0.552527	1.26203	0.92322	1.29602	0.351033	0.242797	-0.407636	2.35764	-0.544473	-0.829251	0.572398	0.0147664	-0.989675	-0.215731	-0.145252	0.413645	1.38243	2.659	0.453391	-0.783575	0.789344	-0.0532203	1.06984	0.433327	-0.449736
612	0.683933	1.16695	-0.508178	0.0171857	-1.03827	0.29459	0.403875	-0.837714	0.0154781	-0.243625	1.83075	0.817761	-0.755615	-0.00369005	-0.352123	-0.222322	-0.127981	0.995121	1.21531	0.113044	1.22089	-1.03923	-0.147531	0.191783	-0.0607796	0.736986	-0.0543998	-0.276405	0.486856	-0.535241	-0.528293	1.48967	-0.88047	-0.0882551	-0.5163	0.43777	-0.119983	-0.462223	-0.616887	-0.407752	-0.687763	0.170076	-0.195952	0.599633	0.742826	0.122941	-0.936115	-0.448083	1.21398
613	-0.132107	-0.497197	-0.86029	-0.818644	-0.83108	-1.04063	-0.761913	-0.261202	0.281221	-0.853334	-0.689295	-1.22732	-0.972216	-0.526911	-0.682159	0.322731	-1.25832	0.449396	-0.393484	0.165531	-0.873022	-0.683325	-1.85884	-0.664914	-0.63577	-0.0543565	-0.832508	-1.21252	-0.586139	0.802918	-0.924052	-0.756506	-0.955644	-1.00872	-0.404794	-0.520215	-0.0351454	-0.978133	-0.503033	0.621498	-1.02936	0.919607	-1.05673	0.612016	0.463231	0.0463821	-0.338199	-0.738897	-0.922783
614	0.835677	-0.192627	0.0605867	0.17825	0.355065	-0.291448	0.964593	1.37873	-0.887553	0.585727	0.23686	2.6243	-0.310723	-0.550711	0.948115	0.0420551	0.387406	-0.0631184	2.26787	-0.374505	0.920361	0.000337835	0.0490958	-1.31589	-0.754428	-0.326297	-0.510029	0.414079	0.0160221	-1.16397	0.836342	0.195183	0.39898	0.162978	-0.424993	-0.201805	0.183414	2.56726	-0.78859	0.417788	0.12423	0.523666	3.03774	-0.764502	0.055365	0.229222	-0.924984	0.0424814	0.988312
615	-0.919784	-0.253741	-0.691503	0.1642	0.353139	0.172703	-1.20725	0.252407	-0.540529	-0.0408548	-0.597056	-0.734736	0.113463	0.152538	-0.570812	-1.15751	-0.27811	1.29432	0.197037	1.60147	-0.77449	-1.31068	-1.82571	-0.195765	-0.701632	-0.2524	-0.676629	-1.09888	-0.483103	0.236188	-0.700527	2.59539	-0.543661	-0.478759	-0.616659	1.60629	0.480439	-0.851452	-0.617	-1.1691	-0.0869105	0.206611	-0.610588	2.10533	-0.392727	-0.948081	-0.150705	-0.37493	-1.15489
616	0.433846	1.02384	-0.606632	0.395819	0.978415	1.34033	-1.23925	0.147454	0.306047	0.33219	-0.863547	-0.649916	-0.29669	0.316349	-0.0465099	0.110666	-1.23057	-0.297454	2.12514	-0.313883	-0.169867	2.60434	-0.588092	-0.890693	-0.622952	1.00941	-0.655308	1.02144	0.439675	0.12345	0.219201	2.30401	-0.0683272	1.05725	-0.408291	1.05094	-0.0414122	-0.528713	1.03771	0.362107	-0.130093	0.568063	-0.372923	-0.847066	1.15589	-0.457813	2.77905	2.71966	0.071347
617	0.759751	0.436129	0.196889	-0.111985	1.83995	1.33385	0.425134	1.09171	-0.657527	-0.355885	-0.757603	-0.744254	-0.57519	-0.152372	0.888299	-0.184635	-0.462869	0.933154	2.28459	0.462259	-0.229739	0.081649	-0.776072	-0.373215	-0.733786	0.228002	-0.812711	-0.154656	0.953691	-0.340739	-0.475733	-0.741972	-0.258096	0.053644	-0.579106	0.236646	0.111744	0.118933	0.252259	-0.71026	-1.57891	0.480795	1.48847	-0.325265	0.369132	0.0431015	1.93973	-0.611507	-0.0757745
618	0.894443	1.22124	-1.11266	-0.271973	2.83281	-1.18846	-1.12274	-1.14201	-0.246376	0.965458	0.594439	1.35589	-0.59558	1.29369	-0.161605	-0.0985542	-1.36935	1.80241	-0.452851	-0.204907	0.889158	-0.716517	-0.248689	-0.480168	1.01596	-0.356824	1.14667	-1.17748	-0.799862	-0.553281	-0.967668	1.00209	-0.217418	-0.875731	-0.0471242	-0.261155	-0.290136	0.643209	0.755411	0.394335	0.393649	1.48378	2.20139	0.870515	2.54891	0.194558	0.366212	-0.582469	-0.730007
619	-0.878048	0.701245	-0.570334	1.22145	0.321463	-0.235836	0.115297	-0.498779	-0.613073	0.397885	-1.06189	0.108077	0.528542	0.191819	0.767034	0.106856	-0.470341	-0.752234	0.782996	0.533083	-0.438659	0.608836	-1.21766	-0.242193	0.525924	0.467921	-0.926662	-0.819748	-0.934909	-0.431588	-0.336251	1.97503	-0.249641	-0.699918	-0.690904	-0.0392665	-0.79762	-0.613778	-0.398724	0.577249	0.18078	0.928962	-0.109256	1.64898	-0.624381	-0.574166	-0.62527	-0.0811993	-1.0619
620	-0.164332	1.80201	-0.128027	-0.316851	0.754153	0.769107	-0.333464	-0.783938	0.391694	-0.00430356	0.553944	-0.261331	-0.477631	-0.222498	0.282491	-0.958754	-0.347387	0.918595	-0.292231	-0.616501	-0.703971	-0.0109428	-0.745137	-0.587496	-0.47917	0.381402	-0.839054	-1.17416	-0.612903	-0.849453	-0.738505	-0.472152	-0.568649	-0.849231	-0.693265	-0.601457	-0.0896378	0.164474	-0.228427	-0.858165	0.0442466	0.966039	-0.231059	-0.277933	0.304996	-0.221452	2.77129	-0.111273	-0.948249
621	0.440353	-0.0377205	0.0615956	0.300836	-0.281447	0.174029	0.8471	0.137365	-0.561532	0.499422	0.415006	-0.625648	0.234818	0.648947	0.368274	0.507278	-0.244917	0.377938	1.34546	1.11289	0.0328661	0.898298	-0.433613	0.90839	-0.0287177	-0.514454	-0.992809	1.06871	-0.365078	-0.383907	-0.134919	1.69345	1.09709	-0.682764	0.110315	0.0401366	0.889139	-0.258242	-0.453848	-0.013219	-0.596887	-0.124336	1.79474	0.851638	0.627849	-0.966135	-0.544471	0.176836	0.978659
622	-1.01897	-0.941624	-0.542879	-0.608851	-0.89894	0.0485772	0.301738	-0.0406351	-0.627617	-0.756646	-0.387298	-0.231728	-0.260227	-0.612225	0.941046	-0.458093	0.43655	-1.34888	-0.659291	-0.556	-0.603056	-0.752924	-0.0905131	-0.257027	-0.574552	-0.540477	-0.938752	0.22501	-0.96059	0.0929367	-0.405446	-0.905036	-0.708572	-0.370794	1.4656	-0.421036	-0.923181	-0.264688	-0.867051	-1.29854	0.251864	-0.699028	-0.886802	-0.781398	-0.64782	-0.989243	0.538697	-0.75508	-0.951705
623	1.07161	1.26664	-0.394925	0.248264	-0.0735969	0.0125372	-1.29839	1.20188	-0.317875	0.740106	-0.530939	0.39622	0.583662	1.69632	0.202831	0.0386124	-1.17599	0.906092	0.47305	3.91232	0.116388	-0.606727	0.016235	1.80464	-0.380495	0.842484	0.647867	2.27536	-0.613088	1.09547	0.390143	0.293134	-0.247685	-0.375235	0.175416	1.15439	0.0305079	-0.616962	-0.189419	0.491578	-0.0781116	-1.1243	1.42515	2.52101	-0.53746	-0.955442	-0.590409	0.475068	1.22068
624	-1.05719	-0.761561	0.0111855	-0.304761	-0.569701	0.596607	0.127144	1.23916	0.782582	0.42014	-0.220932	0.246899	-0.907211	-0.487202	-0.147723	-0.396407	0.638455	-1.03665	-0.665065	-0.563203	-0.589311	0.138236	1.52369	-0.741636	-0.322458	-0.838876	1.4396	-0.326041	-0.631915	-0.283965	0.45911	-0.976169	0.0720663	-0.273712	-0.218833	-1.16041	-0.956133	-0.862566	-0.740844	1.22993	0.775209	-0.000913833	-0.710829	0.713332	-0.774278	0.44974	-1.01691	-0.716162	0.223007
625	0.113954	-0.94237	-0.345305	-0.94794	-0.90841	-0.56399	1.9635	-0.0613701	-0.667925	-0.890928	-0.748475	-0.365128	0.0310403	-0.725943	-0.631184	1.49345	1.13309	-0.459709	-0.464437	-0.753875	-0.709588	-0.26436	1.46673	-0.594613	-0.992209	-1.01683	0.468857	-0.966789	1.52118	-0.220173	-0.23804	-1.00233	1.25061	0.286567	-0.928211	-1.15394	-0.879773	-0.754261	-0.414792	-1.50303	0.291059	-0.931272	-0.909784	-1.09986	-0.851293	1.79139	-0.680019	-0.718319	0.0619502
626	-0.316236	1.36494	-0.904857	0.261963	-0.255796	1.04295	-0.00133339	-0.115065	0.194404	0.689966	0.784037	2.33969	0.585994	-0.149376	-0.313886	-0.341799	0.682414	-0.4999	0.126957	-0.203853	0.518821	-1.07351	-0.2049	0.038073	0.270064	-0.0257764	-0.286106	-1.08062	-0.278562	-0.993485	-0.212762	0.145925	-0.433078	0.0455934	0.405672	-0.235132	-0.0813736	1.42721	-0.344242	-0.81872	0.682011	0.332457	0.999961	-0.358597	0.215056	-0.251831	0.339348	0.209691	0.0719368
627	0.505569	-0.757324	2.1268	0.684928	1.11929	-0.526702	-0.140544	-0.949901	0.18636	0.26179	1.28314	2.36675	-0.150498	-0.432044	0.494183	0.527387	-0.270352	2.01658	2.698	0.470409	1.7743	0.963841	1.12965	1.33825	1.78268	1.19322	-0.186072	-0.553151	0.486637	-0.688686	0.693636	2.72057	-0.0308333	1.42804	-0.981265	2.2085	0.0891062	1.36375	1.78502	1.09833	1.33097	0.522454	-0.71171	0.421364	-0.10575	-1.04801	-0.777662	-0.0915547	1.06211
628	-0.970282	0.135988	-0.983719	-0.50883	0.337387	-0.351396	-1.20703	-0.930468	-1.27072	-0.935368	-1.09092	-1.34424	-0.754534	-0.690841	-0.989275	-1.41939	-0.882773	-0.968194	-0.894453	0.620177	-0.66073	0.488932	-1.60444	-1.06011	-0.484449	-0.0291981	-0.917723	-0.597085	-1.13403	0.072684	-0.458549	0.683683	-0.00442229	-0.633666	1.90089	-0.841067	-0.897595	-0.0804589	0.65632	-0.972174	0.877386	0.811518	-0.875023	0.276067	-0.113142	-0.498103	-0.816792	-0.858683	-1.18777
629	-0.3441	2.71097	-0.953611	0.0913642	-0.114905	-0.542275	0.0118824	-0.949173	-0.134152	0.421866	0.0952107	0.147453	1.75351	-0.504479	-0.891012	-0.58233	-1.25977	-0.290533	-0.717588	-0.289967	-0.93111	0.601517	-0.575831	-0.763901	1.00325	1.02719	-0.473789	-0.586288	-0.379819	0.137449	0.136808	0.152582	-0.58015	-0.0814457	0.236224	2.20312	0.693266	-0.466152	1.77545	-0.0359007	-0.324552	0.949478	0.024652	0.0870707	-0.0701924	-0.116647	-0.540554	-0.740873	-0.282793
630	-0.462121	0.314273	-1.44978	0.778385	-0.0767402	0.155438	-0.482387	-0.771657	1.72641	-0.647406	-1.08617	2.57459	-0.26157	-0.586561	2.95995	-0.146078	-0.864037	-0.856972	-0.0805019	-0.36787	-0.230247	1.20825	-0.329946	-1.49911	0.705987	1.79409	-1.31557	0.0959151	-0.995016	-0.590397	-1.07054	0.470404	-0.177999	0.0891931	0.157295	-0.415571	-0.79361	-1.34619	1.79768	0.252463	-1.37634	0.0586044	-0.455477	-1.08032	0.0346445	-0.182009	-0.467953	-0.396695	-0.92725
631	0.820479	1.41977	0.0721727	1.76483	1.158	-0.758196	-1.08905	-0.305144	-0.449955	0.741732	-0.373702	0.524206	-0.483658	0.965597	-0.379707	-0.797193	-1.22322	-0.298952	-0.210611	0.441716	-0.0335072	-0.60769	-1.25465	-0.971406	-0.218245	0.249493	-0.560423	-0.239758	-0.294787	-0.555615	0.488757	1.87194	-0.673925	-0.997075	1.28482	1.04196	0.952755	-0.681147	0.107911	-0.3924	1.24357	1.82865	1.61093	1.50914	0.291841	-1.21889	1.08379	0.830894	-0.92734
632	-0.973358	-0.692229	-0.755843	0.206647	-0.205523	0.802725	-0.287884	-0.884381	2.44434	-0.861136	-1.03759	0.741912	-0.587644	-0.65733	0.684655	-1.15666	0.199422	-1.0248	-0.780491	0.476183	0.56375	-0.470296	-1.25143	-1.38489	0.290746	-0.473886	1.24218	-0.0872133	-1.14788	-0.679108	-0.436222	1.99675	-0.337552	-0.51972	0.724989	-0.433355	0.0575256	0.345134	-0.679089	-0.754976	-1.19837	0.165077	-0.627144	0.561348	-0.828109	-0.706749	-0.940026	-0.208526	0.357004
633	-0.504401	1.6615	-0.422512	0.885132	0.846855	2.05257	0.436854	-0.102685	1.6138	-0.463032	-0.137097	0.42389	1.21631	0.145949	0.639956	0.525353	0.190595	-0.103117	0.150667	-0.536979	-0.556698	-0.134497	-1.23701	-1.29136	1.18019	-0.306786	0.377548	-0.760888	-0.332744	-1.00825	0.480887	0.589267	-0.38262	-0.596427	-0.16234	-0.0894474	-0.338265	1.2045	-0.0382906	-0.0601368	0.512342	1.40082	0.145413	-0.52622	-0.340398	1.13585	1.22217	1.14451	-0.534135
634	1.75021	1.77488	-1.26942	-0.0449939	3.13405	-1.09409	-0.602883	-1.37764	0.292607	2.92681	0.501315	1.37884	1.72437	-0.175569	-0.0205863	0.814759	-1.19652	-0.0386745	0.964099	-0.344091	-0.0693233	1.96094	-0.390971	-0.527847	-0.311054	1.73331	1.16849	-0.178475	0.627823	-0.0295271	0.953977	2.58696	0.132652	-0.116321	-0.728194	0.328491	1.01785	-0.152846	1.11312	0.0981117	-0.891169	0.357355	1.33738	1.13279	2.77661	0.105848	-0.109556	0.50924	-0.534718
635	-0.352896	1.82434	-0.30184	0.310281	-0.641445	-0.74147	-0.6481	-0.629254	2.06276	-0.0529918	1.51251	1.10881	-0.93439	1.81476	0.199887	0.203486	0.264549	-0.0057107	1.64933	-0.671966	-0.725582	3.59991	-0.192116	-0.175069	-0.234139	-0.615536	-0.288535	-1.16062	1.70802	0.679282	0.0240182	0.771482	1.49903	-0.107602	-0.31213	-1.02573	2.88157	0.500508	-0.260509	-0.548563	-0.753592	0.113442	2.41694	-0.411062	0.601038	-0.987107	1.7013	3.16169	-0.506091
636	0.0342569	0.0243507	-0.515861	2.68188	-0.880173	-0.659927	-1.15658	-0.892349	1.4401	2.11068	1.62306	0.453163	0.898719	2.18487	-0.0678035	-1.15759	-0.611173	0.317768	0.520521	1.39963	3.84201	1.55502	0.264165	-1.39558	-0.297197	1.29109	-0.905544	-0.494898	-0.427178	0.61764	-0.993901	1.02831	0.655851	0.558109	-0.979383	-0.213873	0.143637	0.0606606	2.40442	1.68901	0.398528	0.0919228	1.16056	0.830464	1.48367	-0.209705	0.138514	1.60878	1.2428
637	0.046021	0.563481	0.180548	-0.148052	0.879276	-0.249001	-0.309724	0.0759721	-0.543488	0.270269	0.327973	-0.41393	-0.450211	-0.35267	-0.40977	1.35889	0.299361	-0.758129	-0.0831276	-0.218063	-0.0249172	-0.511722	0.653137	0.388271	0.107659	-0.373454	0.806445	-0.317307	0.133213	-1.05395	-0.218276	-0.273185	-0.131017	-0.227549	-0.580555	-0.4095	-0.529555	1.4365	-1.38529	-0.232916	-1.04983	1.11294	0.139691	-0.61403	0.363675	-0.968579	-0.488178	-0.529466	0.22082
638	-0.261027	1.56499	2.66402	3.92678	-0.127134	-0.0491433	0.671741	1.0405	0.204402	4.53526	0.138624	1.55126	-0.903037	2.80805	0.974152	1.31578	-1.06898	3.05172	-0.737116	1.99412	0.835643	0.195825	1.42152	-0.0844453	1.26893	-0.206666	0.462846	-0.371625	0.0269218	2.36769	1.30597	-0.731856	2.63653	0.410182	-0.845604	1.684	0.703534	1.29331	-0.281579	1.23314	3.00671	-1.22809	3.96172	0.328865	-0.0111357	0.131113	-0.97837	1.28323	1.00778
639	1.40194	-0.23568	1.11502	1.8394	-0.958832	-0.346108	-0.279932	1.52032	1.69665	0.337759	1.89897	-0.323862	0.37706	0.14685	-1.09669	-0.534251	-0.493496	-0.143301	1.61958	1.33372	-0.695898	2.86283	0.364138	1.05597	1.73828	0.234009	-0.961113	-0.0772195	-0.324066	2.92261	0.460375	-0.490282	0.0743717	0.527569	-0.317333	1.09429	0.624974	-0.753604	0.226439	-0.973036	0.645928	-1.14961	0.478673	-0.437115	-0.089841	-0.324664	1.03358	1.82397	0.741598
640	2.10381	2.70792	-0.928679	0.899809	-0.114486	-0.838174	-1.45209	-0.893191	0.0874311	-0.830725	0.307905	-0.814436	-0.368265	3.52844	-0.831053	-1.12771	-1.38317	0.307944	0.119343	-0.737605	-0.107163	2.11734	-0.591586	-0.0393138	1.69575	-0.601485	0.932858	-0.542025	0.488973	-0.02904	-0.835774	-0.00143998	-0.59669	-0.349712	-0.267075	0.399927	-0.932337	2.877	1.01632	-0.0265718	2.4269	0.957391	0.385712	-0.632694	2.5238	1.41737	1.6241	-0.697478	-0.543924
641	-0.387647	1.85927	-0.351525	0.40525	0.33599	-0.0365773	-1.1384	-1.3116	0.313908	1.18973	0.998052	-0.0711454	0.870615	3.98102	0.176453	-0.0340403	-1.18134	1.32777	0.365737	1.58799	0.513283	-0.968512	-1.25805	1.5736	0.317264	0.285103	-1.02998	-1.3594	0.568198	0.834753	-1.00717	1.4886	-0.10982	-0.803618	1.15052	0.535996	0.321035	2.49645	1.14968	0.236144	1.46768	0.0487435	0.926261	2.73127	1.19573	1.01577	1.02973	0.801172	-0.602918
642	0.135783	-0.0681286	-0.580525	-0.242522	-0.188489	-0.522283	-0.0234129	0.713374	1.27441	-0.0972428	-0.333022	1.26415	-0.918677	-0.500659	0.269311	-0.586324	0.362001	-0.349102	2.05314	-0.298586	-0.604662	-1.20691	0.47085	0.651251	-0.217091	0.177206	-0.337512	1.24513	1.55142	1.37765	-0.0228893	0.540113	-0.891909	0.282718	0.579736	-0.230656	-0.620369	-0.114827	-0.664577	-0.920481	-0.342871	0.354248	-0.541337	-0.394263	0.872399	-0.719734	0.131817	-0.545138	-0.833643
643	-0.198235	-0.497836	-0.142563	1.50661	0.69072	-0.648059	-0.77149	-0.226336	-0.0846069	0.757117	-0.446405	-0.265666	-1.03076	-0.223165	2.11982	-0.399707	-0.581838	0.582251	-0.0482423	0.835944	1.70797	0.142166	0.457877	0.360093	-0.0437051	-0.0402484	-0.635737	1.57044	-0.542565	-0.0914496	-0.245109	0.300697	0.0506537	-0.654666	-0.687803	0.196827	-0.663191	-1.05502	-0.679219	1.051	0.278545	-1.00828	0.647617	1.27458	-0.169826	-1.3117	-0.790839	0.386369	0.730311
644	0.353433	1.62109	0.812622	0.912622	-0.90156	0.24783	-0.434653	1.39964	2.63546	0.615514	2.32751	-0.380804	-0.350547	-0.430243	1.21371	1.80957	0.232342	-0.489505	-0.178585	0.429265	-0.649241	-0.534794	-0.473916	-0.729238	-0.407291	0.283278	-1.15512	0.31587	-0.751351	3.30919	-0.710918	0.759338	-0.0565039	-0.540472	0.34996	-0.650997	-0.825808	0.551064	-0.819706	-0.526945	-0.744448	0.0797326	-0.482897	-0.0659635	-0.547718	-0.57928	-0.636252	-0.287378	0.228936
645	-1.00647	-0.717015	0.16736	-0.00543156	-1.00222	-0.304494	1.02656	0.222642	-0.886876	-0.865259	-1.05388	-0.478494	-0.683499	-0.560263	0.108645	-0.462008	0.22342	-0.617019	-0.31876	-0.687857	0.48413	-0.19471	-0.184278	0.155993	3.17266	-0.28998	-0.935708	0.570825	-1.17571	1.22205	0.332501	-0.347239	0.255625	-0.28893	0.0835361	-0.697483	-0.499123	-0.0366509	0.494207	-0.0965897	0.68705	-0.0885302	-0.690682	-0.670435	-0.968915	-0.760044	-0.921071	-0.79977	-0.91236
646	0.700819	0.265314	-0.121445	0.554396	1.92496	-1.28287	-0.777616	0.672086	2.72225	0.19362	1.92611	-0.450949	-0.691207	0.344779	-0.490248	1.23062	-0.811362	-0.0211629	-0.167058	0.542832	-0.941744	0.159121	-0.624189	-1.21073	0.474704	1.56016	-0.911069	-0.701276	-1.17316	1.04996	-0.202358	-0.14196	-0.896848	0.146243	0.453412	0.0276869	0.0563609	-0.415269	-1.28691	-1.09325	-0.881324	0.218305	-0.704991	0.0847902	0.057913	0.0696491	0.355283	0.412885	-1.29638
647	-0.0999013	-0.630787	-0.537762	-0.711331	-0.843332	-0.193167	0.693103	0.42902	1.7976	0.83036	1.57145	2.62773	-0.0995654	-0.402672	1.28908	0.808923	0.3897	0.263953	0.307979	0.284911	3.2571	-1.03837	0.492742	-1.02632	-0.792477	-0.240635	0.703716	0.531585	-0.0761695	-0.8047	-0.973462	-0.470813	-0.333539	0.73721	0.626017	0.837338	-0.81549	2.87546	-0.270109	0.939024	-0.250743	-0.0946417	0.107685	-1.01592	-0.368187	1.18034	-1.02607	-0.369683	3.05463
648	2.20114	0.207552	2.42734	0.351214	-0.498472	-0.576494	0.0333763	1.06578	-0.787026	0.32108	0.681753	-0.0552532	-0.572128	0.276927	-1.03529	-0.284953	-0.82708	-0.435603	0.196498	1.3408	-0.441778	0.792114	-0.186846	0.424899	-0.533619	0.167799	-1.04423	0.487279	-0.376653	0.976979	-0.509913	1.41315	-0.2856	-0.971366	0.70478	0.801946	-0.433842	-0.354797	0.783855	0.295318	-0.0704615	0.519157	0.167809	2.18139	1.09818	-1.01687	0.0681533	-0.30933	-0.446304
649	-0.158398	0.535394	-0.465213	0.746259	-0.510621	-1.0717	-0.950704	-1.27955	-0.225904	0.134091	0.113961	-0.64912	-0.0923504	0.447057	-0.532296	1.53827	-0.358208	1.44521	-0.216083	1.11118	1.56823	-0.30891	-1.7864	0.786074	1.84116	-0.551416	-0.641321	-1.23477	-0.950412	-0.683351	-0.997997	2.73004	-0.713849	-0.9554	0.116086	-0.197272	0.339263	3.14849	2.31708	1.83798	2.13421	1.16667	-0.204275	1.22984	0.656423	-0.648906	-0.150393	0.358345	-0.558517
650	0.443689	0.442743	-0.508805	-0.42289	0.0889704	-1.14582	-1.07815	-0.867	0.383248	1.01578	-0.0850771	-0.0990731	-0.917501	0.606065	0.117457	-0.898111	-0.917865	0.920238	0.470613	-0.323823	1.60898	0.608929	-0.196928	-1.35379	0.240563	-0.420996	0.287175	-0.483736	-0.693478	-0.31275	-0.953369	0.505319	-0.134992	-0.922403	-1.0646	0.801757	-0.998474	-0.171354	-0.0940839	1.102	-0.827088	-0.399691	2.59023	0.373451	2.76028	-0.089417	-0.573144	0.42129	1.05937
651	3.26722	-0.791273	-0.59235	-0.317256	-0.0604218	-0.147729	-0.433836	0.260508	0.467253	-0.495545	-0.265984	-0.935161	0.440357	0.248928	-0.454204	-1.1439	1.11912	-1.17117	1.73144	1.99401	-0.798215	1.68615	1.68403	1.31355	-1.04548	2.09413	-0.864239	1.02339	1.0427	-1.18151	2.78292	-0.665257	0.307476	2.51652	-1.24233	-0.400157	-0.713882	1.44163	-1.08888	0.127944	1.53084	-1.12066	0.109173	-0.623546	-0.189336	-0.965135	-0.857901	-0.750857	2.12174
652	0.98697	-0.440836	-0.523141	0.0245486	-0.361316	-0.886158	-0.441849	0.680276	-0.401866	1.5228	1.38955	1.5706	0.679972	-0.712422	0.542827	0.279876	0.277381	0.0628971	1.38041	-0.52008	3.60003	1.37652	0.531294	-1.38964	-0.16591	-0.788997	1.62116	-0.243227	1.20446	-0.348162	-0.213884	0.440232	-0.163197	0.949725	-0.206014	-0.30439	-0.254069	1.0519	-1.1446	-0.0439494	-0.278905	-1.15733	0.99075	-0.811609	0.62833	-0.430521	-0.742486	1.55558	2.26069
653	-0.761318	1.49728	-0.436041	0.187175	0.398835	1.58022	-0.811278	-0.421932	1.07549	-0.199024	-0.392124	-1.01878	-0.0578092	0.844174	0.211213	1.3766	0.245683	0.797098	1.18149	0.160306	-0.525186	-0.510974	-0.525961	-0.83177	0.682868	-0.613641	0.00422159	-0.257645	0.778994	-0.84423	0.281828	0.278053	-0.6226	-0.353898	-0.49333	0.398775	-0.854466	1.79832	-0.884367	-0.681323	-1.03219	0.6064	0.523071	0.120414	0.510588	-0.513751	1.73007	-0.3471	-0.191913
654	0.328584	-1.02328	0.124587	-0.647311	-0.167374	-0.506565	-0.257295	0.544282	-1.22945	1.26219	-0.692528	-0.270434	-0.816497	0.592512	-0.231508	0.124492	-0.593368	-0.241041	-0.190297	-0.187148	0.672722	-0.39593	-0.0445829	-0.0628524	-0.391467	0.903741	-0.345626	-0.829946	-0.929673	-0.442484	-0.0581909	-1.02751	0.102223	-0.997985	-0.807701	-0.312553	-0.663415	-1.03027	-0.366445	0.0949244	-0.651258	0.204641	-0.0998682	0.221274	0.828665	-1.05591	-0.933029	1.17744	0.139601
655	0.640098	2.37971	-0.593795	0.413634	0.47887	-0.839952	-0.079248	-0.291341	0.68855	-0.217286	-0.878525	-1.07325	0.622304	-0.210522	-1.01934	-0.702458	-1.30691	-0.658655	-0.660593	-0.349941	-0.737169	1.6353	-0.958369	-0.4583	3.60673	-0.0451421	1.35037	-0.273406	-0.515463	1.78771	-1.11353	0.511778	-1.00266	0.258849	0.158111	0.450867	0.653903	0.658974	0.563781	-1.21089	1.15656	0.701071	0.524864	0.857695	-0.268737	0.157173	-0.648508	-0.656205	0.0366306
656	-0.265862	-0.236757	0.0143031	-0.797237	0.773903	-1.41097	-0.769305	-1.01185	-0.970931	-0.618027	-0.655099	-0.794356	-0.17016	1.74184	-0.350931	-0.908116	-1.12845	0.832412	-0.272723	0.328107	0.876931	-0.127412	-1.67716	-0.783669	0.0865601	0.147603	-0.155506	-0.940908	-0.509321	-1.09882	-1.01902	2.63093	-1.03374	-0.956463	1.05216	0.93716	-0.422603	2.77136	-0.541224	-0.604016	1.32248	2.69672	-0.308611	0.625813	0.937648	-0.601266	-0.178618	-0.689157	-0.489328
657	-0.430619	-0.108149	-1.05114	0.128136	-0.291118	-1.25599	-1.06979	0.199096	-0.642405	-0.362551	0.142186	-0.855201	-1.21129	-0.17334	-0.908435	-1.106	-1.13179	0.218233	-0.403873	3.03982	0.0964021	-0.300445	-1.52349	-0.126737	0.309877	0.0333518	-1.17915	-0.731226	-0.449752	0.639927	-1.03116	0.473817	-0.876622	-0.824781	-0.296724	1.73604	0.392796	-0.359233	-0.00773329	-0.365826	-0.254377	2.62084	-0.655557	1.34485	0.474601	-1.04442	-0.445605	-0.802438	-0.608602
[truncated: 24 more columns]

## Sheet: ResNet34
ID	3	7	11	14	32	39	45	48	60	64	68	76	77	80	89	99	106	112	121	122	127	159	162	164	167	181	184	195	202	206	208	213	217	246	249	254	262	268	271	275	277	285	291	293	314	322	327	334	336
0	0.679198	-0.8766	-0.599545	-0.692756	-0.882285	-0.658563	-0.786234	-0.0632512	-0.224254	-0.729682	-1.21976	0.443406	1.10472	-0.685522	-0.435831	0.0395798	-0.632932	-0.160497	-0.475888	-0.962057	-0.725372	-0.238546	0.262979	-0.427966	-1.08838	-0.298868	1.60161	1.73898	-0.177792	0.219214	-0.896829	-0.866308	-0.125787	0.258593	-0.467637	-0.800671	-0.967573	-0.251117	1.86961	-0.752812	2.47143	-0.68888	-0.829437	-0.673608	-0.850693	-0.479041	-0.229078	0.260041	-0.69507
1	1.32727	-0.741165	-1.39577	-0.586105	-0.994794	4.04833	0.697972	-0.910995	0.881821	-0.886247	0.118943	-0.0017489	-0.241085	-0.560085	1.01864	-0.240441	-0.374632	-0.0626633	-0.543108	-0.705226	0.0700215	-0.336305	-0.920401	-0.806843	0.149686	-0.735668	-0.650087	1.8688	-0.761386	-0.497552	0.195375	-0.980883	0.0861216	-0.721401	-1.19705	-0.872617	-0.872678	0.0898602	0.4591	0.190148	-0.769862	-0.268691	-0.0541165	0.910893	1.86584	-1.01376	-0.0586368	-1.051	0.597022
2	-1.22551	-0.995613	-1.29826	-1.03114	-1.06935	-0.552927	0.662852	-0.471817	0.46122	-0.960978	-0.597179	-0.251503	-0.314924	-0.784644	1.52518	-0.897257	-0.994598	-0.672167	-0.0403836	-0.79243	-0.711547	-0.774638	0.71226	-0.692634	0.274381	-1.23881	-1.11317	0.150562	-0.64815	-1.04004	1.15969	-0.634275	-0.777996	-0.202323	-0.626811	-0.861236	-0.0351554	-0.98796	0.41987	-0.0581262	1.37957	-0.578927	-0.879137	-0.572923	0.509768	-1.02015	0.339449	-1.2086	0.307077
3	-1.27818	0.1273	0.787495	-0.0807235	-0.00918071	-0.141077	-1.04658	2.15998	2.92657	0.38213	1.39507	-0.549751	0.746994	0.00269987	-0.178214	-1.05883	0.0483368	-1.04042	2.00892	0.277289	-0.745905	-1.46207	-0.74063	-0.948314	1.74503	0.938298	-0.603062	-1.58095	-0.118174	-0.811117	0.153356	-0.585266	-0.148387	-1.02173	0.426851	-0.192822	1.26219	-0.639252	0.956472	1.43415	-0.815768	-0.315838	-0.664986	-0.785751	-0.151652	1.75476	1.29347	1.1654	-0.704707
4	-0.312026	-0.746625	0.629613	-0.85475	-0.525119	-0.651146	-0.524099	0.407873	-0.656078	-0.591515	-1.09057	0.446701	-0.263324	0.046485	-0.49199	-0.535041	-0.898518	0.382791	2.71861	-0.678787	0.163372	-0.856423	0.00194236	-0.696275	-0.854287	0.345582	-0.265936	1.31613	-0.200433	0.451391	-1.10014	-0.901524	-0.222224	1.61551	-0.891602	-0.581817	-0.653989	0.250719	-0.293382	-0.474835	0.241134	-0.958813	1.07928	2.37824	-1.14275	-0.0270305	0.805778	0.485983	0.515395
5	-0.954478	-0.910969	1.30845	-0.389536	-1.20047	0.707313	0.139594	-0.77652	0.167147	-0.93611	1.88634	0.725297	-1.24709	-0.855662	1.65193	-0.63496	-0.631768	-0.598326	0.33688	-0.488172	-1.09738	-0.491773	-0.908461	-0.775086	0.208356	0.674665	-1.27184	-0.930876	-0.747709	-0.824356	0.549509	0.235701	-0.558683	-0.506418	-0.746461	-0.876017	-0.582403	-0.983805	0.411813	0.622626	-0.630121	-0.654216	-0.538242	-0.676196	0.588706	-1.03023	-0.549655	-1.35363	0.636511
6	-1.09257	-0.929663	-0.830018	-1.05936	-1.14582	-0.291175	-0.0804312	-1.04953	0.435851	-0.956206	-0.942743	1.15442	0.712918	-1.02231	0.835227	-1.07336	-0.942694	-0.761298	-0.0135086	-0.909901	-0.155844	0.445833	-0.167386	-0.784472	-0.622985	-1.19222	-1.12737	1.20369	-0.0373833	-0.96375	3.29454	-0.933578	-0.971827	-0.409446	-1.01173	-0.805102	-0.747482	-1.14035	1.00977	-0.677143	0.163264	-0.933115	-0.743646	-0.0150757	0.198961	-0.956069	0.361321	-1.62855	0.921493
7	-0.28805	-0.53968	0.891686	-0.177027	-0.911602	-1.35196	-0.311475	0.771937	2.49524	-0.657881	-1.30068	1.22862	1.70421	0.432759	0.189553	-0.113668	0.736593	1.27434	0.792528	-0.903625	-0.411621	-0.684667	-0.308064	-0.917034	-0.856782	2.12328	-0.97248	0.519708	0.484944	-1.22477	0.862491	-0.598717	0.888271	0.736245	1.46686	-0.693756	2.03901	-0.762788	-0.31417	-0.269317	-0.383947	-0.832576	-0.766041	-0.13146	0.0736873	0.256884	2.1362	-0.313776	-1.09459
8	-1.37093	-0.892671	0.706865	-1.02344	-1.11909	-0.977602	-0.678147	-0.567065	0.736805	-0.680272	-0.334097	0.506294	-0.855423	-0.650261	-0.23406	-0.228651	-0.864772	-0.768498	1.3846	-0.700711	-0.896982	-0.423812	-0.871659	-0.83147	0.393046	-0.348438	-0.906355	0.0789042	-0.463764	-0.8881	2.18473	-0.925766	-0.466305	0.100861	-0.848468	-0.761975	-0.559492	-0.702533	0.553065	0.47657	0.503341	-0.776412	-0.14741	-0.410986	-0.15348	-0.517552	-0.878104	-0.202629	0.0974445
9	-1.4789	-0.961066	-0.537318	-0.923728	-1.10685	-0.156461	-1.15813	1.54318	0.833939	-0.942619	-0.0797474	-0.314725	-0.890499	-0.549177	0.617646	-1.1054	-0.588523	-0.66104	1.96686	-1.02544	0.564498	0.0971367	0.268086	-0.864951	0.092369	0.320805	-1.24251	-0.997943	-0.705106	-0.866013	0.942764	0.968221	-0.0587523	-0.029179	-0.0499101	-0.599297	1.88942	-0.324467	0.446692	-0.00699637	1.06776	-0.695802	-1.23457	-0.739751	0.121614	-0.648858	1.10401	-1.42225	-0.688459
10	-1.55895	-0.87614	-0.484514	-0.963315	-1.25843	-0.677366	-0.447877	-0.299118	-0.161141	-0.968198	-0.105789	-0.247917	-0.155118	-0.131449	1.83424	-1.13496	-1.04862	-0.551639	1.68448	-0.883088	-1.23282	0.743947	2.05798	-0.921581	3.03434	-0.675007	-1.31554	-1.77185	-0.347108	-1.38693	-0.497417	-0.907236	-0.766195	-0.940371	-0.216378	-0.844131	-0.200011	-0.981081	4.10417	-0.717071	3.08468	-1.1091	-0.914409	-0.458003	1.32141	-0.992941	-0.821664	-1.04038	0.473673
11	-1.44896	-0.659029	-0.0221657	-1.04848	-1.25373	-1.02422	-0.98655	-0.385063	-0.410371	-0.900363	-0.183931	0.204514	1.32776	0.0738973	1.68959	-0.602104	-1.01256	-0.313006	3.79131	-0.403748	-1.13158	0.31673	1.76059	-0.933808	2.747	1.13411	-1.1652	-1.80176	-0.171489	-1.41231	0.648134	-1.02791	1.92933	-0.162333	1.46029	-0.878985	6.25813	0.532317	5.06992	-0.513177	2.48848	-0.516957	-1.10072	-1.39078	-0.521285	-0.609091	-0.877858	0.336545	-1.77376
12	-0.999696	-0.454537	-0.422974	0.19675	-0.949671	1.72935	0.186222	-0.085726	0.858491	-0.746943	0.564066	0.425734	-0.26879	0.238639	0.0282271	-1.09459	1.11045	0.680155	2.93674	-0.5269	-0.244181	1.51872	1.15057	-0.794651	0.0548597	-0.975593	-0.914323	1.7617	-0.717538	-0.28325	-0.207362	-0.23932	-0.457049	-0.934127	-0.140795	-0.134942	-0.0760595	-1.09471	1.72645	0.0856703	-0.239712	-0.914033	1.15271	0.527195	-0.708037	-0.245681	0.802358	-0.703485	1.73095
13	0.0334407	-0.0627204	-0.135055	-0.656832	-0.93566	0.783794	1.38649	-0.22554	1.11448	-0.90313	-0.575808	1.27932	1.60393	-1.07738	0.547986	-0.79818	-0.948028	-0.947051	-0.497156	-0.869391	-0.221602	-0.518083	0.886114	-0.807391	-0.800622	-1.31338	-1.23141	0.0314394	-0.527145	-1.17449	0.350848	-0.907338	-0.457999	-0.972184	-0.394622	-0.436142	-0.676776	-0.202683	0.0846669	2.01885	1.86576	-1.06989	-0.249421	-0.318769	-0.278968	-0.556586	-0.730774	-1.02066	0.488422
14	0.422818	0.445331	2.08092	0.296199	-0.73055	0.201117	1.28159	-0.508778	-0.510621	-0.500987	-0.333495	0.0157007	0.858957	-0.603369	-0.544275	-0.397428	-0.327827	-0.603154	-0.573675	0.112353	-0.920625	0.0509851	0.527086	-0.373977	-1.1849	0.0591613	-0.496459	0.129986	-0.704002	1.70464	0.763626	0.946253	-0.913571	1.22691	0.710153	-0.775315	1.25126	-0.595513	-0.184197	-0.567785	2.01781	-0.410131	-0.140061	1.07592	-0.346502	-1.03789	-0.691074	-0.801421	0.875055
15	-0.623031	-0.563102	0.951816	0.840184	-0.761204	-0.0502188	1.21554	1.0938	0.722469	-0.514131	-0.346244	1.06403	1.78931	3.5633	-0.203774	-0.427799	2.03555	1.89018	0.619513	-0.75259	-0.844997	-1.39331	-0.250111	-0.897656	-0.889696	-0.206132	-1.11193	-0.978268	-0.724941	-1.32026	-0.674416	-0.667486	-0.166332	2.61791	0.410859	-0.343715	0.230824	0.679427	-0.886881	0.385986	-0.596185	0.50706	0.0864418	-0.225207	0.683061	0.043645	1.04388	0.519149	-1.54825
16	-1.32246	-0.861356	0.130055	-0.727016	0.111689	0.227691	-0.88691	2.20823	-0.274473	-0.954249	0.746308	-0.18339	-0.119353	-0.0398671	-0.606357	-0.550399	-0.834292	-0.830751	1.30886	0.0706871	-1.16977	-1.09884	1.1528	-0.949114	0.520801	-0.973795	-1.21321	-1.63412	-0.674688	-1.43965	-1.0163	-0.434992	-0.513069	-1.16625	0.952538	-0.0450738	1.21761	-0.595443	3.12795	-0.679122	1.03808	0.600915	-1.29012	-1.11287	-0.318916	-0.853249	0.957703	-0.454874	-0.329449
17	-0.392016	-0.819163	0.734543	-0.829731	0.150371	-0.286464	-0.852669	0.178646	1.74933	-0.623516	0.0746358	-0.197183	0.538477	-0.245985	-0.119152	-0.745932	-0.0110971	-0.0711086	2.40435	0.310785	-0.717079	-0.754249	-0.734231	-0.821687	1.29237	-0.761428	-0.82692	0.0273131	-0.392875	0.541125	0.184824	-0.760165	-0.41825	-1.03181	-0.781212	-0.145061	-0.704367	-0.526822	1.61004	0.26878	0.0603125	-0.880232	-0.190136	-0.797039	-0.219859	0.342369	-0.544427	0.0592101	-1.43316
18	-0.370664	-0.144775	-0.434174	-0.857832	-1.06741	0.671726	1.67829	-0.972555	0.64695	-0.942429	-0.249295	2.36185	3.90105	-0.925252	1.2775	-0.78754	-0.785738	-1.06808	-0.727221	-0.188287	-0.486309	1.59013	3.28786	-0.933287	-1.02382	-1.14924	-1.07212	0.279986	-0.669228	-1.15662	-0.77328	-1.10414	-0.771255	-1.44584	-0.76964	0.43918	0.52605	-1.26776	2.0769	0.0857129	-0.245596	-0.192769	-0.752387	-0.285632	-0.973635	-0.886046	0.350415	-1.24253	0.601307
19	-0.859771	-0.923818	-0.838993	-1.05475	-1.22112	0.0804531	-0.278243	-1.19349	0.448198	-0.964505	-0.955014	1.6771	0.484999	-1.09942	1.75507	-1.01336	-1.03439	-0.918879	0.474106	-0.936543	-0.711718	-0.0193132	-0.547704	-0.526078	0.788894	-1.31679	-1.08179	0.213088	-0.675517	-1.28039	2.21824	-1.00789	-0.935253	-0.813549	-1.11796	-0.853001	-0.891706	-0.973858	0.266298	-0.346647	1.27598	-1.03971	-1.43951	0.111382	0.420258	-0.975435	0.517637	-1.37079	0.485341
20	-1.52126	-0.38157	-0.826977	-0.918512	-1.19123	-0.604932	0.735684	-0.628073	-0.000580707	-0.913656	0.327942	1.97991	0.789069	-0.550693	0.373269	-1.00095	-1.06301	-0.991172	1.04969	-0.632901	-1.1873	0.925846	3.28938	-0.951662	1.17755	-1.00614	-1.31489	-1.64122	-0.284808	-1.40407	-0.714972	-1.03075	-0.874621	-0.990169	-0.185175	-0.865465	0.358657	-1.20754	2.62004	-0.331094	4.34905	-1.0236	-0.905229	-1.12531	0.327216	-0.825253	1.55128	-0.505857	-0.456867
21	-0.458217	-0.578197	1.35292	-0.731309	-0.0888244	-0.848182	-0.716186	-0.101255	0.438253	-0.743511	0.157682	1.18687	-0.598624	-0.437972	0.108271	-0.625484	-0.456735	-0.520988	0.190581	-0.194648	0.338485	-0.841203	-0.763558	-0.785796	0.0282574	-0.281658	-0.381995	-0.0678384	-0.0636958	-0.445428	1.22229	-0.137441	-0.695372	0.722358	-0.630337	-0.548928	-0.272343	-1.06879	1.00694	-0.825034	0.932048	-0.629287	-0.966222	-0.141726	0.152434	0.0403544	-0.0237104	-0.423709	0.0722651
22	-1.1564	-0.936665	-0.164593	-0.995562	-0.991532	0.952615	0.152362	-0.913103	1.38884	-0.968198	0.794572	1.50985	-1.06363	0.417167	0.106025	-1.03841	-0.972508	-0.76099	1.30059	-0.455128	-0.54036	-0.243174	-0.447229	-0.766972	1.40377	-1.05587	-1.14971	-1.14983	-0.282158	-1.39974	2.23532	1.07829	-0.844657	0.202961	-0.618583	-0.880492	1.08608	-1.0484	-0.291081	1.21939	0.945849	-0.919645	-1.3118	-0.942244	0.757171	-0.729204	-0.489932	0.19932	-0.693785
23	-0.764181	-0.979083	0.848023	-0.895595	-0.344266	0.032704	-0.292008	-0.219151	-0.569941	-0.361578	-1.22278	0.0321426	-1.03588	0.117517	0.506739	-0.376697	-0.674199	-0.641102	1.27234	-0.812351	-0.415479	-0.674473	-0.812166	-0.838476	-0.501173	-0.276519	-0.259745	0.387361	-0.733216	-1.14904	0.132911	0.728946	-0.521987	0.162617	-0.88467	-0.654629	-0.838481	-0.0141596	-0.171333	0.293871	1.07696	-0.999577	0.117466	-0.493585	-0.359651	-0.529325	-1.08278	-0.0242759	0.797131
24	-0.402864	-0.839868	-0.949124	0.656774	0.066776	-0.588223	-1.17875	-0.456597	0.184336	0.445468	-0.315292	0.598668	1.62783	0.116624	0.288711	-0.680188	-0.807891	-0.439559	0.359192	-0.774445	0.0136341	0.808011	1.50063	0.46579	-1.03031	0.808989	0.126455	0.143807	-0.48352	-0.796904	2.70123	0.643149	1.19797	4.2258	0.883614	1.0353	1.24686	-0.821728	0.382588	-0.429299	0.263998	-1.1137	2.41157	-0.0381376	-0.63118	0.208247	0.515284	0.838265	-0.410504
25	-1.46302	-0.273218	-0.32059	-0.67613	-0.735422	0.163278	0.143328	-0.489817	1.03779	-0.785839	3.20299	-0.284067	-0.791183	-0.468953	1.12369	-0.658982	-0.954208	-1.0062	1.25839	0.0145707	-0.56691	-1.36893	-0.74218	-0.930812	0.299116	0.212362	-1.04355	-1.97394	-0.701572	-0.920756	1.33367	-0.415141	0.411826	0.446576	-0.450805	-0.817425	-0.113749	-0.7645	-0.341733	3.28853	-1.29307	-1.00549	0.103221	-0.774383	0.19132	-0.347396	0.877208	1.1297	-0.96106
26	-0.896724	-1.00124	-0.278472	-1.02312	-0.914831	0.574855	-1.07811	-0.888836	-0.717364	-0.596011	-0.906355	0.415863	-1.01415	-0.818774	0.114829	-0.0100576	-1.00626	-0.794872	-0.651712	-0.678598	-1.15847	-1.15124	-0.9144	-0.414517	-1.25094	-0.318682	-0.286869	0.245757	-0.629396	-0.370103	-0.346654	-0.602284	-1.06044	-0.051502	-1.07923	-0.767347	-1.02201	-0.467744	-0.538238	-1.06031	0.662336	-0.603193	-0.968599	-1.03783	-1.15256	-0.945228	-0.609045	-0.799808	-0.388974
27	0.805197	-0.858426	0.419747	-0.784129	-1.07539	-0.434206	-0.970896	-0.306806	1.61439	-0.856213	-0.984191	1.06539	0.00517112	-1.0656	0.735264	0.0690881	-0.874938	-0.195861	-0.144245	-0.609782	0.944228	-0.0833579	-0.69757	-0.31087	-0.00373092	-0.483348	-1.15932	1.57927	1.00688	0.103338	1.96781	0.731083	0.303252	0.672216	-0.29917	-0.835152	2.32753	0.012677	-0.156453	-0.669425	-0.386918	-0.502941	-0.957232	-0.829213	-0.197786	-0.394882	-0.20315	1.52698	-1.38646
28	-1.11421	-0.94164	2.08041	-0.994215	-1.07659	-0.701903	0.0703554	-0.896152	1.82126	-0.828622	0.0547794	0.386749	0.305371	-0.567201	0.627364	-1.12527	-1.03652	-0.876333	1.86079	0.0108101	-1.19651	0.965749	0.0145102	-0.729008	0.778923	-1.17241	-1.16112	-0.125773	-0.400923	-1.43104	0.962461	-0.975699	-0.819614	-0.482814	-0.898686	-0.88023	0.131068	-1.01433	0.795226	0.316667	0.168694	-1.06635	0.0260155	-0.362241	-0.122377	-0.824407	-0.477714	0.733934	-0.0342771
29	0.689045	-0.510129	-0.414863	-0.381616	0.448634	2.54156	-0.0278939	-1.20495	-0.610579	-0.21133	-0.700531	-0.283982	-0.739953	-1.13637	-1.23808	0.81814	-0.58792	0.0164716	-0.806197	-0.710132	0.0778319	0.463706	-0.36063	-0.649035	-0.398683	-0.716758	-0.0485611	2.26402	-0.109983	0.283487	-1.13085	-0.54755	-0.467403	-0.687824	-0.580482	-0.814493	-0.47881	1.71076	1.00622	-1.01126	2.1562	-0.268327	-0.243067	0.227626	-0.755434	-0.498428	-0.404477	-0.597866	0.149503
30	-0.954802	-0.709947	-0.601706	-0.726684	-0.862038	-0.433763	-1.26774	1.30431	0.266121	-0.861318	-1.26349	-0.39264	-0.741202	-0.107654	-0.678967	-0.978774	-0.579877	-0.965852	0.468532	-0.351524	-1.19796	-0.908319	-0.870766	-0.66385	-0.875246	-0.566568	-0.973165	-0.678252	-0.63158	-0.671654	-0.840437	-0.765661	-0.74315	1.36824	0.664269	-0.768978	-0.197687	-0.572662	-1.03469	-0.342141	-0.943799	-0.926467	0.0990104	-0.465683	-0.406186	-0.275937	0.790191	0.654786	0.0380719
31	-0.320448	0.309586	0.446139	0.0977483	-1.13094	1.11935	-0.767728	1.58438	0.803811	-0.313415	-0.707089	-0.348072	0.666025	-1.00255	-0.146367	-0.609519	-0.903801	-0.440581	0.90707	-0.729196	-0.814181	-0.50166	-0.278315	-0.801079	1.83343	1.57744	-1.25022	0.455386	-0.719433	-1.02022	0.666003	0.47365	0.633094	1.53336	1.96807	-0.711358	3.80363	0.349614	1.19802	-0.459495	0.66439	-0.635238	0.739942	-0.109317	0.132428	4.28332	-0.457303	-0.69176	-0.176257
32	0.102652	-0.620132	0.826564	-0.943188	-0.977559	0.564371	0.697919	0.987275	1.10766	-0.901624	-1.19799	0.257399	0.194834	-0.868986	1.31335	0.276116	-0.797191	0.344669	0.505732	-0.812668	-0.515644	0.595103	-0.286136	-0.745514	0.123293	-0.39902	-0.752353	0.744813	-0.605092	-1.17454	3.40174	0.292142	-0.34779	1.12795	0.0607648	-0.841366	-0.776439	0.833064	-0.0408458	-0.389704	1.3861	-0.253943	0.198094	-0.823793	-0.309638	-0.725899	0.863283	0.586421	-0.398035
33	-1.21569	-0.957732	0.0310136	-1.06021	-0.596219	-0.21823	-1.1927	0.562368	0.225027	-0.642201	-1.17776	-0.460325	0.223321	-0.886733	-0.116605	-0.0555047	-0.994416	-0.97	0.133985	-1.0008	-1.06831	-0.815805	-0.934061	-0.396179	-0.115175	-0.902044	-0.797494	-0.0115954	-0.746298	-0.555574	1.54983	0.805234	-0.660704	-0.411804	-1.13984	-0.858989	-0.895134	-1.20682	-0.658564	-0.54764	-0.694259	-0.674825	-1.37479	-1.0323	-0.0580991	-0.936476	0.553017	-0.58811	-0.401103
34	-0.591759	-0.866017	-1.72945	-0.551167	0.342048	1.34592	-0.641982	0.108375	-0.370999	-0.677729	-0.393693	0.46179	-0.796077	-0.310819	0.852143	0.0711684	-0.674832	-0.388817	-0.436704	-1.04708	0.205	-0.145628	-0.836894	-0.499318	-0.897642	-0.45101	-0.502614	-0.488971	1.07196	-0.00208918	-0.0284618	-0.644853	-0.340413	1.0506	-0.846381	-0.84413	-0.855891	-0.449105	0.306198	-0.667589	-0.0502969	-0.377993	-0.777624	-0.127167	0.272842	0.316405	-0.108122	0.0271256	0.316291
35	-0.00844482	-0.942691	1.03891	-0.742617	-0.578843	-0.840004	-0.700481	0.356329	0.0338608	-0.741614	-1.197	-0.492584	0.295601	-0.759224	0.570886	-0.280673	-1.01856	-0.477563	0.063097	-0.732754	-0.983627	1.02322	-0.53622	-0.430664	0.0392251	-0.262802	-0.499088	1.39008	-0.253383	-0.794878	0.103664	0.757755	-0.653758	0.376814	-0.264999	-0.840492	-0.863862	0.706658	0.434142	-0.375672	0.951301	-0.418082	-0.141395	-0.652305	-0.502879	-0.638534	0.124559	0.530492	-0.430634
36	-0.0250965	1.85695	3.45196	-0.297054	1.96159	0.261843	-0.66627	1.587	1.6763	-0.918541	-0.86978	0.814129	4.68685	-0.0843511	-1.58712	-0.110238	1.78682	-0.247626	-0.396466	0.454355	-1.21852	-0.226716	1.50947	-0.951583	0.156284	0.508825	-1.17146	-1.675	-0.644095	-1.42675	-0.257158	1.19044	-0.447464	-1.28222	1.57766	1.81371	0.620667	0.319794	3.88321	1.11585	2.04855	-0.253512	0.0466512	-1.42814	-0.887545	0.0223588	4.32947	-1.11247	-0.485007
37	-0.396708	-0.413912	0.567078	-0.874283	-1.17995	0.828575	1.69894	-1.13457	1.99762	-0.966079	-0.340692	1.53383	1.49157	-0.879011	0.907463	-1.16529	-0.957346	-0.75347	1.14981	0.404298	-0.811253	-0.174474	0.887607	-0.905653	1.52947	-0.907151	-0.972872	-0.184419	-0.574449	-1.27575	0.98408	-0.310754	-0.6963	-0.96643	0.335837	-0.852361	0.81009	-1.21531	0.537894	1.74388	-0.102412	-1.04762	-0.14428	0.108836	-0.0777653	-0.83543	-0.493116	-0.684509	0.250886
38	-1.08296	-0.997266	-1.24185	-1.06021	-1.18622	0.102208	0.876648	-0.672563	0.0994508	-0.968198	0.973162	0.504058	-1.17332	-0.912426	3.51255	-1.00285	0.774668	-1.09399	-0.854102	-0.598808	-0.967919	-1.46577	-0.934933	-0.872496	1.29256	-1.01691	-1.30986	-0.864704	-0.732208	-1.29275	-0.0754016	-0.815383	-0.595186	-1.39781	-1.20141	-0.880492	-0.761017	-0.838576	0.987037	2.01953	-0.854638	-0.280759	-1.43119	-0.225852	1.16491	-1.01752	-1.08632	-0.898266	-0.411416
39	0.137806	-0.62782	-0.576305	-0.277552	-1.14709	0.193514	-0.22067	-0.0276891	0.409538	-0.737285	0.36714	-0.24449	-0.638776	-0.546941	1.43763	-0.889625	-1.02012	-0.525823	-0.450582	-0.621756	0.126866	-0.0562827	-0.934096	-0.565864	-1.0542	-0.548446	-1.20062	0.29421	-0.349906	-0.757511	1.47639	-0.332184	0.0140097	0.88891	-0.785802	-0.860262	-0.0782279	-1.12521	-0.460891	-0.500973	-0.737073	-0.311649	-0.199605	-1.18243	1.56411	-0.219501	-0.413685	-0.063682	0.794784
40	-1.24088	0.816596	0.851618	0.886674	-0.760622	0.272	1.44251	1.29537	0.816575	-0.795486	-0.358162	0.591712	2.21417	0.845067	0.171414	-1.14369	0.661958	1.37365	0.198415	-0.846103	-0.182251	-1.15734	0.558673	-0.915049	0.0290852	0.398389	-1.02459	-1.18359	-0.582234	-1.28371	0.46948	-0.503182	0.144344	0.928159	0.323702	-0.284856	1.33948	0.280916	-0.331954	0.578458	-0.271483	-0.561476	1.58979	-0.565033	-0.426793	1.02924	1.48683	-0.455263	-1.45775
41	-0.355286	-0.278893	-0.636819	-0.187099	-0.195284	-0.25276	-1.20204	1.68603	-0.654155	-0.901864	-0.435619	-0.898274	0.385523	-0.783636	1.89023	-0.870746	-0.873704	-0.660955	0.720889	-0.99517	0.31235	-0.978638	-0.809308	-0.621037	-1.05418	-0.446528	-0.380332	1.13512	-0.679748	0.142363	-0.367545	0.126718	-0.900001	0.949136	0.393271	-0.296844	0.292441	-0.375348	-0.469885	-0.629133	0.193484	0.757897	-0.0890396	-1.04087	-1.05492	-0.291273	0.288763	0.668239	-1.03913
42	-1.03667	0.154576	2.24886	1.12307	-0.0784006	-1.05851	1.27957	1.41601	0.855478	0.0887166	-0.574695	0.239406	0.664137	1.9913	0.14644	0.393703	1.28737	-0.0675074	0.846322	-0.151802	-0.971029	-1.55784	-0.0651792	-0.781737	0.369888	-0.265719	-0.910805	-0.617355	-0.612044	-1.18731	-0.744043	-0.88036	-0.6485	-0.112706	0.0809336	-0.313288	1.20517	0.696981	1.26517	1.66954	0.0522599	-0.352109	0.191018	-0.310067	-0.443851	1.80113	-0.287849	-0.469958	-1.09878
43	-0.0381802	-0.800652	-0.399957	-0.664721	0.158274	-0.633552	-0.873525	1.20065	-0.281426	-0.514912	-0.651139	-0.293925	-0.182454	1.37126	-0.847209	0.0114793	-0.682498	-0.44092	1.27835	-0.679655	0.306104	0.195807	0.955185	-0.820167	-1.29643	-0.558213	-0.580668	-0.545801	0.161819	-0.181141	-1.18761	0.0642154	-0.0962337	0.0732782	-0.610594	-0.281059	-0.241172	1.24826	0.180616	-0.442839	-0.228965	-0.345934	0.478044	-0.537676	-0.693509	-0.0510284	-0.312284	1.21434	2.05324
44	-0.111726	-0.161414	-1.49436	-1.0049	-0.939171	0.710057	-0.958832	-1.04875	-0.556551	-0.634839	-1.04819	1.04092	-0.339984	-1.00906	-0.764654	-0.594703	-1.01149	-0.0423325	-0.720191	-0.97643	0.651692	-0.749708	-0.500835	-0.60317	-1.15811	-0.699279	-0.712973	1.07476	0.167396	-0.812233	0.490348	-1.09434	-0.596362	-0.0498294	-0.800544	-0.880492	-0.151273	0.671751	0.290874	-0.880309	-0.571751	-0.530897	-0.780333	0.0964332	-0.259885	-0.204468	-1.45837	0.308391	0.557279
45	0.185922	-0.98556	0.0255462	-0.264245	0.112428	-0.0240062	-0.407064	-0.897888	0.244856	-0.119347	-0.648321	-0.310822	-0.467248	-0.614675	-0.477061	-0.627414	-0.738013	-0.653309	-0.44645	-0.0702525	-0.768167	-0.471247	-0.860214	-0.705844	-0.602431	-0.373605	-0.39445	0.942789	-0.104198	-0.773899	-1.07475	0.0239678	-0.378994	-0.780653	-0.38167	-0.824968	-0.718747	1.57019	0.461071	-0.160614	-0.132086	-1.03905	1.7155	-0.708275	-0.868031	-0.253197	-0.85838	0.659958	0.424705
46	-1.06592	-0.554524	1.15089	-0.879069	-0.954879	-0.50629	0.292834	0.745758	-0.236578	-0.943593	-0.737458	0.175964	0.242569	-0.325553	-0.560177	-0.500001	-0.876822	0.175709	0.365935	-0.941115	-1.21774	-0.337542	0.784494	-0.502603	-0.707796	-0.978921	-0.637353	0.90216	-0.716788	-0.128962	-0.227565	0.277748	-1.00324	-0.503812	-1.12127	-0.606054	-0.785591	-0.139039	0.131908	0.577508	1.99202	-0.509058	-0.460167	-0.410981	-0.503005	-0.961384	1.00104	-1.51639	1.43975
47	-1.53314	-1.0112	-1.08392	-1.03319	-0.870436	0.370455	-1.32354	-1.48664	-0.589133	-0.968004	-0.16996	5.05854	0.768797	-1.15496	2.11309	-0.355647	-1.06223	-0.966209	2.0635	-0.410608	0.175937	2.83405	2.82008	-0.939423	-0.682163	-1.27847	-1.16142	0.553622	-0.76944	-0.922027	-0.455762	-0.3157	-0.817844	-0.950694	-1.13547	-0.866477	1.57082	-1.26641	1.84416	-1.10502	1.31519	0.0134514	-1.54651	-1.15098	-1.21852	-1.05695	-0.178252	-0.148177	-0.784196
48	-0.303988	-0.736132	0.464359	-0.963349	-0.727968	0.70602	-0.480772	0.746448	-0.599982	-0.645721	-0.777195	-0.183596	-0.50019	-0.846285	1.80943	-0.631528	-0.497578	-0.563052	0.524957	-0.837994	-0.190541	-0.512757	-0.81551	-0.676518	-0.550023	-1.05018	-0.923938	0.219613	-0.757074	-0.278456	0.0979889	-0.319602	-0.842131	-0.574945	-0.966788	-0.717796	-0.577815	-0.639921	0.575219	-0.229652	0.453785	-0.255933	-0.937279	0.16096	-0.916284	-0.986728	0.429569	-1.45106	1.85489
49	-0.388874	-1.00302	-0.506124	-1.04076	-1.13891	-0.795055	-1.51517	1.97391	-0.714559	-0.938288	-0.572138	-0.214376	-0.743279	-0.397904	0.617557	-0.840188	-0.955813	-0.73917	1.52858	-0.55543	-0.445108	-0.783022	-0.905176	-0.924555	-0.920411	-0.660854	-1.29897	-0.61814	-0.718783	0.0560361	-1.3316	-1.00034	-0.929752	0.608339	-0.903804	-0.862471	-0.899033	0.386027	0.209734	-0.624896	-0.868312	-0.31178	-1.03152	-0.447224	-0.978547	-0.922127	0.169435	-1.17206	-0.590643
50	-0.968057	-0.263218	0.648335	0.251698	-0.363209	1.12412	-0.301977	1.26935	-0.591137	-0.314595	-0.861617	-0.209167	-0.698766	1.08682	0.494441	-0.823386	0.216713	0.6589	0.931538	-0.826976	-0.537666	-0.201168	-0.678627	-0.945369	-0.442148	1.47201	-1.02091	-1.1329	-0.567198	-1.26316	1.32767	-0.145889	1.25739	0.168454	-0.552413	0.345176	0.675517	0.284437	1.00824	0.286711	-0.0955743	-0.538893	0.274041	-0.388791	-0.551449	0.830034	0.308284	0.355833	-0.550639
51	-0.782292	-0.979517	-0.92092	-1.04245	-0.347002	-0.152593	-0.499608	-1.0678	-0.498357	-0.627739	-1.24873	0.153884	-0.814188	-1.16539	0.816885	-0.652823	-1.04554	-0.768916	-0.82565	-0.833344	-0.655883	-0.729583	-0.576283	-0.612506	-1.04796	-0.913748	-0.490039	0.651484	-0.324266	-0.830847	0.533988	-0.934433	-0.71154	-0.819738	-1.13398	-0.876179	-0.908544	0.76899	0.0306983	-0.832443	0.679183	-0.914692	-0.866252	-0.704766	-0.717292	-0.7687	-0.900638	0.545355	-0.0347448
52	-1.54833	-0.749325	-0.673677	-0.911998	-1.25048	-0.453745	-0.289097	-1.14935	0.719463	-0.855592	2.31268	1.93457	-1.00058	-0.234383	2.76721	-0.836142	-1.0005	-0.393014	-0.224562	-0.567414	-0.699434	-0.895611	-0.562637	-0.921551	0.784504	-0.329176	-1.31958	-1.84263	-0.661284	-1.29706	1.04092	-1.11067	-0.242612	-1.04301	-0.915201	-0.880492	-0.924463	-0.890907	0.158456	1.72054	-0.727114	-0.889368	-1.07502	0.0274817	2.30677	-0.571561	-0.837083	0.142019	-0.647401
53	-0.226179	-0.254061	-0.0182474	-0.922676	-1.00217	-0.127151	0.028394	-0.330889	1.3788	-0.945116	-0.0586893	2.14953	1.65175	0.183178	0.841021	-0.966241	-0.785102	-0.858951	3.18013	-0.894855	-0.280926	0.974468	0.353898	-0.59075	-0.368066	-0.887601	-0.479294	0.8317	-0.638053	-1.3267	1.54136	-0.570326	-0.975443	0.0619733	-0.450058	-0.757134	0.257053	-0.850904	0.394626	0.211005	0.320901	-0.982388	0.52126	-0.468513	-0.436861	-0.507829	0.832019	-1.06904	-0.259698
54	-1.01778	-0.817925	-1.15897	-1.04706	-1.00483	-0.951819	-1.44834	0.687047	0.72817	-0.861838	-1.21317	0.0920953	-0.276811	-0.96362	-0.051251	-0.69998	-1.04868	-0.604785	-0.205738	-0.719312	-0.494114	-0.871516	-0.867215	-0.777907	-0.72227	-0.690881	-1.1619	0.836669	-0.672264	-0.497179	0.199581	-0.81067	-0.291048	2.07872	0.201029	-0.832799	-0.9613	-1.07931	-0.734656	-0.746051	0.0154181	-0.961982	-1.25122	-0.464969	-0.439678	-0.413698	0.576907	-0.877411	-1.25114
55	-0.481343	0.675794	1.45526	1.2223	0.0482425	-1.27432	0.0534483	0.22985	-0.0884748	-0.3999	0.511196	-0.674074	0.321334	0.162897	-0.894964	-1.12642	-0.717606	0.0375686	0.357866	-0.567579	-0.513818	-1.11705	0.123064	-0.4729	-1.01801	-0.0886497	-0.237538	-0.442001	-0.543784	-0.575856	-0.880892	-0.911442	-0.108546	2.09756	-0.237754	-0.254297	-0.470091	-0.810184	-0.10338	0.201458	-0.698945	-0.937806	1.20341	-0.14268	-0.0411164	-0.437137	0.256412	0.739696	-0.0629067
56	0.947197	-0.466911	-1.00919	0.0207035	-0.705458	0.690016	1.051	0.427914	1.3973	-0.936652	0.935919	0.109629	-0.685653	-0.832856	1.67282	-0.0476599	-0.115047	-0.399247	-0.889271	-0.706103	1.68072	0.234767	-0.731762	-0.194684	0.81234	-0.0999306	-0.282732	0.971891	-0.255103	0.0338142	-0.173896	-0.539108	-0.785432	0.384488	-0.89531	-0.69524	-0.837708	-0.472565	0.350198	1.12946	-0.56513	-0.422992	0.704834	0.646878	1.98843	-0.734383	0.832034	-0.814302	1.13087
57	0.0402826	-0.637195	1.65536	0.924137	-0.884958	-0.578779	0.0605453	1.02409	-0.998888	0.13937	-0.66184	-0.892377	-0.872547	0.347939	-0.0866804	1.15571	-0.0660295	-0.597023	-0.00265406	0.568303	-0.720768	-1.19047	-0.0250459	-0.818883	-0.915509	-0.255409	-0.490914	-0.74066	-0.333611	0.122494	0.117043	-0.653531	-0.0673315	0.303825	0.118713	-0.631589	-0.590972	1.10922	-0.386575	0.143986	-0.881459	-0.231299	1.78563	0.137058	-0.892826	0.811248	-1.27579	-0.38985	-0.383731
58	0.835857	-0.618011	-0.506079	-0.775223	-0.630498	0.916641	-0.354132	-0.497905	0.186229	-0.671018	0.436617	0.338535	0.491892	-1.09006	0.557954	-0.250199	-0.797113	-0.862627	-0.379014	-0.32834	1.30935	0.0818607	-0.776299	-0.818181	-0.183232	-0.505784	-1.12362	0.737309	-0.620897	0.234375	-0.935669	-0.240477	-0.0843069	-0.318742	-0.803718	-0.859148	-0.353543	1.02414	1.47385	0.3608	-0.716829	-0.834707	0.027807	-0.635318	-0.450974	-0.53584	-0.861879	1.00865	-0.16526
59	-0.715913	-0.337971	0.0216467	-0.587589	-0.527743	0.257945	-0.75907	0.669884	0.197275	-0.502894	1.26291	1.06389	-1.01419	-0.548706	0.958645	-0.200941	-0.532656	-0.294174	1.78708	0.300343	-0.0454843	-0.802964	-0.807718	-0.869671	-0.498805	-0.556413	-0.880869	-0.612264	-0.719614	-0.744279	-0.235659	-0.744956	0.649848	1.35079	0.0836388	-0.5483	0.557828	-0.854247	-0.69647	-0.219831	-0.733795	-0.561441	0.226476	-0.354173	-0.169435	-0.745476	-0.344671	-0.216237	-0.964211
60	2.45581	0.00653178	-0.989521	0.0344715	0.364798	0.0433674	0.726326	-0.00245278	1.03829	-0.182986	-0.591376	0.352445	0.655503	0.0220154	1.03895	-0.530613	-0.518969	0.0356596	-0.597116	-0.525304	1.32173	0.582478	-0.759967	-0.724638	0.824661	-0.179509	-0.540587	0.30309	5.43422	1.35064	-0.841428	1.64194	0.361196	-0.514731	-0.305654	-0.719288	0.243126	-0.0630928	1.45407	-0.657968	0.458887	-0.409589	-0.0645191	-0.790129	-0.607663	2.4292	-0.684612	1.3479	-0.610214
61	-1.06319	-0.433953	-0.450287	-0.391525	0.447836	-0.231328	-0.786639	1.75297	1.7618	-0.129857	1.17237	-0.0276096	-0.422426	-0.106557	-1.04659	-0.77092	0.286104	-0.860381	3.31546	-0.400667	1.4496	-0.226603	1.32516	-0.918902	0.203565	-0.464653	-0.892731	-1.15895	-0.356212	-1.17619	0.334252	0.953293	-0.279231	-0.290579	-0.122304	0.370135	2.39085	1.1965	1.50537	0.29468	1.97684	-0.88412	-0.512196	-0.714148	1.26913	-0.00307145	1.15004	-1.56644	-1.12657
62	-0.843845	-1.00113	-1.70017	-0.839364	-0.981599	0.512533	-1.08262	-1.08098	-0.935006	-0.882477	-0.67568	1.83613	-0.405031	-1.22266	0.964913	-1.08296	-0.810616	-0.48206	-1.2046	-0.692951	-0.0973634	-0.7101	-0.88623	-0.948093	-0.792022	-0.238489	-1.2558	0.287613	-0.611196	-0.876924	0.345432	-0.899157	-0.816018	-1.19449	-1.16685	-0.880492	-1.00641	-0.527248	1.44018	-0.878075	-0.824054	0.270086	-1.46445	-1.17795	-0.389841	-0.936474	-1.28511	-0.97873	-0.247909
63	0.249919	-0.42626	0.101592	-0.839656	-1.12881	1.28353	-0.99168	-0.839694	-0.573763	-0.823962	0.257036	0.966813	-0.212564	-0.586094	-0.121583	-0.884555	-0.773331	0.0264488	0.796496	-0.663562	-0.0986185	1.00408	-0.404231	-0.580756	-1.12068	-0.493786	-0.17677	0.332448	0.895315	-0.15593	-0.714105	-0.827738	-0.51507	1.36714	-1.02507	-0.743284	-0.117216	1.18322	0.464865	-0.523828	1.49758	-0.506961	0.271864	-0.54201	0.0100765	-0.753508	-0.917484	2.01204	-0.265438
64	-0.934346	-0.512602	-0.350648	-0.519814	-0.0676972	0.369223	0.274092	-1.37071	-0.282913	-0.0695713	-0.122835	0.200836	-0.163826	-0.768031	-0.487069	-0.181333	-0.509021	0.0656721	-0.6884	-0.664374	1.11298	-0.971783	0.689667	1.48254	-0.460059	-0.64249	0.645364	0.907289	-0.431183	0.674512	0.381413	-0.807775	-0.477671	0.574547	-0.666415	-0.654827	0.274406	-0.0674313	0.530884	-0.598378	-0.280002	0.0193918	1.07962	0.382871	0.555335	-0.356439	-0.219053	-0.613316	-0.618244
65	-0.732927	-0.599857	0.319653	-0.199216	-1.00467	0.837622	0.72996	-0.675145	1.68115	-0.73586	0.0120805	2.12792	0.728124	-0.198763	-0.436684	-1.20588	-1.01521	-0.830412	0.988833	-0.645043	-0.122394	-0.366973	1.54828	-0.929804	0.424455	-0.754498	-1.29378	-0.865629	-0.628675	-1.15508	1.1697	-0.65474	-0.823442	-1.0064	-0.739347	-0.742494	-0.300928	-0.720893	1.2867	1.93482	2.80074	-1.095	-0.0409272	-0.637148	0.236686	-0.65363	1.17771	-1.00984	-0.363412
66	0.648777	-0.466125	-1.12164	-0.655471	-0.921884	-0.268333	-1.09322	-0.247562	0.706643	-0.809196	-0.761692	0.660402	-0.302692	-0.942759	0.739002	-0.611569	-1.01558	-0.651792	-0.0850465	-0.956063	0.392566	0.159788	-0.912335	-0.168571	-1.20589	-0.914167	-0.973983	0.695215	-0.596629	0.0762296	2.39979	-0.442314	-0.758865	2.07701	0.93326	-0.652341	1.6654	-0.447438	1.14423	-0.591715	-1.14868	-0.273636	-0.551087	-1.09786	-0.430109	-0.139118	0.0430835	0.312105	-0.870838
67	-0.447772	-0.71127	-0.0566768	-0.151873	-0.221517	1.12008	-1.36147	-0.645862	-1.13166	1.10017	0.344327	-0.093687	0.408289	-0.196159	-0.240911	-0.244778	0.219712	2.00148	-0.740221	-0.104058	1.08336	-0.27352	-0.918367	1.83331	-0.431739	-1.03138	-0.312964	2.02743	-0.0638337	0.443185	-0.0952146	-0.924149	0.92103	-0.14847	-1.15637	-0.737604	-0.0388123	1.4401	-0.211206	-0.872986	-0.65401	0.0669814	0.283833	1.17362	0.871036	0.124633	-0.595247	1.85438	0.94321
68	-0.264981	-0.544893	-0.819494	-0.263654	-0.835348	-0.0177789	-0.525216	1.25847	1.91664	-0.846473	1.24043	0.822517	1.13877	-0.0940137	-0.474961	-1.12177	-0.304256	-0.664388	1.24051	-0.264577	-0.139379	-0.35997	0.164746	-0.295303	0.731387	-1.19381	0.680948	0.520275	0.584628	-0.290179	0.507419	0.702623	0.367881	0.331447	-0.79436	-0.35985	0.288477	0.242373	-0.277708	0.906391	-0.846134	-0.939515	2.99537	-0.0148264	0.00914207	1.57046	0.81361	-0.404541	-1.13628
69	-0.516697	2.60145	3.44671	-0.499335	0.555204	-0.0759723	0.105268	-0.605503	-1.10516	0.870867	0.0312158	-0.559748	-0.855256	-0.274013	-1.43261	0.301973	-0.108637	-0.363183	-0.917392	0.0241829	0.516696	0.926327	-0.863686	0.906923	-1.03598	1.30785	0.960299	-0.257382	-0.237977	-0.0148583	-0.653111	0.460984	-0.356152	-0.258905	-0.974202	1.12238	-0.931802	-1.04849	-0.997804	-0.0559219	1.96364	1.33945	-0.767282	-0.186136	-0.0421674	-0.889407	0.597534	-0.56715	-0.398957
70	-0.162872	-0.967812	-1.27661	-0.98701	-0.551612	1.3924	0.24573	-1.2641	-0.705761	-0.340424	-1.28116	0.76952	0.284304	-1.0339	1.46938	-0.555228	-0.741809	-0.943841	-0.934419	-0.564316	-0.534946	-1.22739	-0.50197	-0.685219	-0.23617	-0.633603	0.0849917	1.29594	-0.165599	-0.209851	0.430487	-0.872561	-0.625891	-1.21214	-0.84647	-0.86906	-0.914084	0.758358	0.500328	-0.863684	-0.178925	-0.571866	-0.749311	-0.630973	-0.344156	-0.531862	-1.36697	1.94641	-0.0358534
71	0.972264	-0.0874022	-0.920448	-0.132864	1.74437	-0.785712	1.22038	-1.22999	-1.35322	0.162206	-0.0380987	-1.12084	-0.972852	-0.290804	1.45226	-0.159974	-0.649516	-0.862378	-0.602389	0.212264	0.589529	-0.917665	-0.321865	1.38913	-0.741209	-0.63319	0.126897	-1.08407	-0.0828698	-0.841265	-1.24948	-0.642388	-0.816596	-0.46184	-0.98011	-0.296428	-0.732459	-0.596924	-1.00072	-0.915788	-0.104918	0.980343	-0.670638	-0.487365	-0.458997	-0.992713	-0.0970168	1.33778	0.406191
72	-0.784313	-0.94065	-0.298481	-0.603164	-0.776353	-0.273676	-0.999879	-0.789505	0.575073	-0.758981	-0.00939961	1.95798	-0.515022	-0.261437	1.06012	-0.739814	-0.930342	-0.599124	0.103037	-0.725563	0.27846	-0.570099	-0.636527	-0.629664	-0.0843553	-0.93988	-1.20686	-0.581542	0.195994	-0.25154	1.24983	0.245696	-0.823194	1.26545	-0.832343	-0.745991	0.474178	-0.843923	-0.392023	0.340795	-0.548883	-0.790876	-1.20599	-0.440771	0.580775	-0.829881	0.0918901	0.230989	-0.534283
73	0.450543	-0.145044	-1.16073	-0.432475	-0.797951	0.649439	0.603268	-0.210667	1.03216	-0.105381	0.0952044	0.000461928	0.0565559	-1.0859	-0.295607	-0.672127	-1.02772	-0.565991	-0.577585	-0.0237946	-0.502352	-0.913729	-0.437434	-0.463424	0.0979746	-0.989304	-0.440794	0.41075	-0.668549	0.124641	0.460722	-0.954989	0.105089	0.492211	0.851071	-0.77662	0.293752	-0.22215	-0.541567	0.13575	-1.06074	-1.07093	0.293174	0.232834	-0.604991	-0.546451	-0.939658	0.446721	-0.483401
74	-1.40078	-0.964926	0.742615	-1.03472	-1.05236	-1.15333	-0.881148	-0.855096	0.825474	-0.793543	-0.366513	0.290484	-0.647608	-0.649024	1.30539	-1.17475	-0.917096	-1.02809	1.40471	0.705207	-1.34735	0.0754234	-0.181348	-0.761205	1.58621	-1.04212	-1.2899	-0.685482	-0.00477195	-1.26368	-0.0843261	-1.01556	-0.843627	-0.891131	-0.313441	-0.880492	0.116425	-0.187325	3.32656	-0.244883	0.200695	-0.467893	-0.656248	-1.21807	1.18951	-0.874485	-1.25267	0.0340666	-0.254276
75	0.357888	2.18225	0.448082	1.19845	-0.637761	2.68688	-0.174037	1.84925	0.719996	-0.430017	-0.426445	-0.59803	0.308193	0.139772	0.850725	-0.489009	1.21358	-0.0314076	1.36602	-0.643461	1.47465	1.12678	-0.0691073	0.560604	0.750541	-0.908086	-0.430016	0.934913	0.22644	0.856472	-0.0272065	-0.477946	-0.251644	-0.586858	0.0412643	1.29802	1.55001	1.22523	0.607783	0.145406	0.375992	0.475907	1.53551	-0.964124	0.0653992	1.91047	-0.152743	-0.509601	-0.0328938
76	-1.0218	0.0401944	-0.457674	-1.03889	-1.05257	0.0624004	-0.447253	-0.0331324	1.2535	-0.884678	-0.849822	3.2911	3.71959	-0.279863	-0.795155	-1.17973	-0.699045	-0.860401	1.54779	-0.00602848	0.0937567	0.300994	2.58239	-0.747705	0.336235	-1.20524	-0.342334	1.10091	-0.287271	-0.731204	0.739417	-1.05865	-0.149902	-0.928047	-0.147409	-0.831068	0.268214	0.082942	0.921509	0.180722	0.273036	-0.870043	-0.675104	-0.339061	-0.0380212	-0.671159	-0.894674	-0.680984	-0.730793
77	-0.260775	-0.621182	1.05964	-1.05679	-1.20782	-0.130501	1.10848	-1.32752	1.79717	-0.84528	-1.03489	1.30837	4.99447	-0.764251	-0.328758	-1.09814	-0.633397	0.00579999	0.374013	-0.72863	-0.164288	-0.863191	1.09733	-0.898484	-0.122454	-1.24002	-0.363586	1.36256	-0.490673	-1.05689	0.871538	-0.606833	-1.05367	-0.211475	-0.939633	-0.817102	1.79424	-0.478243	0.277995	0.599207	1.09468	-1.05445	2.33058	0.0400344	0.279058	-0.815404	-0.725356	0.253353	1.19706
78	-0.309608	-0.902522	-0.280674	-0.101835	-1.11299	0.803962	0.575265	-1.16235	2.26735	-0.3943	-0.832261	0.38189	-0.913593	-0.93583	1.25462	-0.290215	-0.986154	-0.931858	0.124751	0.929867	0.0498563	1.37283	0.306714	-0.542986	-0.370513	-1.08553	-0.954668	-0.966034	-0.368109	-1.28988	3.10167	-0.929102	-0.206725	-0.00161753	1.62425	-0.860427	2.01904	-0.841939	-0.329894	0.555974	-0.757791	-0.956115	0.127351	0.241245	-0.914075	0.082505	-0.7913	1.06853	-1.62158
79	-1.24017	-0.827172	0.411083	-0.520679	-0.822739	-0.20987	-0.764021	1.29283	1.3645	-0.67175	0.0355897	-0.403847	-0.239483	0.483293	0.486929	-0.76461	0.00953304	-0.390433	1.37813	-0.436914	-0.231482	-0.983695	-0.555364	-0.834929	2.62736	-0.61522	-1.26724	-1.10765	-0.535028	-1.02906	1.07423	-0.162005	0.832285	-0.231707	-0.655723	-0.521069	0.703508	0.275013	1.3617	1.48876	0.00767703	-0.554564	0.905006	-0.0940835	1.56949	0.105883	-0.579098	-1.08154	-0.0348041
80	-1.19092	-0.721152	-0.776094	-0.7582	-0.77502	-0.523666	0.402351	-0.496564	0.295507	-0.186175	-0.379237	1.43588	0.832478	-0.756444	1.15363	-0.5318	-0.690628	2.08923	0.864172	-0.685657	-0.584498	-0.545706	-0.473152	-0.64983	-0.219644	-1.24701	-0.46078	-0.687653	-0.696721	-1.26358	-0.777227	-0.466449	-1.00298	-0.588432	-1.08535	-0.667953	-0.239694	-0.916258	-0.67849	-0.364686	0.142785	-0.795698	-0.837173	-0.37228	-0.712449	-1.00253	0.70919	-1.01253	-0.694457
81	-1.55203	-0.549791	-0.572756	-0.927293	-0.941659	0.527563	-1.35853	-0.187575	1.22037	-0.951505	0.322963	1.78399	0.139477	-0.173872	0.609524	-1.10177	-0.363641	-0.723299	2.67855	-0.0320492	0.0811319	-0.579568	0.346369	-0.910903	2.86514	-0.912007	-1.00119	-1.73104	-0.0668677	-0.879738	1.44604	-1.03628	1.13737	-1.14663	-0.328822	-0.648975	0.776567	3.32516	2.58912	0.217827	0.55406	-0.756536	-1.18877	-1.20381	0.118235	0.314744	-0.654763	-0.799589	-1.27973
82	-1.20544	-0.920137	-0.297889	-0.107928	-0.700509	0.483771	-0.893462	-0.902819	0.121238	-0.914862	-0.565899	1.8803	-0.448384	-0.847588	0.372678	-0.879165	-0.471188	-0.502905	-0.545579	-0.831296	-0.0435978	-0.734493	-0.857709	-0.706749	-0.621697	1.29241	-0.633918	0.917281	0.246663	-0.706474	-0.892412	-1.09753	-0.709882	-0.583278	-1.11302	-0.880492	-0.953074	-1.22599	-0.307638	-1.10703	-0.48482	-0.82436	-1.12707	-0.512994	-0.286323	-1.01695	-0.735745	-1.14864	-0.156294
83	-0.619923	-0.910043	2.53333	-0.690101	-0.599432	0.266363	0.662988	0.14316	1.52432	-0.445314	0.120877	-0.328802	1.96973	-0.964327	0.169977	-0.285857	-0.141885	-0.0136497	1.29875	0.759661	-0.636889	-0.229874	-0.862741	-0.784167	0.359962	-0.808545	-1.09601	-1.46971	-0.764946	-0.680231	0.977519	-0.334089	0.53028	1.04254	-0.559764	-0.787317	-0.00832088	1.00893	-0.693665	2.13617	-1.06179	-0.408805	-0.107932	-0.618795	0.270286	-0.64172	0.236304	0.692517	-1.56676
84	-0.114718	0.192372	1.66892	-0.279092	-0.753893	-0.698566	1.39168	-0.0979231	1.16974	-0.446251	-0.554261	-0.982776	-0.38573	-0.537367	-0.400879	-0.350481	-0.965485	-0.712326	0.866739	-0.330885	-0.876924	0.358091	0.166528	-0.669071	1.21247	-0.0309832	0.186973	-0.0407187	-0.201848	-0.601808	2.40688	-0.572295	-0.347854	1.01268	0.86375	-0.51547	-0.628776	-0.862367	0.289749	0.200173	-0.0366144	-0.606427	0.0350241	-0.322383	0.0221411	0.419239	-0.346181	1.67978	-0.413024
85	-0.330334	-0.777322	1.5543	-1.00958	-0.225585	0.769192	-0.946665	-0.321143	0.35325	-0.337962	-0.984285	0.353136	-0.275447	0.069389	-0.550724	-1.00697	-1.05686	0.0329747	3.79021	-0.0756623	-0.828086	-1.01441	-0.825433	-0.895921	-0.653814	-0.88437	-0.523661	0.622351	-0.649415	-0.901405	-1.13059	0.119858	0.195533	-0.836834	-0.86811	-0.62511	-0.764867	0.0845271	0.733146	0.326359	0.610118	-1.03608	0.920706	-1.06733	-1.08171	-0.58937	0.821277	-0.685331	-1.08174
86	-0.191005	0.690738	-0.819749	-0.524762	-0.989382	0.0117399	0.890887	0.881989	1.78486	-0.648385	-0.869797	0.595531	1.40451	-0.627385	-0.249782	-0.99844	-0.00245007	-0.202527	-0.542006	-0.224624	0.414938	-0.766535	2.28635	-0.813424	0.644014	-0.298293	-0.257482	0.110391	-0.344957	-0.106263	0.91298	-0.34293	-0.20115	-1.33281	-0.127937	0.404194	1.91091	-0.577314	1.151	0.851314	-0.500002	-1.01114	-0.229089	0.421243	-0.54517	1.25333	-0.211115	-1.23566	0.37906
87	-0.845898	-1.01032	-0.73873	-0.831482	-1.23361	-1.10445	-0.718625	0.643513	-0.344706	-0.960769	-0.807857	0.468465	-0.858431	-1.02735	1.24864	-1.06222	-0.965381	-0.443803	0.77536	-0.909786	-0.862875	0.188933	-0.357847	-0.611972	-0.693368	-1.03552	-1.09594	0.00596041	-0.491137	-1.11344	-0.0857827	-0.814654	-0.823744	0.140723	-0.726925	-0.863525	-0.39404	-1.13874	0.271903	-1.1908	-0.412129	-0.429926	-1.24055	-1.07546	-0.942761	-0.88313	0.701155	-1.23024	-0.418716
88	-1.09338	-0.442104	-0.956258	-1.01822	-0.730385	-0.451185	0.037068	-0.612209	0.545814	-0.965383	0.509431	1.50375	-0.855445	-0.817659	1.0424	-0.595128	-1.03985	-0.0831357	0.75382	-0.832398	-0.718051	2.02867	0.0229811	-0.798862	0.555787	-0.000468964	-1.24445	-1.67381	-0.0418217	-1.29534	3.03733	-0.587415	-0.811257	-0.147667	-0.578156	-0.798533	-0.517345	-1.23903	0.4863	-0.463779	0.217076	-1.07878	-0.962453	-0.652899	-0.251377	-0.725955	0.00836012	0.612382	-0.736743
89	-0.667032	0.432767	-0.646022	-0.618579	0.295236	-0.142007	-1.26036	-0.719397	1.42118	-0.559656	0.624308	1.50816	-0.32487	0.322733	0.00151398	-0.644248	-0.131494	-0.555581	0.862233	0.108106	0.193191	0.460534	-0.582186	-0.58191	-0.31356	-0.811399	-0.765014	-0.704647	-0.507847	-0.919078	0.592519	-1.11209	1.22209	0.0283622	-0.663568	-0.489573	1.92331	3.11564	0.888441	0.341123	-0.513685	-0.900199	2.19316	-0.953637	-0.488028	0.227016	-1.00077	0.97209	-1.3844
90	-0.839018	-0.477947	-0.230772	-0.517334	-0.555592	0.146769	0.747183	-1.29573	0.110114	-0.636782	-1.30855	0.886455	0.516665	-0.868697	0.930204	0.275946	-0.769598	-0.931683	-0.093384	-0.297871	-0.622265	-0.989743	-0.626277	-0.784187	1.86417	0.124243	-0.704079	0.197149	-0.695721	-1.26193	0.18399	-0.544481	-0.501234	-1.11643	-1.14376	-0.84691	-0.422877	0.266033	0.564183	1.28821	0.223284	-0.832201	-0.0515208	-0.569874	-0.314495	-0.263663	-0.494171	0.567405	-0.481231
91	0.544078	-0.807032	0.614851	-0.799109	-0.401542	0.025499	-1.5081	0.842083	0.211003	0.249802	-1.33299	-0.686385	1.10772	-0.368193	-1.23989	1.22826	-0.537382	-0.22983	0.155602	-0.709697	-0.747452	0.482086	-0.500546	-0.742378	-1.11794	-0.848821	-0.0487538	1.88453	-0.517245	1.89274	-0.639562	0.231681	-0.524223	0.405041	0.561123	-0.0521939	-0.221097	0.826069	1.05235	-1.01648	0.254682	0.121177	-0.715878	-1.41806	-1.03323	0.0336486	-0.17204	0.483678	-1.12096
92	0.295381	-0.759972	0.295636	-0.806299	-1.19454	1.6677	0.0227641	-0.199481	0.591911	-0.562256	0.211253	-0.168517	-0.836082	-0.759339	2.52035	-0.864922	-0.413831	-1.04525	-0.959199	0.416852	-0.000736602	-1.21967	-0.722817	-0.9214	0.584224	-0.820971	-1.03576	0.58523	-0.0532493	-0.508429	-0.878418	-0.212164	-0.92101	-1.0717	-1.07458	-0.86285	-0.8761	0.182258	-0.183114	1.70877	-0.49994	-0.837202	0.871142	-0.803533	0.37687	-0.827116	-1.01607	-0.797997	-0.397842
93	-0.946085	-0.300035	-0.345861	-0.591608	-0.112699	-0.735274	0.217723	0.990467	1.05938	-0.593029	-0.0371156	-0.623688	-0.697617	0.356353	-0.0896809	-0.631852	-0.14958	-0.172116	0.204867	-0.934265	-0.00670333	-0.728045	-0.300027	-0.93504	0.34574	1.30225	-1.20005	-0.667522	-0.754246	-0.900028	1.73797	-0.493643	0.135829	1.33134	0.331578	-0.83594	-0.107724	-1.20354	-0.84921	0.47989	0.695291	-0.412448	-0.881558	-0.586981	2.83151	-0.798061	1.01093	-1.38395	-1.58196
94	0.583816	-0.316827	-0.847868	1.13783	-0.790868	0.479491	-0.133508	1.35112	0.170962	-0.405638	-0.905213	-0.732824	1.26059	0.197018	1.4508	0.361121	-0.521552	0.32799	0.0683499	-0.875106	1.25302	-1.1619	-0.464707	-0.331329	0.0602813	-0.290201	0.263992	1.82877	2.16702	0.174666	-0.455153	-0.0680017	0.158599	0.789906	-0.0142223	-0.706878	0.302385	0.114446	-0.326884	-0.0585981	0.107856	-0.21827	-0.23127	0.663388	-0.398636	2.34538	0.0856229	0.394013	1.49867
95	-1.03468	-0.275906	0.229444	-0.0241913	-0.350263	-0.726353	-0.288157	0.23607	-0.727914	-0.377276	-1.10427	-0.802548	0.297329	-0.423263	-0.830189	0.0183353	-0.785552	-0.981434	-0.967908	-0.400595	-1.21146	-0.404596	-0.346015	-0.849097	-0.823124	-0.62861	-0.648633	-0.573694	-0.66332	-1.13771	0.645641	-0.265766	-0.519244	1.6012	0.0500658	-0.854279	1.05157	1.58362	-0.740093	0.13043	-0.355441	-1.16061	0.693187	1.43341	-0.555826	-0.461732	-1.29398	0.0174783	-1.13481
96	-0.706734	-0.375191	-0.338096	-0.607155	-0.802427	-0.255217	1.04802	1.04045	0.684867	-0.886291	-0.702595	0.68376	-0.493771	-0.611406	1.1108	0.00993925	-1.02195	-1.09147	0.0974081	-0.706271	-0.183132	0.629497	-0.0513087	-0.871764	-1.04579	-1.2744	-1.27977	-1.27651	-0.704213	-1.07861	0.104631	-1.00642	-0.938197	-1.21113	-0.527674	-0.61497	-0.804043	-1.02251	0.662424	1.33505	0.113025	-0.646198	-0.825139	-0.196661	-0.7022	-0.571383	1.59325	-1.54781	0.85925
97	-0.191716	-0.822084	0.228785	-0.924973	-1.00778	1.50379	-0.0641124	-0.811665	0.440996	-0.445051	-0.89107	-0.317267	-0.490926	-0.269678	0.187035	-0.782315	-0.483303	-0.0143315	0.668745	-0.591433	-0.829146	-0.970159	-0.787403	-0.790699	-0.236491	-0.124782	-0.677397	0.146132	-0.617048	-0.858843	-0.245994	-0.596814	0.0309502	0.253289	-0.370559	-0.875439	-0.2883	-0.299149	0.389803	1.26558	-0.563868	-1.00439	0.112254	-0.735027	0.493701	-0.0542988	-0.624969	0.167893	-0.521576
98	-1.24896	-0.722071	-0.920701	-0.986135	-1.04646	-1.14223	-0.769102	1.01214	0.150719	-0.959624	0.564582	-0.659404	-1.22067	-0.350038	1.6132	-1.1404	-0.984429	-0.895291	1.38797	-0.562979	-0.561037	-1.17142	-0.783983	-0.885459	0.616966	-0.618511	-1.29531	-2.12921	-0.744969	-1.16422	0.793824	-0.785021	-0.674027	-0.0549183	-0.70838	-0.875617	-0.364054	-1.02143	0.278675	1.56935	-1.00722	-0.853884	-1.03575	-1.31462	0.572728	-0.995676	1.06657	-0.030883	-1.08964
99	0.163578	-1.0145	0.816242	-1.01188	-0.227409	1.3125	-1.60216	-0.195787	-0.209815	-0.632799	-1.07659	0.227972	0.600756	-0.924385	-0.958466	-0.407629	-0.926602	-0.152643	0.125447	-0.607181	-0.610919	-0.61522	-0.755696	-0.677455	-0.104711	-1.1705	-0.492091	1.23864	-0.132877	-0.37024	-1.06075	-0.462856	-0.240481	-0.109745	-1.04176	-0.880492	-0.834965	3.46338	2.15889	-0.510458	1.20779	-0.947609	-0.471435	-0.763542	-0.538271	-0.721325	-0.161604	1.57624	-0.899938
100	-1.45165	-1.01404	0.195992	-0.896875	-1.19964	-0.598076	-0.239753	0.791803	0.32383	-0.914586	-0.687985	-0.402695	-1.0259	-0.358176	1.32577	-1.20427	-0.849191	-0.424733	0.914305	-0.81803	-0.923964	-0.985829	-0.441166	-0.896449	1.87681	0.683908	-1.26	-1.5397	-0.683078	-1.42969	1.65814	-0.836844	-0.563705	0.364803	-0.0516044	-0.87354	-0.442159	-0.831963	0.521294	0.11972	-0.473378	-0.767104	-1.00274	-0.681527	0.534265	-0.323434	-0.566409	-0.883758	-0.707147
101	-0.188489	-0.295102	0.00976102	-0.837248	0.264422	-0.31661	-1.30178	0.462067	-0.457226	-0.352951	-0.718401	0.377531	-0.560391	-1.13206	-0.21478	0.608877	-0.814231	-0.752999	-0.332993	-0.871814	0.815544	-0.253822	-0.86679	-0.543541	-0.658425	0.683089	-0.72654	1.08272	-0.665894	0.282872	0.51834	-0.938131	1.51008	1.20182	-0.556221	-0.880492	1.67904	0.0221352	0.365163	0.138272	-0.691645	-0.44126	-0.649325	-0.570569	-0.9758	0.637317	0.41615	1.43737	-0.881918
102	-0.623473	-0.981143	-1.64508	-0.876838	-1.07665	1.12925	-0.570987	-1.11765	-0.654898	-0.658346	-0.834791	4.02875	0.0534989	-0.968556	0.568469	-0.805545	-0.233338	-1.05613	-0.705672	-0.950555	-0.892039	-0.683577	-0.894477	-0.840007	0.675583	-0.934499	-1.11722	1.38124	-0.279079	-0.888754	0.709115	-0.880947	-1.00376	-1.15399	-1.21174	-0.874889	-1.02257	-0.254418	3.09933	-0.472373	-0.300397	0.0633282	-1.10725	-0.7191	-0.184523	-0.550178	-1.44455	-0.668897	-0.13689
103	-0.500133	-0.777352	-0.214244	-1.00241	-1.17148	-1.0593	-1.32021	0.644036	1.4954	-0.928573	-0.758673	0.260318	-0.00112488	-0.616998	0.353068	-1.18964	-0.611245	-0.676869	1.05875	-0.638258	0.0646967	1.24672	-0.705581	-0.376622	-0.672445	-1.24113	-1.20235	0.985635	-0.650805	-1.18191	1.05585	-0.784229	-0.851968	0.0465882	-0.550427	-0.686512	0.132271	-1.08554	0.34863	-0.756611	-0.540945	-0.625721	-0.423041	-0.791583	0.38148	-0.981317	0.894658	-0.699182	-0.386861
104	-0.749947	-0.872343	1.5862	-0.951822	-1.10604	0.0467322	1.46194	-1.15532	1.30345	-0.965798	-0.483559	0.986842	1.93496	-0.228844	0.388681	-0.928137	-0.931313	-1.08952	1.60947	-0.738199	-0.657965	0.039348	2.52202	-0.834723	1.40528	-0.99138	-1.14863	1.00779	-0.710254	-1.22731	0.869855	0.145673	-0.963094	-1.30348	-0.949588	-0.821617	-0.383261	-1.05933	1.53429	0.534365	0.217719	-0.948813	-0.349155	-0.789465	0.450598	-0.899726	-0.870632	-1.1695	1.26784
105	2.20549	-0.693056	-0.176711	-0.660473	-0.859925	2.53234	-0.591533	-0.301928	0.766158	-0.805606	1.02186	0.999105	1.07294	-0.75155	1.20582	-0.949853	-0.125853	-0.352354	-0.526457	-0.538675	0.551664	-0.495388	-0.748986	-0.752909	0.510811	-0.462303	-1.23184	-0.145194	-0.722755	0.224185	-0.584838	-0.631119	-0.535429	-1.21449	-0.202246	-0.880492	-0.0434051	1.92295	1.21352	0.758771	-0.788321	-0.903966	0.0935142	-0.756176	-0.943301	-0.896636	-1.15882	0.429286	-0.281963
106	0.580014	3.94866	1.28795	0.527479	-1.13781	1.80583	0.738901	1.64022	1.73962	-0.769549	-0.657248	-0.326499	2.76354	-0.861348	1.02993	-0.446262	-0.178392	-0.735975	0.278519	-0.219225	-0.948613	-0.336209	0.100028	-0.771047	1.57286	-0.188715	-0.879121	1.26773	-0.262297	-1.13244	0.065273	-0.158604	-0.0885696	-0.514718	1.80444	0.228946	-0.0364002	-0.974549	-0.253711	0.711947	-0.421169	1.05482	0.0231953	-0.54426	0.366352	1.81034	1.53448	-1.02348	0.523519
107	-1.02783	-0.814087	-0.132161	-0.7216	-0.690308	0.707909	0.872372	-0.797583	0.0391499	-0.692559	-0.521553	1.6501	-0.52505	-1.11279	-0.0214698	-0.44749	-0.803973	-0.571566	0.340029	-0.837313	-0.698371	-0.609323	-0.724493	-0.298485	0.21036	-0.905712	-0.817869	0.554819	-0.437498	-1.1723	1.00614	0.234923	-0.965194	0.0924975	-0.893295	-0.879053	-0.56094	-0.198636	-0.238692	0.129003	-0.763686	-1.01556	0.200541	-0.00920269	-0.522212	-0.631552	0.0836308	-0.169657	0.430087
108	-0.229515	-0.0518203	2.1404	-0.948813	-0.821871	0.793126	0.88755	-0.713052	1.35857	-0.950001	-1.07547	3.66592	2.98636	-0.674506	-0.892725	-0.65879	-0.570351	-0.75839	-0.0316984	-0.0919804	-0.718177	0.557232	4.23068	-0.951662	-0.280084	-0.176802	-1.26745	-0.676679	0.00665653	-1.41671	-1.04028	-0.38268	-0.785379	-1.49323	-0.424933	0.334215	0.105536	-0.94014	5.60523	0.333282	4.09899	-0.312283	-0.663859	-1.39112	-0.785329	-0.68902	3.0474	-0.588814	-0.460496
109	-1.19862	-1.01057	0.480909	-0.952072	-1.25312	-0.526931	-0.0481275	-1.3256	0.444375	-0.769016	-1.25079	1.54527	0.0588059	-0.695487	1.33456	-1.00866	-0.961175	-0.74078	0.653611	-0.859115	-0.691742	0.73064	-0.300076	-0.739145	-0.422625	-1.28906	-1.2123	0.299784	-0.711659	-1.31103	1.02382	0.528899	-0.841869	-0.531011	-0.944198	-0.878883	-0.752159	-1.03228	-0.368747	0.292391	0.0460178	-1.0301	-0.874002	0.199786	0.928954	-0.97493	-0.492112	-0.699227	1.13222
110	1.52772	-1.0145	-1.83348	-1.02403	-1.27041	4.21967	0.971979	-1.19227	-0.28265	-0.966654	0.47347	6.50831	-0.561232	-0.974308	2.87397	-0.6774	0.919393	-0.857626	-1.22901	-1.05681	0.131679	-0.902116	-0.874629	-0.926274	3.97255	-1.01652	-1.31398	-1.02378	-0.701841	-1.34397	-1.29151	-0.0426429	-0.633574	-1.48797	-1.20703	-0.880492	-0.788613	-0.744111	-0.0552107	0.689291	0.433377	-0.489951	-1.20745	-0.310602	-0.530262	-0.950467	-1.50036	-0.765969	-0.48756
111	-0.918209	-0.804929	-0.0420937	-0.395986	-0.764167	0.0411649	1.18329	-1.25982	2.46892	-0.851556	-0.780153	1.54014	0.305885	-0.801901	0.581777	-0.807373	-0.913209	-0.351178	-0.174175	-0.707037	0.160521	-0.459152	2.27851	-0.92645	-0.156285	-0.666656	-1.28506	-0.355125	-0.388897	-1.34615	1.243	-0.747094	-0.864004	-0.894345	-0.572	-0.843662	-0.553942	-1.03043	0.293193	1.6737	0.308432	-1.08732	-0.485898	-0.457766	0.426078	-0.593016	0.226224	-1.1281	-0.169619
112	3.17451	-0.752098	0.31136	-0.410257	0.189797	-0.104559	1.02578	-0.999582	1.38751	-0.375397	-0.434297	-0.84742	0.175612	-0.963519	-1.243	-0.20972	1.37207	-0.00973556	-1.01867	-0.409255	0.48624	-0.747402	-0.476698	0.0543311	0.0498248	-0.616481	0.43274	1.99734	2.14788	0.866321	3.11925	0.333346	-0.769932	-0.516847	-0.512836	-0.31825	-0.685875	-0.70272	-0.647274	-1.25691	-0.747002	-0.62894	2.32884	1.80423	0.0911014	-0.0812683	0.580709	1.29478	0.0375592
113	-0.155472	-0.152391	-0.723208	-0.603078	-1.0348	0.406495	-0.955904	0.781307	0.789537	-0.780476	-0.687398	0.0821865	1.12246	-1.14407	1.37821	-0.73332	-0.980125	-0.707987	1.08744	-0.63883	0.811897	0.105406	-0.10689	-0.401274	-0.0170697	-0.709746	-0.61528	2.17596	-0.340634	-0.485865	1.0445	-0.861695	-0.300712	0.278817	-0.612972	-0.846789	1.14976	0.0380741	0.804933	0.0794255	1.87523	0.337505	-0.10336	-0.0516575	0.296854	1.02446	-0.00628662	0.0603048	-0.502754
114	-0.671371	-0.938378	0.0797444	-0.994939	-1.24414	0.956141	1.35379	1.66794	1.74403	-0.894811	-1.12361	-0.971819	-0.789211	-1.03314	0.589555	-0.769727	-0.341518	-0.0957972	1.30141	-0.735305	-0.713911	-0.801439	-0.743798	-0.879683	0.121019	-0.517264	-1.26354	-0.622235	-0.60266	-0.00745849	1.67783	-0.514289	-0.414532	0.275918	0.0810693	-0.599617	-0.722528	-0.86405	0.398169	-0.671056	-0.298013	-0.736961	-0.975461	0.625622	0.568022	-0.209784	2.14132	-1.41358	-0.428785
115	-0.485659	-0.870512	0.901683	-0.400946	-1.08937	-1.29412	-0.0870484	1.07193	-0.0619681	-0.843871	-0.870229	0.0955041	-0.745524	-0.785079	-0.198033	-1.10535	-0.583483	-0.271185	1.11021	-0.352771	-1.14009	-0.705287	-0.674205	-0.934682	0.700366	0.482865	-0.941413	-0.358901	-0.54908	-0.874364	-0.651682	0.315256	-0.820061	0.777326	-0.625741	-0.771355	0.728666	-0.215331	0.995128	-0.368313	0.201198	-0.648836	1.28648	-0.72265	-1.16746	-0.658439	-0.109147	-0.487165	0.442591
116	0.488068	0.60275	1.68054	0.0354734	-0.978458	1.39163	0.653611	1.26295	1.14258	-0.953779	1.36439	2.4745	1.01676	-0.204549	-0.2321	-1.09946	-0.673431	-0.30269	0.885278	-0.017304	-0.543562	1.35104	2.07629	-0.855455	0.119242	-0.875311	-1.08171	-0.601038	-0.550522	-1.14115	-0.14087	0.460718	-0.300859	-1.27188	-0.118957	-0.567775	1.46509	-0.4038	3.25594	1.43558	1.82106	-0.3556	0.241262	-1.08558	-0.356834	-0.618902	0.324275	-0.170723	-0.510527
117	-1.39324	-0.740549	0.923048	-1.02158	-0.970393	-0.827145	0.418859	-1.20672	0.632961	-0.958385	-0.50395	0.78203	-0.618253	-0.893077	0.39515	-1.06867	-0.922362	-0.690194	-0.130624	-0.841996	-1.2818	0.557262	-0.399574	-0.856532	-0.0738041	-1.13879	-1.23723	-1.19643	-0.551014	-1.39852	0.579481	-1.07454	-1.04118	-0.582016	-0.751756	-0.880492	-0.870088	-1.18758	-0.298295	-0.0774556	0.344525	-0.931194	-0.783649	-0.658373	-0.643069	-1.07115	0.075565	0.0183772	0.395561
118	-0.313333	-0.0710713	-1.2032	-0.628264	0.550444	-0.173606	0.0656739	-1.16176	-0.576584	-0.529431	-1.04247	0.28787	-0.430544	-1.20359	-0.39797	-0.633236	-0.515014	-0.77282	-1.19069	-0.964298	0.626115	-1.2509	-0.210137	-0.916636	-0.376271	-0.514154	-0.10039	1.51239	-0.305201	0.068419	1.04369	0.108853	0.564607	-0.853858	-1.17739	-0.620177	-0.101574	0.721518	0.65289	-0.728626	0.153561	-0.673746	1.49098	0.617183	0.196305	-0.425267	-1.27277	-0.465486	1.01427
119	-0.40631	-0.278751	-0.495627	-0.999163	-1.26849	0.00931162	-0.396999	-0.915599	1.41586	-0.534309	-0.355984	0.464598	-0.0924473	-0.710703	-0.0793658	-0.60131	-0.689447	-0.30932	-0.520713	-0.661992	-0.260693	-1.39245	-0.813602	-0.499615	0.55418	-0.774927	-1.13767	0.696584	-0.453711	-0.529348	0.13515	-0.593203	0.049574	0.58177	-0.779447	-0.869719	0.576525	-0.758973	0.682609	0.900326	0.148404	-0.460397	-1.17344	-1.12314	0.818537	0.180241	-0.195536	0.246668	0.455732
120	-0.168646	-0.438843	-0.943139	-0.907763	-0.873338	2.09697	-0.0716164	-0.38184	0.0689674	-0.940366	0.0796453	0.670193	-1.00568	-1.0319	1.50368	-0.89333	0.689104	1.35164	0.418211	-0.716654	-0.243917	-0.875034	-0.810926	-0.909898	0.413786	-1.12387	-1.11222	0.280781	-0.729434	-0.823072	-1.13422	-0.418934	-0.845713	-0.920048	-1.091	-0.880492	-0.775553	0.196425	-0.0298318	0.848125	-0.462343	-0.895003	-1.02151	0.214409	-0.103738	-1.0668	0.724695	-0.949852	-0.0617803
121	-1.49307	-0.782289	2.3391	-0.528889	-0.690157	-0.0740131	-0.0984343	1.45157	0.107477	-0.853579	0.195656	-0.0639608	-0.437919	0.133597	-0.570538	-0.635793	-0.206816	-0.317908	2.23867	-0.065143	-0.893782	-0.766245	-0.450393	-0.947569	-0.0801019	-0.66693	-1.22928	-1.43252	-0.731475	-1.21992	-0.358188	-0.146635	-0.611274	0.306609	0.0416351	-0.628683	-0.878083	-0.894012	-0.979999	0.175901	-1.16658	-0.879153	-0.701355	0.444907	-0.912243	-0.55133	1.36139	-0.856959	-0.0795536
122	-1.14254	-0.883908	-0.836076	-0.928451	-1.10078	-0.49947	-1.11256	-0.422148	1.31967	-0.95997	0.0224201	2.0724	-0.502876	-1.0831	1.07408	-0.917711	-1.03733	-0.858252	1.98522	-0.722804	0.575382	0.814841	1.15266	-0.734663	-0.171554	-0.88619	-1.21803	0.172722	-0.0350526	-1.3348	1.41665	0.24217	-0.519839	-0.261469	-0.337269	-0.81373	3.86178	-0.643448	1.18208	0.522513	-0.221413	-0.825803	-0.440124	-0.876972	0.451483	-0.778845	-0.381446	-0.499364	-0.0117823
123	0.137785	0.332707	2.09514	-0.963146	-1.12662	-0.615663	2.41493	-1.53032	2.28724	-0.867361	-0.313286	2.76285	4.50581	-1.20617	0.669618	-0.875583	-1.04488	-0.662401	0.0109548	-0.565643	-0.781299	0.0606864	2.64518	-0.941783	-0.677357	-0.63219	-0.5665	0.371934	-0.728253	-1.33325	0.456007	-0.953826	-0.467634	-0.981673	-0.276408	-0.870737	0.520684	-0.91276	1.69838	0.509971	1.52521	-1.0142	0.946473	-0.369855	-0.469609	-0.896488	0.390015	-0.0428276	0.182817
124	-1.32206	0.117099	-0.0946906	-0.820011	-0.484046	0.113047	0.0632701	0.340409	1.27131	-0.381966	1.09407	-0.490203	-0.655141	0.0058169	-0.611187	-1.18232	-0.618085	-0.840616	0.704128	-0.188644	-1.02596	-0.364274	0.104479	-0.860041	0.68388	-0.515717	-1.1407	-1.78278	-0.483736	-0.846477	0.54492	-0.634836	-0.528876	-0.971598	-0.481534	-0.669782	1.32876	-0.854192	0.59736	0.544086	0.0722798	-0.954935	0.742588	-0.78754	1.30257	-0.663064	1.22869	-1.50259	-0.221993
125	-1.53068	-0.6754	1.09633	0.175742	0.238543	2.64307	-0.748317	3.73349	-0.214837	-0.77105	0.0282952	-0.875145	0.793022	-0.0793208	-0.761971	-0.888621	2.6016	0.347791	1.16204	-0.0233164	0.270887	-1.14113	-0.403331	-0.85836	2.29779	0.375875	-1.26908	-1.57841	-0.733897	-0.491565	1.34028	0.540528	-0.576884	-0.19477	0.934469	-0.627307	-0.521073	0.759799	0.479088	2.02484	-1.19909	-0.344853	1.14841	-0.410874	-0.829722	-0.755342	2.86926	-1.81252	-0.662175
126	-1.06634	1.28605	4.35518	0.558076	-0.50657	-0.984252	0.200925	1.77865	1.46502	-0.527045	0.760706	-0.0579921	-0.648153	-0.971739	1.34916	-0.687474	0.416987	0.799767	4.62346	0.0135244	0.0927834	-1.04164	-0.710817	-0.863579	-0.233306	-0.544043	-1.24662	-1.19876	-0.753995	-0.339498	-0.197485	-0.416875	-0.0167194	0.523318	1.05415	-0.12751	0.0626897	-0.316445	1.02121	1.70723	-0.884549	-0.343401	1.74988	-1.34783	-0.714458	-0.613229	0.529832	-0.728892	-1.4751
127	-0.710723	-0.732079	0.316797	-0.565161	-0.370896	-0.0675278	0.77926	-0.456256	0.640996	-0.690792	-0.176738	1.31021	0.162109	-0.995686	0.0768996	-0.69671	-0.18281	1.27771	0.478181	-0.813462	0.20304	-0.210079	0.186775	-0.509758	-0.795442	-0.993204	-0.251284	0.554779	-0.744321	-0.886482	0.759351	0.709861	-0.956449	-0.32299	-1.05036	-0.576775	-0.749096	0.328383	-0.11057	1.11224	0.555801	-0.903165	0.496497	0.742255	-0.208842	-0.94364	1.00362	-1.31649	0.149172
128	-0.620832	-0.157198	1.14883	-0.192999	-1.12199	-1.03187	-0.377154	1.96372	0.443474	-0.893068	-1.07385	-0.668539	0.663437	-0.535351	-0.744318	0.525462	1.31746	0.759852	2.16173	-0.992123	0.658532	-0.947023	-0.136588	-0.414849	0.407235	1.12516	-0.663491	2.92149	-0.222095	0.037142	4.17891	-0.788851	0.185761	0.526477	-0.189789	-0.752128	-1.02379	-0.990286	0.470452	0.0417107	-0.822649	0.127854	1.91655	1.97808	-0.06184	-0.355507	0.140506	-0.98994	-1.03593
129	-1.12475	-0.611298	2.08797	-0.856873	-0.976642	-0.167277	0.313178	-0.553633	0.589111	-0.911189	0.00188976	0.0829351	-0.336389	-0.572099	-0.54719	-1.08428	-1.00528	-0.19297	1.67003	-0.292882	-0.781147	-0.437037	-0.238687	-0.788769	0.96078	-0.897042	-0.999685	-0.956618	-0.637923	-1.26705	0.177978	-0.314954	-0.970585	0.703514	-0.595961	-0.880492	-0.0519656	-0.875794	-0.418812	0.434151	1.13664	-1.11382	-0.481547	1.00174	-0.320973	-0.812694	1.08126	-0.459167	0.0346364
130	-0.336023	-0.736087	2.16939	-0.853763	-1.15216	0.984194	0.506402	0.137254	0.38063	-0.833957	-0.53966	-0.120454	0.262241	0.250168	-0.0556959	-0.508684	-0.880336	-0.291004	2.50008	-0.542974	-1.23352	-0.275176	-0.477978	-0.797552	-0.678801	-0.0146092	-0.430308	0.567739	-0.731694	-1.17492	0.742329	-0.104316	-0.870558	1.15858	-1.00683	-0.826827	-0.769373	0.604724	0.584121	0.140942	1.0345	-0.798151	2.53059	-0.213368	-0.465627	-0.953911	1.10294	-0.643153	-0.103063
131	-0.70554	-0.124329	0.838319	-0.866648	-1.20757	-0.870427	-1.35725	-1.05845	-0.630361	-0.736485	1.37292	-0.242335	1.26765	0.0747045	-0.853743	0.0685636	-0.482845	0.35478	-1.22606	-0.442881	-0.734836	-0.190516	-0.158744	1.11186	-0.753325	0.508271	0.585528	1.18918	-0.452617	0.156171	-0.798625	0.442961	-0.463022	-1.24288	-1.09757	-0.495553	-0.952302	1.22106	-0.552232	-0.769437	-0.0405042	-0.103969	-0.616313	0.360599	0.00141324	-1.00462	-0.500005	-1.59952	2.20298
132	-1.30275	-0.464951	-1.43263	-1.05554	-0.651636	1.83772	-0.954801	3.89974	-0.657877	-0.914783	2.06924	-0.894411	0.0488576	2.36478	0.0717428	0.964966	4.1685	-1.07551	5.52878	-0.99989	-1.29331	-1.32644	-0.925965	-0.91447	-0.716404	2.23015	-1.24521	-2.06462	-0.275279	-1.26281	-1.35829	0.527847	-0.691009	-1.36752	0.542388	-0.265234	0.571628	-1.21563	1.19869	-0.712234	-0.830728	1.99757	-1.11039	0.142659	-1.07326	-0.80124	0.64095	-1.00592	-1.12074
133	-0.47552	-0.258877	-1.1229	-0.687614	-1.15965	-1.11398	-0.400411	-1.15438	1.17773	-0.885981	1.44764	3.12646	-0.734541	-0.259223	3.24753	-0.0993222	-0.77922	-0.716294	0.235797	-0.580142	-1.26803	-0.549764	-0.497625	-0.895801	-0.0980924	1.81425	-1.28621	-2.08201	-0.646854	-1.1793	1.41561	-0.878761	-0.350534	-0.770075	-0.568579	-0.679708	-0.218023	-0.906786	1.91996	1.83565	-0.859575	-0.409259	-1.08466	-1.1156	-0.393333	-0.651792	-0.794391	2.63338	-1.40424
134	-1.25766	-0.378283	1.09482	-0.644335	-0.726122	-0.139757	0.54333	0.0133554	0.99274	-0.635584	1.26015	0.328274	-0.0503936	-0.58447	-0.798818	-0.930263	-0.916533	-0.939736	1.46242	-0.121675	-1.21011	-1.10912	-0.0531158	-0.929111	1.83429	0.301737	-0.96342	-1.60435	-0.729376	-1.43155	0.0163426	-0.717903	-0.587358	-0.138082	0.0564228	-0.440364	0.250458	-1.01342	-0.0843499	0.646613	0.841944	-0.964966	-0.445511	-0.907028	-0.290766	-0.731427	2.70036	0.54519	-1.0504
135	0.367908	-0.908382	0.236201	-0.963982	-1.12876	1.71038	-0.423979	-0.843533	-0.163689	-0.911984	-0.608586	0.243233	0.244658	-0.866854	-0.059477	-0.738182	-0.997785	-0.961719	0.180121	-0.774239	-0.847585	-0.438578	-0.749958	-0.809439	-0.978106	0.959706	-0.909761	-0.0560712	-0.727279	-0.532562	-0.899204	-0.875059	-0.730979	0.61835	-1.01603	-0.691546	-0.863599	-0.811779	-1.04657	-0.599728	-0.0193863	-0.809869	-0.0308139	-0.19898	-0.710098	-0.604046	1.32416	-0.0926562	0.339113
136	-0.438879	0.199809	0.274043	-0.25304	-0.911402	-0.291411	-0.964509	1.53586	2.02345	-0.946	0.349509	0.0929616	0.690936	-0.498664	0.831388	-0.785608	-0.143446	0.209403	2.05353	-0.898474	-0.17369	-0.209752	-0.582334	-0.800934	-0.747279	0.387942	-0.774926	-0.313313	-0.251333	0.0068833	0.145034	1.64	0.024282	0.566729	-0.0306	-0.468778	2.42941	-0.806288	-0.598366	-0.165143	-0.226556	-0.359326	0.398015	-1.26963	-0.466519	0.85621	1.23425	-0.367753	-1.12391
137	-0.161759	-0.98831	-1.25527	-0.90455	-1.20461	-1.06268	-1.64544	-0.566183	0.145201	-0.544841	-1.13222	2.28049	4.50506	-1.20506	0.0527685	1.36878	-0.755671	0.164539	-0.723958	-1.07869	-0.244117	-1.19574	0.0578728	-0.703116	-1.12712	0.483769	-0.769711	0.621422	-0.487259	0.377047	1.36381	0.468217	-0.770456	2.01505	-0.113502	-0.847375	1.34489	-1.0091	1.02435	-1.1263	4.0279	0.54168	-0.953618	0.168184	-1.12145	-0.514874	0.0331016	0.439095	-0.904472
138	-0.558746	0.797901	0.78027	0.0494354	-0.21982	-1.25592	-0.94364	0.28021	1.18066	-0.608406	0.397064	-0.191699	-0.842916	0.38172	0.0858643	-1.04864	-0.978922	-0.103755	1.1105	-0.79387	-0.66942	-0.769981	-0.323099	-0.82729	1.098	-0.120457	-0.926438	-0.227106	-0.409465	-0.929807	0.826065	0.517963	-0.30944	1.69349	0.329687	-0.347484	-0.348691	-0.724171	-0.489509	0.905586	-0.0862262	-0.832411	-0.43261	-0.137825	2.31782	-0.607863	-0.391676	-0.287099	0.115081
139	-0.32228	-0.463866	-0.634323	-0.773119	-1.17884	-0.163031	-0.367032	-0.97969	0.124264	-0.31227	-1.17493	1.70185	0.155215	-0.904245	0.264485	-0.271003	-1.06366	-0.459777	-0.0892195	-0.409074	-0.347549	-0.244492	2.21468	-0.741508	-0.716005	0.194626	-0.778676	-0.114016	-0.65159	-0.692391	0.537866	-0.245783	-0.372738	0.309703	0.917705	-0.711261	0.814932	-0.26187	0.408358	-0.577944	-0.550074	-0.898887	-0.803681	1.1081	-0.366122	-0.606691	-1.49076	-0.249194	-0.143301
140	0.0532287	0.400103	0.71587	-0.984164	-0.822333	1.65975	-0.130047	0.759156	-0.308483	-0.955619	-1.04946	2.23422	1.83706	-0.883278	0.804955	0.482892	-0.790418	-0.941422	-0.327944	-0.775788	-1.13807	2.21691	3.56661	-0.950733	0.139993	-0.792741	-1.28927	-1.14617	-0.188657	-1.39513	-0.583375	-1.07767	-0.964553	-1.49687	-0.0977289	0.153839	0.370766	-1.06229	5.50885	0.0732335	2.45295	-0.173992	-0.923003	-1.4234	-0.920427	-0.545474	2.27059	1.27059	-0.494902
141	1.33624	-0.435993	-0.520256	0.437777	-0.639021	-0.149101	-0.129942	0.382552	2.48918	-0.144594	-0.656915	-0.86171	-0.728956	-0.923861	-0.542494	-0.927594	-0.585266	1.07777	1.52905	-0.410951	0.73648	-0.460295	2.05842	-0.866107	0.687818	0.579305	-0.419629	-0.0567673	-0.755376	-0.100975	0.570907	1.16294	0.563803	0.101236	2.46601	-0.36635	2.72237	-1.16899	1.15206	0.240416	-0.859597	-0.493633	0.498546	-0.0110161	-0.865397	2.06565	0.129402	-0.82908	0.207481
142	1.09014	0.802774	0.388487	1.97194	-0.576973	-1.49166	2.2781	0.337937	-0.20365	1.2424	0.0726462	0.182835	1.00854	-0.370326	-1.3288	1.62029	1.87825	0.349881	-0.649821	3.42845	-0.709003	0.167047	-0.0925503	0.57139	-0.833983	-0.1252	1.29607	-0.180752	-0.621829	-0.386836	1.72991	0.718771	-0.22704	-0.902025	-0.235006	1.60316	-0.745996	0.0842956	-0.443077	0.581617	-1.03492	0.0753322	2.21636	-0.171865	-0.981829	-0.140155	-0.976196	0.169141	-1.58918
143	-0.7252	0.0820392	1.40592	-0.87285	-0.770842	-0.400243	2.26696	-0.837437	1.20217	-0.833208	0.339403	1.12546	0.485799	-0.842089	-0.636194	-0.861631	-1.04751	-0.372922	0.173084	-0.641637	-1.09724	-0.902022	0.530126	-0.950915	-0.0651913	-0.693409	-1.27059	-1.08288	-0.669164	-1.35302	1.10534	-1.0218	-0.721679	-0.93194	-0.804573	-0.651898	-0.417011	-1.15478	1.24168	1.17354	1.37242	-0.816998	0.745795	-0.919231	0.0984586	-0.709447	1.36653	-0.203323	-0.5799
144	-1.55718	-0.938822	-0.939488	-1.04448	-1.27048	0.0384385	-1.53294	-1.10787	-0.516914	-0.968198	-0.399732	2.6603	-0.646708	-0.765114	1.35923	-0.698184	-1.03073	-0.923241	2.60115	-0.747336	-1.08402	1.95727	0.479452	-0.951662	0.898466	-0.832643	-1.27979	-1.09792	-0.443696	-1.34214	0.242318	-1.08527	-0.839613	-0.986873	-0.652537	-0.851179	1.56775	-1.25353	1.60674	-1.18527	1.11097	-0.47195	-1.42771	-1.35711	-0.945796	-0.981769	-0.661405	0.267332	-1.45037
145	-0.254527	-0.425472	-0.246116	-0.83795	-0.102487	-0.303333	-0.210946	-0.767368	-0.759514	-0.651189	-1.07395	0.157246	0.182619	-0.446386	-0.0729771	-0.527643	-0.609283	-0.383779	-0.389858	-0.947243	-0.0951052	-0.36599	-0.643403	-0.186202	-0.554875	-0.656441	0.522744	1.38592	-0.0716804	-0.225164	0.823711	-0.319425	-0.944055	1.19026	-0.0766867	-0.808654	-0.917113	-0.213558	-0.318596	-0.731616	0.250262	-0.397987	-0.390896	0.47532	-0.125298	-0.722262	0.926866	-1.15944	0.703147
146	1.74636	1.56016	-0.222595	0.368442	-0.712257	-0.378181	2.73128	0.202877	2.35023	-0.697653	0.0856051	-0.278712	0.687559	-0.370793	0.199739	-1.01179	-0.498203	-0.955866	-0.987822	0.437516	-0.226763	-1.36801	2.01286	-0.942983	0.189718	-1.03253	-1.09555	-0.490596	0.33927	-0.67727	0.331276	-0.029275	-0.226408	-1.46162	0.605705	-0.105068	2.15455	-0.296288	3.95335	1.00604	-0.413187	-0.795112	1.12955	0.0184571	-0.418048	-0.373637	-0.459265	-1.05696	-0.484114
147	-1.03782	-0.682686	-0.475283	-0.629051	-1.21673	-0.771946	-0.997339	0.556814	1.1848	-0.746773	-0.380187	-0.226299	-0.297322	0.239998	1.1873	-0.966315	0.0675727	0.548335	1.45838	-1.01313	-0.303198	1.79496	-0.748874	-0.898463	1.12935	-0.0828902	-1.25934	0.0536497	0.478683	-1.2601	1.97582	-0.926878	3.37804	1.66849	0.42456	-0.648486	5.14443	-1.04629	0.632266	-0.696135	1.12236	-0.799126	-0.798923	-0.214903	2.06695	-0.219264	-0.479759	-0.864282	-0.920968
148	-1.15236	-0.605407	-0.505768	0.0266296	-0.169614	-0.56239	0.702786	2.94312	0.640884	-0.779111	-0.448169	-0.428694	-0.264352	0.934287	0.348708	-0.417224	1.17878	-0.873699	0.33657	-0.435513	0.626681	-0.451646	-0.341277	-0.798184	-0.249218	0.159978	-1.12271	-1.69894	-0.728249	-0.81827	0.260307	-0.0510487	-0.776465	-1.17583	0.235196	-0.526586	1.44361	-0.971713	-0.260607	2.62313	-0.834753	0.321746	-0.0140348	0.108663	-0.652757	-0.167954	0.17247	0.962962	-0.466297
149	-0.695961	-0.974114	-0.173402	-0.996194	-1.0739	-1.00801	-1.01845	-1.35262	-0.0884625	-0.81528	-1.30047	0.95525	0.732315	-1.04631	0.509075	-0.881564	-1.05932	-0.869098	0.420948	-0.710064	-0.684787	-0.879036	-0.623465	-0.724529	-0.311689	-1.15269	-0.996282	1.55205	-0.674534	-1.02478	0.987784	-0.693632	-0.779521	-0.423908	-0.922536	-0.879719	-0.652401	-0.0637379	1.24377	-0.601636	0.340643	-0.571481	-0.565589	-0.877361	0.106154	-0.950244	-1.2033	0.549606	0.44057
150	-1.18441	-0.327877	0.235933	-0.61978	-0.472931	-0.280696	-0.68443	1.86096	0.738132	-0.449409	-0.285573	-0.381367	0.0918263	0.453496	-0.468584	-0.769727	-0.473482	-0.833616	1.50139	-0.229567	-0.608501	0.482338	0.188913	-0.939465	0.265471	-1.06881	-1.2326	-1.14705	-0.0149051	-0.362682	0.369827	-0.00115144	-0.538308	-0.73564	-0.220568	-0.379312	0.515227	-0.111366	2.29626	-0.149923	0.386992	-0.399506	-0.634604	-0.37628	-0.714497	-0.53409	2.83631	-1.15182	-0.309461
151	-1.50571	-0.958312	-0.705006	-0.927454	-0.533166	-0.329262	-1.61876	2.22945	-0.569662	-0.96312	1.41734	1.69333	0.159603	0.913064	2.16475	-0.930832	-0.98794	-0.899036	2.83586	-0.965266	-1.39099	-1.17261	-0.93233	-0.8326	2.12284	3.55439	-1.312	-2.11915	-0.0792794	-1.43351	-1.36325	-0.831588	-0.686879	-0.830495	-0.812825	-0.851487	-0.121336	-0.281951	0.383738	-0.426681	0.28604	-0.760025	-1.40857	-1.16225	-0.164039	-0.686934	-0.0909083	-1.09814	-1.56578
152	-1.10943	-1.0056	-0.848641	-0.342352	-0.450605	0.0907317	-0.773586	0.855323	1.67007	-0.766303	0.149645	-0.695518	-0.730892	-0.889793	0.923822	-0.881305	-0.947318	-0.757196	0.0442906	-0.766018	-0.181692	-0.618754	-0.698707	-0.73256	-0.476768	-1.04838	-1.06289	-0.547007	-0.542576	-0.788824	-0.0256977	-0.602119	-0.962454	0.582913	-0.81839	-0.587949	-0.676724	-1.06335	-0.40326	1.90705	-0.643697	-1.15491	0.169752	-0.387245	0.627685	-0.190133	0.46635	-0.239259	-0.264998
153	-1.33209	1.74336	1.55566	-0.809265	-1.01503	-0.0652967	-1.15981	2.15546	1.83217	-0.881309	-0.787264	-0.0652807	-0.44219	-0.0914251	-0.39191	-1.02913	1.07889	-0.481506	1.84221	-0.740733	-1.0392	-1.4491	-0.684529	-0.951662	2.00518	3.64359	-0.779767	-1.10793	-0.546408	0.399226	1.91297	-1.0719	1.06277	-0.878821	0.799703	-0.267587	0.782181	-0.634765	0.324534	-0.0324525	-0.684197	-0.351601	-0.0736919	-0.576565	-0.904776	1.30311	0.459933	0.258052	-1.21828
154	-0.620213	-0.696418	0.144193	0.127645	1.01516	-1.16338	2.52008	0.0570414	2.60717	0.712197	-0.213106	1.2519	1.62652	-0.895414	0.755877	-0.337501	-0.98915	-0.767057	0.430907	-0.362118	-0.564995	-0.648645	-0.59878	-0.44633	2.42676	-0.0980306	0.343859	0.378457	-0.38237	-0.651208	0.408729	-0.93137	-0.279477	-0.13992	-0.148894	-0.763855	-0.197789	-1.22396	0.659915	2.34789	-0.901265	-0.932643	-1.04666	1.06356	0.346195	0.425805	-0.398674	2.33266	0.0134946
155	-0.852389	-0.87419	-0.504423	-0.761412	-0.207314	-0.664463	-1.30061	-1.10471	1.34011	-0.676692	0.634159	2.48056	-0.0457935	-0.301924	0.147772	-0.967101	-0.894868	-0.560458	0.323245	-0.591643	0.983304	-0.772616	-0.787534	-0.523955	-0.812689	-0.324107	-0.94864	0.77404	-0.331486	-0.35024	0.541667	1.8347	-0.849445	-0.341709	-0.862166	-0.294008	0.199815	-0.41469	-0.760975	0.29027	-0.220738	-0.995231	-1.15704	0.911483	0.316985	-0.664295	0.963883	-0.686136	-0.88878
156	0.0617091	-0.997826	0.233132	-0.996541	-1.12219	-0.710583	-0.583486	-0.930995	0.446807	-0.922147	-1.00646	1.42884	3.225	-0.993406	-0.0629697	-1.02834	-1.03068	-0.503665	-0.926435	-0.860293	-0.389968	-0.56053	-0.0390243	-0.412785	-1.13136	-0.759766	0.206822	2.50145	-0.565563	-0.020945	-0.577986	-0.933737	-0.759311	0.390955	-0.948772	-0.858381	-0.869275	-0.401779	1.62494	-0.931542	1.47898	-0.516542	0.366164	0.141768	-0.454291	-0.751758	-0.171701	0.508692	0.156786
157	-0.502183	-0.978099	-1.08412	-0.995013	-1.11477	0.836593	1.11736	-0.930549	-0.377329	-0.88915	0.534585	0.72487	-1.18329	-1.082	2.87311	-0.778145	0.00888415	-0.645325	-0.509581	-0.875514	-0.588302	-0.963317	-0.88834	-0.87638	-0.0601909	-1.0514	-1.29884	-0.346598	-0.588265	-1.01123	-0.233324	-0.997606	-0.9335	-1.3229	-1.15552	-0.880326	-0.83887	-1.02611	0.880284	-0.00426318	-0.823415	-0.873465	-0.488853	0.186545	0.609063	-1.00337	-1.19715	-1.29695	-0.754665
158	-0.798173	0.356304	-0.217366	-0.205246	0.883313	-0.542992	-1.21094	2.03027	1.07704	-0.463452	-0.762399	-0.448858	0.536029	1.67436	-0.397905	-0.491696	0.111055	-0.599916	1.85098	-0.0298678	0.0236446	-1.40833	0.693889	-0.89486	-0.277504	1.19826	-1.21104	-1.96756	-0.665624	0.642609	0.0652071	-0.873368	0.4817	-0.581258	1.74089	-0.385679	1.22685	1.94884	1.17636	0.167131	0.416564	-0.258143	-0.715087	-1.08581	-0.614345	0.981839	2.44377	-0.342775	-1.49803
159	0.391728	-0.825266	0.805284	-0.204104	-0.839481	-0.0347893	-0.545931	0.880437	1.44698	-0.819769	-0.99172	0.360261	0.212044	-0.332077	-0.0998831	-0.639731	-0.681001	0.228966	0.838202	-0.857991	0.0830971	-0.525854	0.1684	-0.736609	2.46223	0.823935	-0.61077	0.0522446	0.754494	-0.16167	0.529223	3.85105	-0.506769	0.438304	-0.0497265	-0.807899	1.22807	-0.816999	0.478544	0.167077	-0.336959	-0.182732	0.673405	-0.440419	-0.229797	0.998567	0.182893	-0.684098	1.26375
160	-0.969534	-1.0145	0.42028	-1.06021	-0.625256	-1.08864	-1.24632	-1.17712	-0.143642	-0.851532	-1.31624	2.07044	-0.114815	-0.937955	0.417086	-0.19412	-0.697679	-0.92766	-0.434151	-0.930582	-0.0169195	-0.953309	-0.858148	-0.708968	-0.517556	-0.813016	-0.837381	0.771973	-0.477507	-0.661188	0.791836	0.373015	-0.976753	-0.76744	-1.14688	-0.8741	-0.571165	-0.739035	0.237292	-0.699889	-0.410802	-0.325513	-1.27192	-0.410575	-0.274995	-1.05185	-0.740167	-0.599975	0.058672
161	-0.0505303	-0.646834	-0.895544	-1.01246	-1.24964	0.286389	-1.56722	-1.10882	0.353539	-0.711954	-0.870471	3.25657	0.236163	-1.14247	-0.261281	-0.0824407	-0.984901	-0.383271	-0.0375657	-0.898866	-0.144143	-0.669094	-0.585369	-0.779851	-1.26412	-0.176746	-1.10028	1.32796	-0.531921	-0.288117	0.883934	0.177824	-0.488085	-0.0580401	-0.491185	-0.873368	1.12538	-0.403047	0.16528	-1.03129	-1.08526	-0.279528	-0.711432	-0.0664709	-0.501082	0.159817	-1.14399	0.48711	-0.98865
162	0.251192	0.52847	0.938448	-0.461189	-0.263544	-0.198543	-0.325663	0.495581	1.25089	-0.511613	-0.863563	0.792105	-0.0498978	-0.123317	-0.122284	0.103132	-0.926933	0.569378	0.430664	-0.147754	0.64793	0.184071	0.240313	-0.721354	0.702039	0.48083	-0.835644	1.6604	0.784728	0.0852486	-0.833197	2.00437	0.696864	1.12704	0.219695	-0.779836	0.107596	1.26404	1.1958	0.204114	0.991358	-1.00204	1.81508	0.823044	1.45619	0.388427	2.14105	0.597659	0.291337
163	-1.05088	-0.944183	-0.356194	-1.04329	-0.514083	-1.03521	-0.991519	-0.238324	0.242058	-0.449743	-0.903306	-0.173582	-0.508948	-0.717476	0.408863	-0.0432964	-0.899785	-0.426078	-0.257782	-0.646171	1.02896	-0.749074	-0.908426	-0.764585	0.854611	-1.0938	-1.13324	0.755404	-0.248487	-0.69158	1.47102	1.11806	-0.665592	0.491784	-0.753476	-0.788611	-0.663992	-0.721697	0.185501	-0.547674	0.628064	-0.747981	-0.31086	-0.722445	0.842187	-0.331391	0.586039	-1.61164	0.956961
164	1.30476	-0.0235105	0.736048	1.48979	1.51209	-0.478925	1.31923	0.308846	0.0238936	-0.420449	0.891419	1.16177	-0.834852	0.489936	-0.254205	0.0253577	0.0151698	0.276279	0.287769	0.257208	-0.317612	-0.794024	-0.725397	0.234984	-0.843357	0.409988	0.789271	-0.206944	-0.289916	-0.433571	-0.396058	0.266845	-0.915882	0.134094	0.0106729	-0.0739705	-0.39022	0.20759	-0.43243	0.716651	0.0483785	0.189803	-0.709721	-0.128621	0.77939	-0.215686	1.43993	-0.529458	-0.225578
165	-1.477	-1.0145	-0.815421	-1.00959	-1.17842	-0.576415	-0.625041	-1.4535	1.13636	-0.875021	-0.022764	1.44073	-1.10418	-0.527994	1.86946	-0.745177	-0.382436	-0.754781	-0.0532818	0.258308	-1.18557	0.253581	-0.784773	-0.715717	0.323741	-0.963512	-1.23259	-0.439331	-0.735751	-0.820226	3.0399	-0.790489	-1.0524	-0.68731	-0.968709	-0.880492	-0.736582	-1.21746	1.32254	0.974745	-0.937868	-0.80359	-1.14737	-0.891567	0.951748	-1.0205	-0.993352	-0.480291	-0.543389
166	-1.15462	-0.415479	-0.484548	-0.0206737	-0.868701	-0.660391	0.502983	-1.29125	1.60758	-0.909001	-0.484006	1.75913	2.85107	-0.65368	-0.475637	-1.19489	-0.569554	-0.49267	0.553644	-0.537383	-0.509292	0.332242	3.72482	-0.865983	-0.370611	-1.00451	-1.13792	1.12108	-0.50278	-1.01244	-0.758993	0.156524	-0.86451	-1.22811	-0.869729	-0.532475	-0.477769	-1.15548	0.885957	0.510896	0.865401	-1.1611	-0.184434	0.00120444	-0.250326	-0.630318	1.80911	-1.3103	1.97637
167	-0.6008	-0.732299	-0.637524	-0.794425	-1.00794	-0.0140651	-0.156294	-0.10739	1.33281	-0.658585	-0.672616	1.68999	-0.790619	-0.698251	0.518021	-0.474979	-0.430827	-0.390207	0.17099	-0.866011	-0.107452	0.431789	-0.721025	-0.740094	0.474315	-0.1734	-1.18169	-0.177292	-0.128045	-0.542855	2.144	-0.65295	-0.178296	0.65932	-0.467956	-0.62086	0.313892	-0.583397	0.552031	0.0861554	-0.819361	-0.459728	-0.606217	-0.454611	0.530997	1.32417	-0.795579	-1.19088	-0.74967
168	-0.698465	-0.580508	1.02033	-1.05081	-0.782355	-0.0140291	1.23376	-0.741416	1.00202	-0.967716	-0.402751	2.05982	0.893376	-0.408419	-0.0224246	-0.627068	-0.88237	-0.925472	0.505492	-0.842106	-1.01297	-0.285227	2.00238	-0.951662	1.21871	-1.08939	-1.18	-1.23312	-0.411515	-1.4336	0.610959	-0.666778	-0.97538	-0.844673	-0.490128	-0.704835	0.905422	-1.03447	2.8564	1.10371	2.44347	-0.978613	-0.521383	-1.18523	0.311988	-0.938387	1.67284	0.643389	-0.437125
169	-0.282422	-0.878037	-0.0334947	-0.871233	-0.717473	0.322282	-0.568559	1.53573	-0.39837	-0.447117	-1.12221	-0.492797	-0.201463	0.0122647	0.360395	0.0863579	-0.381484	-0.382512	0.293645	-0.792078	0.541861	0.166048	-0.818423	-0.627833	-0.00845191	-0.673641	-0.898966	-0.309695	-0.394209	-0.175249	-0.468728	-0.722777	-0.637062	0.907611	-0.434039	-0.792956	-0.365407	3.31594	0.245526	0.227008	0.224035	-0.720418	-0.534065	0.134662	0.168682	0.633338	-0.319484	0.0312859	-0.263706
170	-0.401531	-0.759138	-1.34273	-0.607152	-0.581398	-0.567596	-0.782298	-1.4178	0.48937	-0.786782	-1.25868	1.15082	0.436831	-0.921436	0.296933	-0.629043	-0.894349	1.63864	-0.115989	-0.805502	-0.569675	-0.452878	-0.882588	-0.766758	-0.81101	-1.00077	-0.109603	0.997656	-0.3702	-0.946614	1.58616	-0.327493	-0.512027	-0.104915	-0.427855	-0.880492	0.285197	-0.909825	-0.709919	-1.02259	-0.928598	-0.19716	-0.828424	-0.775405	-0.525572	-0.685581	-1.04804	0.327848	-0.558679
171	0.0935152	-0.384317	0.114228	-0.846933	0.534501	0.846843	-0.994483	-1.00086	-1.11056	-0.717346	-0.383798	0.0399294	-0.341079	-1.00923	0.949491	0.157095	-0.888833	-0.764538	-0.577061	-0.743038	-0.233785	-0.0950023	-0.356251	-0.440312	-0.556835	-1.08429	-0.128675	1.27294	-0.019259	-0.279422	-0.313004	0.446786	-0.714949	0.153648	-1.00549	-0.588028	-0.347777	1.14311	0.433261	-0.978315	0.720319	0.0795405	-0.407472	-0.242756	-0.342644	-0.183856	-0.884538	0.444163	0.124703
172	-0.966441	1.18191	0.561817	0.173402	1.10548	0.240486	0.829328	1.36599	0.648644	-0.782487	-0.134863	-0.928762	-0.333695	0.493613	-0.0248089	0.494646	0.098202	-0.568505	0.939199	-0.853612	0.351424	1.06799	-0.230105	-0.839657	0.82852	1.89372	-0.886971	-0.994969	-0.676198	-0.164733	0.0669198	0.14643	0.764517	2.23123	0.329196	-0.589712	0.186652	-0.00412836	-0.807908	1.23583	-0.977622	-0.434749	2.18223	0.21405	0.673058	1.18968	2.05003	-0.0415553	-0.905833
173	-1.50028	-0.785736	-1.20205	-0.880872	-1.27676	-0.991602	-1.04981	-0.131625	-0.521147	-0.949863	0.755241	-0.107236	-1.22166	-1.08702	1.51657	-0.876581	-0.887118	-0.983859	0.576727	-0.745877	-1.08092	-0.731661	-0.922952	-0.901736	1.3914	-0.15402	-1.31958	-1.91551	-0.642149	-1.31523	-0.128983	-0.800366	-0.911444	-1.43973	-0.928056	-0.880492	-0.827974	-1.25549	0.864685	0.497789	-0.454288	-0.807515	-1.42394	-0.853255	0.762597	-0.897286	0.39272	-0.995586	0.380498
174	-0.948423	-0.139219	-0.935948	-0.704049	-0.309744	0.743967	-0.625656	-0.71627	-0.317708	-0.441756	0.604035	0.423847	1.26494	-0.438338	0.713741	-0.158328	-0.754947	-0.474461	-0.835093	0.247025	-0.564858	-1.14543	-0.398059	-0.73591	-0.656226	0.368061	-0.317788	-0.575108	-0.529703	-0.219113	-0.362854	-0.670354	1.29914	0.734581	-0.577444	-0.793745	-0.517208	0.894625	-1.35113	-0.533531	-0.929688	-0.943196	0.348475	0.629156	-0.741116	-0.686292	-1.39156	1.80836	-1.33333
175	-0.800795	0.0871804	1.83119	-0.0750821	2.31437	0.304098	-0.0984568	1.64789	0.508563	-0.638795	-1.14692	0.180126	0.367126	0.284779	-0.958571	2.26148	-0.0499957	-0.667769	-0.185228	0.067612	-1.04682	-0.333122	3.29238	-0.934374	-0.13221	-0.61542	-0.901799	-1.65488	-0.519752	-1.28014	-0.915563	-0.185774	-0.584666	-1.22051	1.34811	1.60924	0.164309	0.897634	5.8841	0.0516572	2.03318	-0.222941	-1.28615	-1.25337	-1.20473	-0.221381	4.02587	-0.94576	-0.867891
176	-0.818899	-0.879296	0.379964	-0.574487	0.143255	-0.369583	0.446502	-1.03162	0.552495	-0.585896	-0.145874	-0.716962	-0.381321	-0.76072	0.32644	0.0915145	-0.619366	-0.180344	0.132047	-0.367204	-1.29476	0.107839	0.256717	-0.455987	-0.0318936	-0.51615	-0.00891164	1.36111	-0.596051	-0.799273	-0.719357	-0.822009	-0.583281	-0.501583	-0.26907	-0.61812	-0.69546	-0.648025	0.34468	0.331715	1.31068	-0.777058	-0.557845	0.00847474	0.272684	-0.586452	-1.12082	-0.434151	0.356447
177	-0.705086	-0.891461	0.170143	-0.428295	-0.358964	-0.00781935	1.14907	-0.942915	2.45792	-0.548236	0.56922	0.0590801	-0.254294	0.066573	-0.692044	-0.751085	-0.531899	-0.967432	0.566803	-0.254721	-0.969647	-0.673662	-0.490163	-0.640712	-0.526864	-0.827051	-0.750759	-1.06113	-0.648325	-1.20483	0.241111	-0.471464	-0.944827	-0.146968	-0.783372	-0.326786	0.999354	-1.1126	0.852101	1.39502	-0.858822	-0.824804	1.21516	-0.912164	0.459095	-0.161942	0.782446	0.304817	-1.32514
178	-0.614031	-0.469883	1.51844	-0.840302	-0.984856	0.974139	-0.3025	0.231108	0.207444	-0.615683	-0.851773	0.089466	-0.839052	-0.905336	1.11966	-0.546963	-0.965625	-0.543237	0.683759	-0.603553	-0.637716	0.0571228	-0.688263	-0.743944	0.199183	-0.976504	-1.10197	-0.441474	-0.291071	-0.406183	2.27799	-0.181661	-0.963423	-0.0935442	-0.0306569	-0.814783	0.749398	-0.444191	1.36328	-0.00518035	0.353946	-0.678416	-0.538171	-0.852629	-0.460527	-0.783842	-0.112162	-0.00180775	0.0899398
179	0.332953	-0.630396	1.2471	0.492202	-1.06094	0.0915945	0.508379	0.507772	0.508096	-0.642462	-0.986995	-0.665072	1.58349	-0.569965	2.3154	0.267974	-0.608011	-0.378248	-0.100659	-0.608164	-0.423749	-1.09939	-0.627097	-0.0849923	-0.590353	-0.547739	-0.775412	1.6539	-0.605167	0.83806	-0.173393	-0.824451	1.50606	0.854136	0.164439	-0.761556	0.846918	2.41493	-0.270917	0.508315	-0.562004	0.73136	-0.109648	0.179881	0.635314	0.477232	-0.863308	-0.135909	0.254099
180	-1.03323	-0.741175	-1.14556	-0.673827	-0.459637	0.425812	-0.482233	-0.56204	1.0284	-0.959425	-0.337329	1.45993	0.928567	-0.315691	0.366378	-0.613594	-0.995958	-0.34123	0.397433	-0.645403	0.517424	-0.630656	0.231451	-0.458044	0.387523	-0.865162	-0.907881	-1.19325	1.26008	-1.01327	0.278545	-0.304658	-0.22063	-0.271216	-0.667313	-0.804375	1.72513	1.0995	-0.0733772	-0.327481	0.483729	-0.967368	-0.293298	-0.252305	-0.633194	0.919118	-1.17181	-0.344099	-0.878397
181	-0.824138	-0.927643	-0.594029	-0.960913	-1.26877	-0.327626	0.352851	0.2011	0.549705	-0.967248	0.771807	0.457838	-1.11655	-1.02623	2.77661	-0.740692	-0.478641	-0.82974	0.088527	-0.756154	-0.824952	-1.139	-0.88827	-0.853413	1.98748	-0.420005	-1.30029	-1.16726	-0.688197	-1.20886	0.636214	-0.961708	-0.403186	-0.521013	-0.958935	-0.880492	-0.097122	-0.828704	1.11133	1.70449	0.148722	-0.835805	-1.24449	-0.452346	1.23309	-0.82409	-1.15863	-0.960731	-1.21513
182	-0.483361	-0.0605585	-1.56528	-0.476889	1.70931	-0.234566	-1.29143	1.64083	-0.421784	-0.723166	-0.48244	-0.304573	-0.811153	0.366258	-0.243925	-0.791887	0.350275	-0.311332	1.24006	-0.0841229	1.30495	0.432248	-0.812153	-0.662699	-0.358993	1.52007	-0.47091	-1.01775	-0.0414112	0.293899	-0.0490579	0.207502	-0.516965	1.16251	0.0589338	0.277441	0.124302	-0.0541501	-0.492831	-0.356183	-1.28859	-0.782674	-0.218187	-0.236263	-0.917665	0.859584	1.46047	0.408562	-1.06326
183	0.9617	-0.785141	-0.317317	0.195148	-1.0391	1.70913	1.09162	-0.90867	1.97982	-0.699498	1.7831	2.81972	-0.772415	-1.08052	2.77236	-0.561203	-0.0724732	-1.06199	-0.524125	0.48901	0.282211	0.62991	-0.660203	-0.907454	1.53809	0.365259	-1.15665	-0.955737	-0.76645	-1.39687	-0.836438	0.0130877	-0.709042	-1.22585	-0.904593	-0.579858	-0.694614	0.0484705	1.36293	2.98093	-0.742889	-0.121851	-1.30001	-1.07349	-0.627499	-0.832897	-0.0381246	0.165986	-0.514795
184	0.194214	-0.645054	-0.204091	-0.723066	-0.57401	-0.775154	-0.412867	-0.022736	0.449446	-0.604024	-1.12437	0.203458	1.45089	-0.654557	-0.075941	-0.121613	0.194172	-0.176812	0.0803176	-0.848694	-0.119985	0.693012	-0.468558	-0.548703	-0.997115	-0.639416	0.862221	1.54166	-0.444009	-0.881713	0.271558	-0.0408483	-1.00173	-0.436425	-0.539414	0.191265	-0.712234	-0.158481	-0.167212	-0.639519	3.51419	-0.82214	0.17406	0.537935	-0.946605	-0.90676	0.635721	-0.240746	0.161625
185	-1.3107	0.771492	-0.547223	-0.812741	-0.372581	-0.881487	0.177027	-0.15767	0.793377	-0.889419	-1.039	-0.214964	-0.596709	-0.520018	-0.0670431	-0.954014	-0.983657	-0.718179	0.95131	-0.807764	-0.953753	-0.821138	-0.895691	-0.828814	0.739629	-0.725149	-0.724321	-0.278639	-0.530389	-1.23689	0.455798	-1.07353	-0.169957	-0.531737	-0.371677	-0.668339	0.843799	-0.543377	-0.475332	-0.0475492	-0.46651	-0.893276	-0.48391	-0.80158	-0.528102	-0.609707	-0.349689	0.720668	-0.37596
186	-0.452978	0.400223	-0.553836	-0.482297	0.274137	-0.738909	-0.796022	0.602409	-0.0177426	-0.773698	-0.553703	0.615342	-0.666179	-0.448098	-0.257749	-0.513457	-0.104094	-0.96535	-0.604307	-0.580882	-0.800369	-1.00664	-0.649299	-0.884051	-0.12259	-0.0327036	-0.46787	-0.674788	-0.499004	-0.631601	0.193476	0.0572032	-0.42036	2.58308	0.304727	-0.606271	0.129473	-0.801794	-0.404481	-0.98807	-0.620407	-0.840191	-1.40636	-0.224037	-0.637625	-0.619657	1.32447	1.7699	-1.08489
187	-1.11183	-0.977332	0.120396	-0.919329	-1.26412	-0.0197732	-0.53047	-0.422115	0.654837	-0.864714	-0.373732	-0.0615055	-0.889307	-0.025231	0.122256	-0.979908	-0.781546	-0.724162	0.906511	-0.744454	-1.18724	-0.418711	0.148677	-0.759961	2.03038	-1.02168	-1.24373	-1.76738	-0.254109	-1.33987	2.1889	0.29579	-0.6926	0.60944	-0.408573	-0.844456	-0.711268	-0.408599	0.623886	0.724838	1.02751	-1.0813	-0.107525	-0.588341	1.71577	-0.740038	-0.636426	-0.458621	-0.286564
188	-1.02691	-0.564984	2.46565	-0.549032	-0.642282	-0.433923	-1.14497	-0.374783	0.664304	-0.449764	-0.0600056	-0.255089	-1.20078	-0.42017	-1.19155	-0.947007	-0.853919	-0.78169	0.696864	0.46153	-0.656065	-0.360172	-0.834434	-0.811778	-0.908109	-0.840314	-1.07563	-0.870885	-0.415577	-1.06144	1.62568	0.771781	-0.902663	1.4089	-0.696362	-0.506456	-0.373315	-1.05029	0.554778	0.148973	0.403404	-1.0211	0.0260321	-0.814614	0.140658	-1.0561	1.29751	0.14468	-0.913847
189	-0.718369	0.218507	0.503345	0.226458	-1.22854	0.0468796	-0.605656	0.910154	2.44754	-0.749112	0.503161	-0.158043	0.0886488	-0.14016	-0.726857	-1.10711	0.254177	-0.207158	2.76265	-0.563916	-1.00642	-1.01986	0.754602	-0.950446	2.61234	1.03349	-0.967092	-1.9111	-0.345598	-0.971104	3.22026	-0.95892	0.875519	-0.0715073	0.24404	-0.633588	-0.114091	-0.700018	0.443754	0.554693	0.789398	-0.674069	-0.00484744	-0.405832	1.113	1.23607	0.710526	0.6878	-1.58694
190	0.708199	-0.0766871	0.216765	-0.592719	-0.41161	0.495294	1.65184	0.118757	1.41642	-0.817831	-0.126525	1.37204	1.57759	-0.448347	0.99107	-0.50318	-0.578148	-0.984807	-0.880593	-0.619327	-0.428574	-0.368431	0.59129	-0.911404	-0.0759833	-1.23392	-1.23854	-0.311253	-0.528563	-1.27149	0.234612	-1.07012	-1.03387	-1.08883	-0.491711	-0.638103	-0.248983	-1.02119	1.40387	2.7936	1.10993	-0.42702	-0.386733	-1.07028	-0.29221	-0.881113	0.994596	-0.260858	-0.296318
191	-0.300587	-0.455731	-0.906637	-0.878561	-1.07037	2.24882	0.261301	-0.973012	0.313096	-0.678624	-0.298692	0.683556	-0.545055	-0.452722	0.732637	-0.970869	0.257585	-0.700371	-0.0971449	-0.615383	0.97116	-0.796593	-0.933498	-0.905954	-0.0121873	-0.790971	-1.21079	0.215829	-0.158545	-0.329859	-1.13492	-0.241899	-0.512252	-0.784906	-1.11801	-0.878886	0.364974	-0.416024	-0.654909	0.707802	-0.980375	-1.0475	-1.13432	-0.256281	-0.209608	-0.901669	-1.41492	-0.168908	0.824701
192	-0.492673	-0.125525	-1.21223	0.00920747	-0.358991	-1.14533	-0.635094	2.36594	1.25439	-0.72053	-0.618222	0.993245	0.478886	2.26078	0.255636	-0.729108	2.96761	0.328906	3.91363	-0.760573	0.0916063	-1.32083	0.319697	-0.934155	-0.5203	3.00394	-0.787154	-0.975312	-0.288437	-0.278337	0.161893	-0.38648	-0.321838	0.661439	1.15973	-0.649559	0.369293	0.131126	-0.295056	-0.716336	-0.329589	-0.106652	-0.041355	0.44865	-0.746307	0.721848	1.95096	-0.467802	-1.4918
193	-0.925284	-0.598759	-0.128585	-0.945027	-0.995363	-0.622249	-0.887574	1.05594	-0.507246	-0.961865	0.58428	0.775666	-0.926414	-0.467829	0.0431967	-0.197333	-1.02517	-0.844044	1.36844	-0.519915	-1.1499	-0.348173	-0.114461	-0.945793	2.26832	0.52679	-1.24202	-2.03544	-0.525618	-1.22322	0.133726	-1.02763	-0.836898	-0.911383	-0.37745	-0.730645	0.417034	-0.770139	2.08027	-0.492561	0.923965	-0.432746	-0.777477	-1.2536	-0.560168	-0.865002	3.19663	0.92237	-1.29591
194	-0.974258	0.375169	0.916749	-0.877381	-0.976365	-0.655232	1.55864	-0.0463872	1.22194	-0.888505	-0.94841	0.521325	-0.747661	-0.642364	0.0688888	-0.949462	-0.981938	-0.163258	0.676636	-0.303773	-0.183591	-0.281586	-0.00129829	-0.877191	1.17688	-0.0664708	-0.327098	-0.474472	-0.474171	-1.3412	1.03549	-0.836824	-0.761398	-0.52241	0.42794	-0.81282	1.47717	-0.633014	0.117516	0.711514	-0.162279	-0.676827	-1.02953	-0.184715	-0.343532	0.206369	-1.14981	0.577247	0.504597
195	-0.764093	-0.558087	0.927202	0.138481	1.90573	0.475536	0.12516	2.08704	0.161287	-0.733468	-0.340056	0.392386	0.618246	0.328645	-0.689955	-0.576988	0.00176105	-0.620087	0.972383	0.0411192	-0.474382	-1.06794	1.99518	-0.905712	0.0968586	0.431227	-1.31264	-1.31025	-0.477963	-1.28602	-0.254334	-0.176955	0.476191	-1.06618	1.14261	-0.398803	1.14981	0.767301	3.29632	0.525734	2.13951	-0.764491	0.160499	-1.40994	-0.670425	-0.376184	3.64292	-1.40984	-0.912889
196	-0.51686	-0.730822	0.179475	-0.614311	-1.19684	-0.42407	0.487778	-0.812098	0.691558	-0.494093	-0.839311	1.13583	-0.00200522	-0.970349	0.787134	-0.120759	-0.783035	-0.638518	-0.191115	-0.580031	-0.937562	1.34414	1.48766	-0.457185	0.614574	-0.949442	-1.05657	0.827587	-0.569318	-1.09986	1.23525	-0.341943	-0.864788	0.188442	0.582341	-0.851407	-0.280915	-0.39805	1.12186	-0.0830068	0.111551	-0.82667	-0.589813	0.340495	-0.304774	-0.787647	-1.39942	0.32978	-0.21875
197	-0.300292	-0.899283	0.252001	-0.900032	-0.0631258	-0.108582	-0.708343	-0.899063	-0.557321	-0.523956	-1.34954	0.586841	-0.318389	-0.422969	-1.40145	0.0844379	-0.882063	-0.895976	-0.454799	-0.680228	-0.137319	-1.09046	-0.754878	-0.707791	-1.17426	-0.99108	-0.389221	1.49015	-0.588329	-0.438905	-0.100616	-0.776633	-0.784334	0.662735	0.201365	-0.825334	-0.230287	-0.83267	0.831604	-1.0184	0.889976	-0.321182	-0.76288	-0.512342	-0.801675	-0.566336	0.780842	0.915584	-0.373268
198	-0.980309	-0.161101	-1.16554	0.329467	1.46884	-0.408477	-0.369379	0.92666	0.444097	-0.499923	0.431723	-0.327585	-0.546755	0.989721	-0.503576	0.247069	-0.696307	-0.199974	0.36348	-0.436447	1.2911	-1.22944	-0.445895	-0.950366	-0.280498	-0.588263	-1.24167	-0.0985834	-0.709697	-0.655017	0.102995	-0.768034	-0.361338	0.322846	-0.462776	-0.641572	-0.831759	-0.70923	-0.45849	0.979619	1.14005	-0.560342	-0.889734	-0.729484	0.414342	-0.055402	2.23018	-0.179581	-0.342982
[truncated: 459 more rows]
[truncated: 19 more columns]

## Sheet: ResNet50
ID	29	38	45	48	123	148	151	156	161	171	178	185	228	246	250	268	272	295	301	308	320	402	403	444	497	531	558	628	639	642	703	716	734	785	817	830	835	857	866	869	870	873	875	885	887	890	905	937	966
[truncated: 658 more rows]
[truncated: 55 more columns]

## Sheet: ResNet101
ID	45	47	49	62	75	143	147	173	185	188	250	253	254	257	265	284	299	300	374	384	386	387	439	453	461	557	598	622	694	726	753	822	825	826	842	844	845	893	895	929	936	965	991	999	1013	1015	1045	1076	1078
[truncated: 658 more rows]
[truncated: 38 more columns]

[truncated: 11 more sheets: ResNet152, Densenet121, Densenet201, Inception v3, P-ResNet18, P-ResNet34, P-ResNet50, P-ResNet152, P-Densenet121, P-Densenet201, P-inception v3]
