# Supplementary material for: Deep learning model for diagnosing early gastric cancer using preoperative computed tomography images
Source: Front Oncol. 2022 Nov 30;12:1065934. doi: 10.3389/fonc.2022.1065934 (PMC9748811; doi:10.3389/fonc.2022.1065934)
Supplement: Supplementary Figure 1 — The inclusion criteria and exclusion criteria for the patients. EGC, early gastric cancer; CT, computed tomography; ESD, endoscopic submucosal dissection. [file DataSheet_1.zip › Table S5.XLSX]

## Sheet: Supplementary Table 5
	The P-value of DeLong test for various CNN and pre-trained CNN model of diagnosing EGC in the internal and external validation cohorts.
		Densenet121	Densenet201	Inception v3	Resnet18	Resnet34	Resnet50	Resnet101	Resnet152	Densenet121 DTL	Densenet201 DTL	Inception v3 DTL	Resnet18 DTL	Resnet34 DTL	Resnet50 DTL	Resnet101 DTL	Resnet152 DTL	External validation cohort
Internal validation cohort	Densenet121	1	0.0519	0.4155	0.2106	0.5232	0.1809	0.0315	0.1311	0.4079	0.0004	0.135	0.2214	0.6397	0.9496	0.1458	0.5849
	Densenet201	0.8574	1	0.1769	0.2275	0.0308	0.3969	0.3991	0.8842	0.3175	0.0001	0.0315	0.6439	0.047	0.0227	0.3389	0.141
	Inception v3	0.7844	0.8456	1	0.7753	0.18	0.5936	0.1141	0.4247	0.9677	0.0001	0.0989	0.6874	0.2854	0.3443	0.7648	0.7261
	Resnet18	0.6315	0.6093	0.2962	1	0.0769	0.808	0.0811	0.4909	0.7568	0.0001	0.0455	0.8051	0.1299	0.1896	0.9736	0.4279
	Resnet34	0.2801	0.2826	0.0787	0.3208	1	0.0381	0.0082	0.0049	0.1932	0.0015	0.4101	0.0557	0.7931	0.3942	0.0698	0.2514
	Resnet50	0.2089	0.1529	0.3595	0.7788	0.8186	1	0.1503	0.5526	0.6663	0.0001	0.0466	0.9227	0.1116	0.0715	0.8599	0.3086
	Resnet101	0.4783	0.5211	0.3189	0.0655	0.017	0.2848	1	0.2822	0.1182	0.0001	0.0166	0.061	0.0092	0.0202	0.1359	0.061
	Resnet152	0.7115	0.6854	0.4573	0.9358	0.3962	0.781	0.105	1	0.4309	0.0001	0.0399	0.7204	0.0217	0.0842	0.4916	0.2269
	Densenet121 DTL	0.0042	0.0054	0.003	0.003	0.0087	0.0132	0.0017	0.0067	1	0.0001	0.0743	0.3577	0.2499	0.5003	0.758	0.8015
	Densenet201 DTL	0.0007	0.0008	0.0012	0.0021	0.0061	0.0018	0.0013	0.0041	0.9178	1	0.0678	0.0001	0.0004	0.0003	0.0001	0.0001
	Inception v3 DTL	0.0007	0.0008	0.0012	0.0021	0.0061	0.0018	0.0013	0.0041	0.9178	1	1	0.0506	0.3304	0.1895	0.0479	0.4963
	Resnet18 DTL	0.0011	0.0014	0.0011	0.0012	0.0029	0.002	0.0012	0.0031	0.3275	0.4181	0.4181	1	0.0715	0.263	0.8386	0.4963
	Resnet34 DTL	0.0011	0.0014	0.0011	0.0012	0.0029	0.002	0.0012	0.0031	0.3275	0.4181	0.4181	1	1	0.5713	0.0901	0.3091
	Resnet50 DTL	0.1395	0.1486	0.0527	0.087	0.3006	0.4072	0.0146	0.1574	0.0052	0.0176	0.0176	0.0058	0.0058	1	0.0698	0.5396
	Resnet101 DTL	0.0546	0.0712	0.0592	0.1274	0.261	0.2274	0.0478	0.1695	0.0391	0.0387	0.0387	0.0211	0.0211	0.6067	1	0.3633
	Resnet152 DTL	0.1923	0.2291	0.1926	0.3733	0.6354	0.6354	0.1239	0.3986	0.0091	0.015	0.0387	0.0091	0.0091	0.8123	0.2733	1
